# Supplementary material for: Mechanically induced topological transition of spectrin regulates its distribution in the mammalian cell cortex
Source: Nat Commun. 2024 Jul 8;15:5711. doi: 10.1038/s41467-024-49906-6 (PMC11231315; doi:10.1038/s41467-024-49906-6)
Supplement: Supplementary file 12 — Source data [file 41467_2024_49906_MOESM12_ESM.zip]

Archive with 249 entries (228 files):
- Source Data Files/
- Source Data Files/Figure1.xlsx
- __MACOSX/Source Data Files/._Figure1.xlsx
- Source Data Files/Figure5/
- __MACOSX/Source Data Files/._Figure5
- Source Data Files/.DS_Store
- __MACOSX/Source Data Files/._.DS_Store
- Source Data Files/Figure4.xlsx
- __MACOSX/Source Data Files/._Figure4.xlsx
- Source Data Files/Source Data Supplementary/
- __MACOSX/Source Data Files/._Source Data Supplementary
- Source Data Files/Figure6/
- __MACOSX/Source Data Files/._Figure6
- Source Data Files/Figure2f.xlsx
- __MACOSX/Source Data Files/._Figure2f.xlsx
- Source Data Files/Figure7/
- __MACOSX/Source Data Files/._Figure7
- Source Data Files/Figure3.xlsx
- __MACOSX/Source Data Files/._Figure3.xlsx
- Source Data Files/Figure5/Cytofluorogram between ABD_Blebbistatin_venus_merge.tif and ABD_control_iFRET_merge.csv
- __MACOSX/Source Data Files/Figure5/._Cytofluorogram between ABD_Blebbistatin_venus_merge.tif and ABD_control_iFRET_merge.csv
- Source Data Files/Figure5/Cytofluorogram between ABD_control_venus_merge.tif and ABD_control_iFRET_merge.csv
- __MACOSX/Source Data Files/Figure5/._Cytofluorogram between ABD_control_venus_merge.tif and ABD_control_iFRET_merge.csv
- Source Data Files/Figure5/Cytofluorogram between FL_Blebbistatin_venus_merge.tif and FL_control_iFRET_merge.csv
- __MACOSX/Source Data Files/Figure5/._Cytofluorogram between FL_Blebbistatin_venus_merge.tif and FL_control_iFRET_merge.csv
- Source Data Files/Figure5/Cytofluorogram between FL_Jasplakinolide_venus_merge.tif and FL_control_iFRET_merge.csv
- __MACOSX/Source Data Files/Figure5/._Cytofluorogram between FL_Jasplakinolide_venus_merge.tif and FL_control_iFRET_merge.csv
- Source Data Files/Figure5/Cytofluorogram between ABD_Jasplakinolide_venus_merge.tif and ABD_control_iFRET_merge.csv
- __MACOSX/Source Data Files/Figure5/._Cytofluorogram between ABD_Jasplakinolide_venus_merge.tif and ABD_control_iFRET_merge.csv
- Source Data Files/Figure5/Cytofluorogram between FL_control_venus_merge.tif and FL_control_iFRET_merge.csv
- __MACOSX/Source Data Files/Figure5/._Cytofluorogram between FL_control_venus_merge.tif and FL_control_iFRET_merge.csv
- Source Data Files/Source Data Supplementary/.DS_Store
- __MACOSX/Source Data Files/Source Data Supplementary/._.DS_Store
- Source Data Files/Source Data Supplementary/FigureS4/
- Source Data Files/Source Data Supplementary/FigureS3/
- Source Data Files/Source Data Supplementary/FigureS2/
- Source Data Files/Source Data Supplementary/FigureS5/
- Source Data Files/Source Data Supplementary/FigureS10/
- Source Data Files/Source Data Supplementary/FigureS7/
- Source Data Files/Source Data Supplementary/FigureS9/
- Source Data Files/Source Data Supplementary/FigureS8/
- Source Data Files/Source Data Supplementary/FigureS6/
- Source Data Files/Figure6/F6D_nodes.txt
- __MACOSX/Source Data Files/Figure6/._F6D_nodes.txt
- Source Data Files/Figure6/F6I_nodes.txt
- __MACOSX/Source Data Files/Figure6/._F6I_nodes.txt
- Source Data Files/Figure6/F6I_hist_initial.txt
- __MACOSX/Source Data Files/Figure6/._F6I_hist_initial.txt
- Source Data Files/Figure6/F6B_nodes.txt
- __MACOSX/Source Data Files/Figure6/._F6B_nodes.txt
- Source Data Files/Figure6/F6G_edges.txt
- __MACOSX/Source Data Files/Figure6/._F6G_edges.txt
- Source Data Files/Figure6/F6F_hist_initial.txt
- __MACOSX/Source Data Files/Figure6/._F6F_hist_initial.txt
- Source Data Files/Figure6/F6E_nodes.txt
- __MACOSX/Source Data Files/Figure6/._F6E_nodes.txt
- Source Data Files/Figure6/F6H_hist_initial.txt
- __MACOSX/Source Data Files/Figure6/._F6H_hist_initial.txt
- Source Data Files/Figure6/F6H_nodes.txt
- __MACOSX/Source Data Files/Figure6/._F6H_nodes.txt
- Source Data Files/Figure6/F6F_edges.txt
- __MACOSX/Source Data Files/Figure6/._F6F_edges.txt
- Source Data Files/Figure6/F6F_nodes.txt
- __MACOSX/Source Data Files/Figure6/._F6F_nodes.txt
- Source Data Files/Figure6/F6H_edges.txt
- __MACOSX/Source Data Files/Figure6/._F6H_edges.txt
- Source Data Files/Figure6/F6E_edges.txt
- __MACOSX/Source Data Files/Figure6/._F6E_edges.txt
- Source Data Files/Figure6/F6H_hist_final.txt
- __MACOSX/Source Data Files/Figure6/._F6H_hist_final.txt
- Source Data Files/Figure6/F6G_nodes.txt
- __MACOSX/Source Data Files/Figure6/._F6G_nodes.txt
- Source Data Files/Figure6/F6B_edges.txt
- __MACOSX/Source Data Files/Figure6/._F6B_edges.txt
- Source Data Files/Figure6/F6F_hist_final.txt
- __MACOSX/Source Data Files/Figure6/._F6F_hist_final.txt
- Source Data Files/Figure6/F6I_edges.txt
- __MACOSX/Source Data Files/Figure6/._F6I_edges.txt
- Source Data Files/Figure6/F6I_hist_final.txt
- __MACOSX/Source Data Files/Figure6/._F6I_hist_final.txt
- Source Data Files/Figure6/F6D_edges.txt
- __MACOSX/Source Data Files/Figure6/._F6D_edges.txt
- Source Data Files/Figure7/Figure7e.xlsx
- __MACOSX/Source Data Files/Figure7/._Figure7e.xlsx
- Source Data Files/Figure7/F7H.txt
- __MACOSX/Source Data Files/Figure7/._F7H.txt
- Source Data Files/Figure7/F7F_bottom.txt
- __MACOSX/Source Data Files/Figure7/._F7F_bottom.txt
- Source Data Files/Figure7/F7G_hist_initial.txt
- __MACOSX/Source Data Files/Figure7/._F7G_hist_initial.txt
- Source Data Files/Figure7/F7G_hist_final.txt
- __MACOSX/Source Data Files/Figure7/._F7G_hist_final.txt
- Source Data Files/Source Data Supplementary/FigureS4/FigureS4d.csv
- Source Data Files/Source Data Supplementary/FigureS4/FigureS4e.xlsx
- __MACOSX/Source Data Files/Source Data Supplementary/FigureS4/._FigureS4e.xlsx
- Source Data Files/Source Data Supplementary/FigureS4/FigureS4c.csv
- Source Data Files/Source Data Supplementary/FigureS4/FigureS4a.xlsx
- __MACOSX/Source Data Files/Source Data Supplementary/FigureS4/._FigureS4a.xlsx
- Source Data Files/Source Data Supplementary/FigureS3/FigureS3a.csv
- Source Data Files/Source Data Supplementary/FigureS3/FigureS3e.xlsx
- __MACOSX/Source Data Files/Source Data Supplementary/FigureS3/._FigureS3e.xlsx
- Source Data Files/Source Data Supplementary/FigureS3/FigureS3c.xlsx
- __MACOSX/Source Data Files/Source Data Supplementary/FigureS3/._FigureS3c.xlsx
- Source Data Files/Source Data Supplementary/FigureS2/FigureS2b.csv
- __MACOSX/Source Data Files/Source Data Supplementary/FigureS2/._FigureS2b.csv
- Source Data Files/Source Data Supplementary/FigureS2/.DS_Store
- __MACOSX/Source Data Files/Source Data Supplementary/FigureS2/._.DS_Store
- Source Data Files/Source Data Supplementary/FigureS2/FigureS2d_1x.csv
- __MACOSX/Source Data Files/Source Data Supplementary/FigureS2/._FigureS2d_1x.csv
- Source Data Files/Source Data Supplementary/FigureS2/FigureS2c_cl9.csv
- Source Data Files/Source Data Supplementary/FigureS2/FigureS2c_cl8.csv
- Source Data Files/Source Data Supplementary/FigureS2/FigureS2c_cl15.csv
- Source Data Files/Source Data Supplementary/FigureS2/FigureS2c_cl10.csv
- Source Data Files/Source Data Supplementary/FigureS2/FigureS2a/
- Source Data Files/Source Data Supplementary/FigureS2/FigureS2d_15x.csv
- __MACOSX/Source Data Files/Source Data Supplementary/FigureS2/._FigureS2d_15x.csv
- Source Data Files/Source Data Supplementary/FigureS2/FigureS2d_05x.csv
- Source Data Files/Source Data Supplementary/FigureS5/FigureS5d.xlsx
- __MACOSX/Source Data Files/Source Data Supplementary/FigureS5/._FigureS5d.xlsx
- Source Data Files/Source Data Supplementary/FigureS5/FigureS5c.csv
- Source Data Files/Source Data Supplementary/FigureS5/FigureS5e.csv
- Source Data Files/Source Data Supplementary/FigureS5/FigureS5b_Pearson's Corr.csv
- Source Data Files/Source Data Supplementary/FigureS5/FigureS5b_jasplakinolide.csv
- Source Data Files/Source Data Supplementary/FigureS5/FigureS5b_Blebbistatin.csv
- Source Data Files/Source Data Supplementary/FigureS5/FigureS5b_untreat.csv
- Source Data Files/Source Data Supplementary/FigureS10/SF10F_final_dynamic.txt
- __MACOSX/Source Data Files/Source Data Supplementary/FigureS10/._SF10F_final_dynamic.txt
- Source Data Files/Source Data Supplementary/FigureS10/SF10B_nodes.txt
- __MACOSX/Source Data Files/Source Data Supplementary/FigureS10/._SF10B_nodes.txt
- Source Data Files/Source Data Supplementary/FigureS10/SF10I_nodes.txt
- __MACOSX/Source Data Files/Source Data Supplementary/FigureS10/._SF10I_nodes.txt
- Source Data Files/Source Data Supplementary/FigureS10/SF10A_edges.txt
- __MACOSX/Source Data Files/Source Data Supplementary/FigureS10/._SF10A_edges.txt
- Source Data Files/Source Data Supplementary/FigureS10/SF10E_hist_final.txt
- __MACOSX/Source Data Files/Source Data Supplementary/FigureS10/._SF10E_hist_final.txt
- Source Data Files/Source Data Supplementary/FigureS10/SF10L_edges.txt
- __MACOSX/Source Data Files/Source Data Supplementary/FigureS10/._SF10L_edges.txt
- Source Data Files/Source Data Supplementary/FigureS10/SF10F_final.txt
- __MACOSX/Source Data Files/Source Data Supplementary/FigureS10/._SF10F_final.txt
- Source Data Files/Source Data Supplementary/FigureS10/SF10H_nodes.txt
- __MACOSX/Source Data Files/Source Data Supplementary/FigureS10/._SF10H_nodes.txt
- Source Data Files/Source Data Supplementary/FigureS10/SF10D.txt
- __MACOSX/Source Data Files/Source Data Supplementary/FigureS10/._SF10D.txt
- Source Data Files/Source Data Supplementary/FigureS10/SF10G.txt
- __MACOSX/Source Data Files/Source Data Supplementary/FigureS10/._SF10G.txt
- Source Data Files/Source Data Supplementary/FigureS10/SF10F_initial.txt
- __MACOSX/Source Data Files/Source Data Supplementary/FigureS10/._SF10F_initial.txt
- Source Data Files/Source Data Supplementary/FigureS10/SF10H_edges.txt
- __MACOSX/Source Data Files/Source Data Supplementary/FigureS10/._SF10H_edges.txt
- Source Data Files/Source Data Supplementary/FigureS10/SF10M.txt
- __MACOSX/Source Data Files/Source Data Supplementary/FigureS10/._SF10M.txt
- Source Data Files/Source Data Supplementary/FigureS10/SF10E_hist_initial.txt
- __MACOSX/Source Data Files/Source Data Supplementary/FigureS10/._SF10E_hist_initial.txt
- Source Data Files/Source Data Supplementary/FigureS10/SF10L_nodes.txt
- __MACOSX/Source Data Files/Source Data Supplementary/FigureS10/._SF10L_nodes.txt
- Source Data Files/Source Data Supplementary/FigureS10/SF10A_nodes.txt
- __MACOSX/Source Data Files/Source Data Supplementary/FigureS10/._SF10A_nodes.txt
- Source Data Files/Source Data Supplementary/FigureS10/SF10I_edges.txt
- __MACOSX/Source Data Files/Source Data Supplementary/FigureS10/._SF10I_edges.txt
- Source Data Files/Source Data Supplementary/FigureS10/SF10B_edges.txt
- __MACOSX/Source Data Files/Source Data Supplementary/FigureS10/._SF10B_edges.txt
- Source Data Files/Source Data Supplementary/FigureS7/FigureS7d.xlsx
- __MACOSX/Source Data Files/Source Data Supplementary/FigureS7/._FigureS7d.xlsx
- Source Data Files/Source Data Supplementary/FigureS7/FigureS7e.csv
- Source Data Files/Source Data Supplementary/FigureS7/FigureS7f.csv
- Source Data Files/Source Data Supplementary/FigureS9/FigureS9c_Pearson's.csv
- Source Data Files/Source Data Supplementary/FigureS9/FigureS9f.csv
- Source Data Files/Source Data Supplementary/FigureS9/FigureS9g.csv
- Source Data Files/Source Data Supplementary/FigureS9/FigureS9e.csv
- Source Data Files/Source Data Supplementary/FigureS9/FigureS9d.csv
- Source Data Files/Source Data Supplementary/FigureS8/FigureS8a.xlsx
- __MACOSX/Source Data Files/Source Data Supplementary/FigureS8/._FigureS8a.xlsx
- Source Data Files/Source Data Supplementary/FigureS8/.DS_Store
- __MACOSX/Source Data Files/Source Data Supplementary/FigureS8/._.DS_Store
- Source Data Files/Source Data Supplementary/FigureS8/SF8G_hist_initial_compressed.txt
- __MACOSX/Source Data Files/Source Data Supplementary/FigureS8/._SF8G_hist_initial_compressed.txt
- Source Data Files/Source Data Supplementary/FigureS8/SF8F_center_spectrin.txt
- __MACOSX/Source Data Files/Source Data Supplementary/FigureS8/._SF8F_center_spectrin.txt
- Source Data Files/Source Data Supplementary/FigureS8/SF8G_hist_final_stretched.txt
- __MACOSX/Source Data Files/Source Data Supplementary/FigureS8/._SF8G_hist_final_stretched.txt
- Source Data Files/Source Data Supplementary/FigureS8/FigureS8e.xlsx
- __MACOSX/Source Data Files/Source Data Supplementary/FigureS8/._FigureS8e.xlsx
- Source Data Files/Source Data Supplementary/FigureS8/SF8F_left_actin.txt
- __MACOSX/Source Data Files/Source Data Supplementary/FigureS8/._SF8F_left_actin.txt
- Source Data Files/Source Data Supplementary/FigureS8/SF8F_right_spectrin.txt
- __MACOSX/Source Data Files/Source Data Supplementary/FigureS8/._SF8F_right_spectrin.txt
- Source Data Files/Source Data Supplementary/FigureS8/SF8G_hist_initial_stretched.txt
- __MACOSX/Source Data Files/Source Data Supplementary/FigureS8/._SF8G_hist_initial_stretched.txt
- Source Data Files/Source Data Supplementary/FigureS8/SF8G_hist_final_compressed.txt
- __MACOSX/Source Data Files/Source Data Supplementary/FigureS8/._SF8G_hist_final_compressed.txt
- Source Data Files/Source Data Supplementary/FigureS8/FigureS8b/
- Source Data Files/Source Data Supplementary/FigureS8/SF8F_right_actin.txt
- __MACOSX/Source Data Files/Source Data Supplementary/FigureS8/._SF8F_right_actin.txt
- Source Data Files/Source Data Supplementary/FigureS8/SF8F_center_actin.txt
- __MACOSX/Source Data Files/Source Data Supplementary/FigureS8/._SF8F_center_actin.txt
- Source Data Files/Source Data Supplementary/FigureS8/FigureS8c/
- Source Data Files/Source Data Supplementary/FigureS8/SF8F_left_spectrin.txt
- __MACOSX/Source Data Files/Source Data Supplementary/FigureS8/._SF8F_left_spectrin.txt
- Source Data Files/Source Data Supplementary/FigureS6/FigureS6b_CK666_sptan.csv
- Source Data Files/Source Data Supplementary/FigureS6/FigureS6b_LatrunculinA_sptbn.csv
- Source Data Files/Source Data Supplementary/FigureS6/FigureS6b_CytochalasinB_sptan.csv
- Source Data Files/Source Data Supplementary/FigureS6/FigureS6b_Untreated_sptbn.csv
- Source Data Files/Source Data Supplementary/FigureS6/FigureS6b_SMIFH2_sptbn.csv
- Source Data Files/Source Data Supplementary/FigureS6/FigureS6b_CucurbitacinE_sptan.csv
- Source Data Files/Source Data Supplementary/FigureS6/FigureS6b_CucurbitacinE_sptbn.csv
- Source Data Files/Source Data Supplementary/FigureS6/FigureS6b_SMIFH2_sptan.csv
- Source Data Files/Source Data Supplementary/FigureS6/FigureS6b_LatrunculinA_sptan.csv
- Source Data Files/Source Data Supplementary/FigureS6/FigureS6b_CK666_sptbn.csv
- Source Data Files/Source Data Supplementary/FigureS6/FigureS6b_CytochalasinB_sptbn.csv
- Source Data Files/Source Data Supplementary/FigureS6/FigureS6b_Untreated_sptan.csv
- Source Data Files/Source Data Supplementary/FigureS2/FigureS2a/.DS_Store
- __MACOSX/Source Data Files/Source Data Supplementary/FigureS2/FigureS2a/._.DS_Store
- Source Data Files/Source Data Supplementary/FigureS2/FigureS2a/tubulin/
- Source Data Files/Source Data Supplementary/FigureS2/FigureS2a/sptan1/
- Source Data Files/Source Data Supplementary/FigureS2/FigureS2a/sptbn1/
- Source Data Files/Source Data Supplementary/FigureS2/FigureS2a/gapdh/
- Source Data Files/Source Data Supplementary/FigureS8/FigureS8b/20210127_rptpdrugtreatment_antisptan.tif
- __MACOSX/Source Data Files/Source Data Supplementary/FigureS8/FigureS8b/._20210127_rptpdrugtreatment_antisptan.tif
- Source Data Files/Source Data Supplementary/FigureS8/FigureS8b/20210416_rptp_drugtreatments_sptbm_highexp.tif
- __MACOSX/Source Data Files/Source Data Supplementary/FigureS8/FigureS8b/._20210416_rptp_drugtreatments_sptbm_highexp.tif
- Source Data Files/Source Data Supplementary/FigureS8/FigureS8b/20210416_rptp_drugtreatments_tubulinMW_lowexp.tif
- __MACOSX/Source Data Files/Source Data Supplementary/FigureS8/FigureS8b/._20210416_rptp_drugtreatments_tubulinMW_lowexp.tif
- Source Data Files/Source Data Supplementary/FigureS8/FigureS8b/20210416_rptp_drugtreatments_tubulin_highexp.tif
- __MACOSX/Source Data Files/Source Data Supplementary/FigureS8/FigureS8b/._20210416_rptp_drugtreatments_tubulin_highexp.tif
- Source Data Files/Source Data Supplementary/FigureS8/FigureS8c/20211222_rptp_ABD_FL_cpstdrugs_tubulin.tif
- __MACOSX/Source Data Files/Source Data Supplementary/FigureS8/FigureS8c/._20211222_rptp_ABD_FL_cpstdrugs_tubulin.tif
- Source Data Files/Source Data Supplementary/FigureS8/FigureS8c/20211222_rptp_ABD_FL_cpstdrugs_tubulin_MW.tif
- __MACOSX/Source Data Files/Source Data Supplementary/FigureS8/FigureS8c/._20211222_rptp_ABD_FL_cpstdrugs_tubulin_MW.tif
- Source Data Files/Source Data Supplementary/FigureS2/FigureS2a/tubulin/.DS_Store
- __MACOSX/Source Data Files/Source Data Supplementary/FigureS2/FigureS2a/tubulin/._.DS_Store
- Source Data Files/Source Data Supplementary/FigureS2/FigureS2a/tubulin/CHEMI_08072023_140155_(Membrane)_raw.tif
- Source Data Files/Source Data Supplementary/FigureS2/FigureS2a/tubulin/CHEMI_08072023_140155_(Chemi)_raw.tif
- __MACOSX/Source Data Files/Source Data Supplementary/FigureS2/FigureS2a/tubulin/._CHEMI_08072023_140155_(Chemi)_raw.tif
- Source Data Files/Source Data Supplementary/FigureS2/FigureS2a/sptan1/.DS_Store
- __MACOSX/Source Data Files/Source Data Supplementary/FigureS2/FigureS2a/sptan1/._.DS_Store
- Source Data Files/Source Data Supplementary/FigureS2/FigureS2a/sptan1/CHEMI_08042023_121354_(Membrane)_raw.tif
- Source Data Files/Source Data Supplementary/FigureS2/FigureS2a/sptan1/CHEMI_08042023_121354_(Chemi)_raw.tif
- __MACOSX/Source Data Files/Source Data Supplementary/FigureS2/FigureS2a/sptan1/._CHEMI_08042023_121354_(Chemi)_raw.tif
- Source Data Files/Source Data Supplementary/FigureS2/FigureS2a/sptbn1/20230804_wt_8_9_10_15_sptbn1_(Membrane)_raw.tif
- Source Data Files/Source Data Supplementary/FigureS2/FigureS2a/sptbn1/.DS_Store
- __MACOSX/Source Data Files/Source Data Supplementary/FigureS2/FigureS2a/sptbn1/._.DS_Store
- Source Data Files/Source Data Supplementary/FigureS2/FigureS2a/sptbn1/20230804_wt_8_9_10_15_sptbn1_(Chemi)_raw.tif
- __MACOSX/Source Data Files/Source Data Supplementary/FigureS2/FigureS2a/sptbn1/._20230804_wt_8_9_10_15_sptbn1_(Chemi)_raw.tif
- Source Data Files/Source Data Supplementary/FigureS2/FigureS2a/gapdh/CHEMI_08072023_140610_(Membrane)_raw.tif
- __MACOSX/Source Data Files/Source Data Supplementary/FigureS2/FigureS2a/gapdh/._CHEMI_08072023_140610_(Membrane)_raw.tif
- Source Data Files/Source Data Supplementary/FigureS2/FigureS2a/gapdh/.DS_Store
- __MACOSX/Source Data Files/Source Data Supplementary/FigureS2/FigureS2a/gapdh/._.DS_Store
- Source Data Files/Source Data Supplementary/FigureS2/FigureS2a/gapdh/CHEMI_08072023_140610_(Chemi)_raw.tif
- __MACOSX/Source Data Files/Source Data Supplementary/FigureS2/FigureS2a/gapdh/._CHEMI_08072023_140610_(Chemi)_raw.tif
