# Supplementary material for: Mechanically induced topological transition of spectrin regulates its distribution in the mammalian cell cortex
Source: Nat Commun. 2024 Jul 8;15:5711. doi: 10.1038/s41467-024-49906-6 (PMC11231315; doi:10.1038/s41467-024-49906-6)
Supplement: Supplementary file 12 — Source data [file 41467_2024_49906_MOESM12_ESM.zip › Source Data Files/Figure1.xlsx]

## Sheet: Fig1 A
um	Sptbn			smooth	um	actin			smooth
0	2665.44	0	0	0.0124019	0	1148.04	9.93421	0.00771328	0.0610343
0.129665	2796.07	130.621	0.0395043	0.0395686	0.129665	1386.49	248.393	0.192862	0.156956
0.259329	2912.12	246.671	0.0746016	0.0673611	0.259329	1470.16	332.057	0.257821	0.261443
0.388994	2976.04	310.592	0.0939335	0.0689187	0.388994	1605.44	467.343	0.362862	0.342723
0.518659	2945.28	279.836	0.0846319	0.0663847	0.518659	1615.4	477.302	0.370595	0.392175
0.648324	2959.88	294.433	0.0890465	0.149461	0.648324	1660.76	522.654	0.405808	0.425147
0.777988	3650.76	985.314	0.297992	0.353554	0.777988	1712.83	574.731	0.446242	0.400921
0.907653	4895.68	2230.24	0.674499	0.638471	0.907653	1573.11	435.011	0.337759	0.330618
1.03732	5715.35	3049.91	0.922395	0.88002	1.03732	1383.2	245.097	0.190302	0.20786
1.16698	5971.96	3306.51	1	0.953183	1.16698	1251.11	113.008	0.0877434	0.0833311
1.29665	5588.56	2923.11	0.884048	0.894106	1.29665	1138.1	0	0	0.0260336
1.42631	5112.24	2446.8	0.739993	0.818737	1.42631	1156.6	18.4991	0.0143634	0.0203606
1.55598	5208.58	2543.14	0.769131	0.772288	1.55598	1240.7	102.599	0.0796618	0.0450753
1.68564	5227.5	2562.06	0.774852	0.724057	1.68564	1246.11	108.008	0.0838614	0.101506
1.81531	4786.84	2121.4	0.641582	0.609599	1.81531	1320.1	182.001	0.141312	0.160419
1.94497	4006.37	1340.92	0.40554	0.425054	1.94497	1450.33	312.227	0.242424	0.216477
2.07464	3385.43	719.982	0.217747	0.25109	2.07464	1482.43	344.324	0.267346	0.261308
2.2043	3164.79	499.35	0.15102	0.145712	2.2043	1503.85	365.75	0.283981	0.283035
2.33397	3126.96	461.515	0.139578	0.126145	2.33397	1505.83	367.731	0.28552	0.309982
2.46363	3221.05	555.606	0.168034	0.188402	2.46363	1576.69	438.592	0.340539	0.354209
2.59329	3626.84	961.397	0.290759	0.308258	2.59329	1664.02	525.92	0.408344	0.381246
2.72296	4275.5	1610.05	0.486935	0.469441	2.72296	1617.32	479.215	0.37208	0.345098
2.85262	4730.34	2064.9	0.624494	0.614776	2.85262	1476.53	338.432	0.262771	0.266212
2.98229	5084.32	2418.87	0.731549	0.709171	2.98229	1291.45	153.351	0.119068	0.166029
3.11195	5098.62	2433.17	0.735873	0.76491	3.11195	1298.51	160.409	0.124548	0.0882081
3.24162	5234.92	2569.47	0.777094	0.787305	3.24162	1190.3	52.2028	0.0405321	0.0518634
3.37128	5332.26	2666.82	0.806535	0.764178	3.37128	1178.54	40.4392	0.0313985	0.0487982
3.50095	5027.22	2361.78	0.71428	0.720883	3.50095	1218.49	80.3892	0.0624171	0.0467107
3.63061	4711.55	2046.1	0.61881	0.654766	3.63061	1240.41	102.305	0.0794334	0.0657408
3.76028	4648.83	1983.39	0.599843	0.583403	3.76028	1236.1	97.9999	0.0760907	0.0853434
3.88994	4426.02	1760.58	0.532458	0.520047	3.88994	1297.52	159.421	0.123781	0.127361
4.01961	4130.91	1465.47	0.443207	0.448384	4.01961	1400.38	262.281	0.203645	0.206187
4.14927	3862.4	1196.95	0.361999	0.370083	4.14927	1582.81	444.704	0.345284	0.340784
4.27894	3665.14	999.698	0.302342	0.300412	4.27894	1784.35	646.246	0.501769	0.537523
4.4086	3514.67	849.224	0.256834	0.240908	4.4086	2099.12	961.021	0.746172	0.761805
4.53826	3309.91	644.469	0.194909	0.210344	4.53826	2387.27	1249.17	0.969902	0.915509
4.66793	3290.94	625.5	0.189172	0.210689	4.66793	2426.04	1287.94	1	0.944342
4.7976	3502.2	836.752	0.253062	0.233032	4.7976	2207.79	1069.69	0.830547	0.867272
4.92726	3561.7	896.26	0.271059	0.262441	4.92726	2062.93	924.83	0.718072	0.763218

## Sheet: Fig1 B
Intensity	Actin	Actin	Actin	SPTBN1	SPTBN1	SPTBN1
0*	0,213830206*	0,261181918*	40*	0,054721123*	0,071762148*	32*
1	0,045158249	0,046751263	40	0,015439875	0,015031942	32
2	0,046298512	0,043433321	40	0,015876818	0,014403952	32
3	0,043700201	0,040958429	40	0,016368099	0,014032438	32
4	0,038404822	0,025395818	40	0,015287359	0,012026803	32
5	0,033442734	0,016147322	40	0,016835468	0,010208304	32
6	0,031000344	0,014489184	40	0,017296112	0,011116527	32
7	0,028910743	0,013283319	40	0,016416676	0,008835105	32
8	0,026221395	0,011193575	40	0,01672721	0,00905025	32
9	0,026035595	0,012130803	40	0,01624972	0,008006129	32
10	0,023248247	0,009880107	40	0,017143675	0,007967422	32
11	0,022335907	0,010346343	40	0,015935284	0,007142389	32
12	0,022116923	0,010259947	40	0,015295098	0,007031757	32
13	0,019084498	0,009138338	40	0,015762899	0,007679803	32
14	0,01817552	0,008747045	40	0,014105145	0,006696868	32
15	0,017470757	0,008478331	40	0,014274101	0,006819455	32
16	0,016215207	0,00830919	40	0,014005572	0,006539539	32
17	0,015208362	0,007562033	40	0,012873099	0,006379802	32
18	0,014050218	0,006975313	40	0,013000699	0,00636265	32
19	0,014133221	0,007316929	40	0,013168493	0,006317162	32
20	0,012937831	0,006407657	40	0,012314832	0,005671749	32
21	0,012509252	0,007163645	40	0,011830776	0,006094518	32
22	0,01112463	0,006528969	40	0,011573184	0,005531875	32
23	0,010097376	0,005930957	40	0,011829429	0,005885691	32
24	0,010488293	0,005994067	40	0,011428004	0,005382352	32
25	0,009395581	0,005631095	40	0,010959752	0,005635554	32
26	0,009323417	0,005591067	40	0,010756893	0,00508915	32
27	0,008118062	0,005320268	40	0,011353239	0,005872297	32
28	0,007741671	0,004951545	40	0,010519246	0,004792079	32
29	0,008137899	0,004517279	40	0,010089598	0,004618031	32
30	0,007286472	0,004819729	40	0,010780141	0,005497252	32
31	0,007124422	0,00446108	40	0,010153741	0,004981905	32
32	0,006290458	0,003849884	40	0,009962644	0,00517716	32
33	0,00577433	0,00379639	40	0,010269956	0,005305071	32
34	0,006242399	0,004022279	40	0,009512919	0,004666571	32
35	0,005821389	0,004030472	40	0,009969608	0,004923192	32
36	0,005517667	0,003629029	40	0,009969311	0,004431457	32
37	0,005209419	0,003343631	40	0,009591711	0,005557788	32
38	0,004734158	0,003048179	40	0,009451653	0,005097937	32
39	0,004675571	0,00313805	40	0,008976132	0,004033197	32
40	0,004465919	0,002825145	40	0,009459257	0,00520329	32
41	0,004249863	0,003155199	40	0,00835502	0,00456929	32
42	0,003835339	0,00261242	40	0,008826783	0,004002642	32
43	0,003739903	0,002534794	40	0,008910267	0,004415191	32
44	0,00364406	0,00251329	40	0,008472914	0,003836405	32
45	0,003549627	0,002621094	40	0,008112256	0,004184133	32
46	0,003299845	0,002415605	40	0,007914939	0,003479367	32
47	0,003193274	0,002226367	40	0,007639038	0,003960425	32
48	0,003070939	0,002493294	40	0,007747646	0,003509139	32
49	0,002917197	0,001963425	40	0,007686223	0,003606011	32
50	0,002802332	0,00211168	40	0,00777249	0,003617975	32
51	0,002720455	0,002113962	40	0,007753164	0,00357458	32
52	0,002636676	0,001944907	40	0,00770554	0,003785418	32
53	0,002538721	0,001944326	40	0,007468878	0,003827053	32
54	0,00254901	0,002110914	40	0,006744131	0,002831912	32
55	0,002598122	0,001955899	40	0,006504265	0,003100686	32
56	0,002214592	0,001802603	40	0,006671974	0,003146042	32
57	0,002009975	0,001684555	40	0,006146696	0,002710465	32
58	0,002190695	0,001847627	40	0,00611656	0,002661235	32
59	0,002077	0,00179487	40	0,005883979	0,003439216	32
60	0,001998024	0,001818428	40	0,006340993	0,003015729	32
61	0,002075998	0,00184996	40	0,005999518	0,003524615	32
62	0,002128466	0,001872992	40	0,005798434	0,002921545	32
63	0,001596806	0,001331579	40	0,005285182	0,002782185	32
64	0,001789123	0,001691024	40	0,005258278	0,002631372	32
65	0,001746106	0,001426898	40	0,005093111	0,002632164	32
66	0,001508525	0,00135247	40	0,004721824	0,002040672	32
67	0,001475765	0,001424359	40	0,005201876	0,002854624	32
68	0,001351594	0,001171926	40	0,004776885	0,002303043	32
69	0,001349335	0,001198543	40	0,004670267	0,002173891	32
70	0,001459058	0,001354089	40	0,004396648	0,002248026	32
71	0,001227562	0,001367286	40	0,004696275	0,002330594	32
72	0,001266187	0,001137868	40	0,004558551	0,00224262	32
73	0,001191357	0,001152635	40	0,004136162	0,002135472	32
74	0,001172211	0,001132771	40	0,004240955	0,00259032	32
75	0,001115943	0,001137416	40	0,004300695	0,002507466	32
76	0,001202153	0,001149085	40	0,00395844	0,002158376	32
77	0,000895416	0,001009152	40	0,003844606	0,002007212	32
78	0,001027408	0,001150835	40	0,003715676	0,002205682	32
79	0,001223488	0,001231344	40	0,003609993	0,002487095	32
80	0,000952035	0,001101741	40	0,003844534	0,002397252	32
81	0,000973108	0,001138991	40	0,003522971	0,002386215	32
82	0,000987857	0,001000756	40	0,003439309	0,002018685	32
83	0,000754745	0,000872353	40	0,003223384	0,002226603	32
84	0,000923786	0,001051955	40	0,003009457	0,002040888	32
85	0,000929299	0,000879341	40	0,003323546	0,00242437	32
86	0,000874856	0,000914629	40	0,002992112	0,002274989	32
87	0,000762967	0,000794704	40	0,00301906	0,002246129	32
88	0,000767484	0,000863506	40	0,002974692	0,002167184	32
89	0,000825716	0,001121252	40	0,002592357	0,00181061	32
90	0,000753069	0,001006942	40	0,003094992	0,00239792	32
91	0,000631612	0,000813696	40	0,002632554	0,002167889	32
92	0,000694669	0,000770165	40	0,002533419	0,001864636	32
93	0,000612683	0,0007186	40	0,002753449	0,002159093	32
94	0,00060911	0,000780982	40	0,002472157	0,002057228	32
95	0,000669325	0,00079896	40	0,002423523	0,002004587	32
96	0,000611473	0,000736208	40	0,002197056	0,001948659	32
97	0,000560906	0,000672978	40	0,002396717	0,001924901	32
98	0,000563354	0,00080089	40	0,002406627	0,001994684	32
99	0,000539847	0,000615689	40	0,002156835	0,002118372	32
100	0,000630958	0,000740543	40	0,002159203	0,001776974	32
101	0,000441711	0,000595484	40	0,002198791	0,00195308	32
102	0,000375626	0,000588383	40	0,002218432	0,00199972	32
103	0,000376737	0,000515197	40	0,001961506	0,001755673	32
104	0,00047406	0,000629998	40	0,001998513	0,001989876	32
105	0,000457222	0,00059664	40	0,00210387	0,00203315	32
106	0,000392375	0,000622578	40	0,002094572	0,002171993	32
107	0,00042513	0,000541161	40	0,002045818	0,002491234	32
108	0,000420004	0,00063791	40	0,001677706	0,001691534	32
109	0,000361878	0,000471591	40	0,001989531	0,002117091	32
110	0,000405429	0,000594028	40	0,0018668	0,001796738	32
111	0,000386942	0,000490577	40	0,001526141	0,001663934	32
112	0,000343655	0,000449144	40	0,001809715	0,001922209	32
113	0,000388432	0,000646428	40	0,001769455	0,001946636	32
114	0,000340038	0,000469126	40	0,001712596	0,001831551	32
115	0,00032916	0,000576722	40	0,001703194	0,001863219	32
116	0,000302245	0,000570371	40	0,001676893	0,002047508	32
117	0,000405338	0,000580911	40	0,001511077	0,001785724	32
118	0,000309594	0,000491166	40	0,001502188	0,001897186	32
119	0,000328107	0,000616139	40	0,001680532	0,002085104	32
120	0,000323877	0,000505309	40	0,0016351	0,0020421	32
121	0,000288154	0,000487516	40	0,001365573	0,00196418	32
122	0,000192541	0,000374883	40	0,001404958	0,001757346	32
123	0,000220566	0,000384831	40	0,001645189	0,002347457	32
124	0,000273884	0,000470383	40	0,001525918	0,00179314	32
125	0,000269868	0,000382817	40	0,001389055	0,001801058	32
126	0,000272016	0,000393704	40	0,001355382	0,001810492	32
127	0,000203084	0,000335449	40	0,001481034	0,001994298	32
128	0,000301135	0,000395552	40	0,001480267	0,001969202	32
129	0,000275702	0,000542983	40	0,001242358	0,00196923	32
130	0,000244001	0,000453373	40	0,001280752	0,001903449	32
131	0,000246166	0,000395315	40	0,001162231	0,001636115	32
132	0,000165828	0,00027555	40	0,001259519	0,001805645	32
133	0,000200387	0,000305625	40	0,001270154	0,001816227	32
134	0,000189037	0,000318918	40	0,001476108	0,002267757	32
135	0,00028421	0,000490137	40	0,001010656	0,001477053	32
136	0,000209519	0,000361648	40	0,001063878	0,001703134	32
137	0,000164907	0,000282484	40	0,00117997	0,001636865	32
138	0,000251102	0,000459081	40	0,000962169	0,001415412	32
139	0,000173252	0,000330201	40	0,001328801	0,002183588	32
140	0,000158985	0,00025989	40	0,001062922	0,001611725	32
141	0,000235749	0,000332364	40	0,001198062	0,002049523	32
142	0,000119438	0,000249532	40	0,001083585	0,001797217	32
143	0,000155871	0,000313559	40	0,000940234	0,001774095	32
144	0,000176154	0,000430679	40	0,000898689	0,001322537	32
145	0,000202784	0,000399157	40	0,00099848	0,00169768	32
146	0,000149786	0,000300615	40	0,000963587	0,001626097	32
147	0,000164973	0,000388748	40	0,001113516	0,001862313	32
148	0,000175991	0,000399319	40	0,000802609	0,001366099	32
149	0,000136954	0,000281463	40	0,0008929	0,001430793	32
150	0,000123944	0,000200806	40	0,000941317	0,001575747	32
151	0,0000833728	0,000248961	40	0,000917291	0,001681386	32
152	0,000194513	0,000405508	40	0,000927791	0,001640058	32
153	0,000129615	0,000227625	40	0,000940239	0,001658764	32
154	0,000145863	0,000310713	40	0,000844633	0,001344108	32
155	0,000234138	0,000607347	40	0,000809231	0,001383132	32
156	0,000153303	0,000250185	40	0,000941717	0,001553397	32
157	0,000143464	0,000301531	40	0,00092024	0,001791553	32
158	0,000174159	0,000310402	40	0,00088446	0,001542585	32
159	0,000178613	0,000335806	40	0,000805334	0,001408451	32
160	0,000141966	0,000256266	40	0,001005329	0,001962419	32
161	0,0000954097	0,000253743	40	0,000784484	0,001345364	32
162	0,000136236	0,000306497	40	0,000847586	0,00169187	32
163	0,000162063	0,000314641	40	0,00081411	0,001393908	32
164	0,000113104	0,000253557	40	0,000745732	0,001284452	32
165	0,0000947097	0,000247979	40	0,000662418	0,001097287	32
166	0,000214789	0,000394694	40	0,000740469	0,001695106	32
167	0,000125989	0,000212698	40	0,000792288	0,001463702	32
168	0,0001221	0,000256816	40	0,000705486	0,001233997	32
169	0,0000998806	0,000197616	40	0,00078041	0,001524259	32
170	0,000151122	0,000385533	40	0,000702456	0,0012039	32
171	0,00010252	0,000214149	40	0,000857836	0,001583847	32
172	0,000091638	0,000198369	40	0,000676955	0,001374613	32
173	0,000161595	0,000237923	40	0,000648911	0,001182062	32
174	0,0000613715	0,000174891	40	0,000908961	0,001726809	32
175	0,000163216	0,000315895	40	0,000694019	0,001249909	32
176	0,000134545	0,000378236	40	0,000668521	0,001241212	32
177	0,0000602069	0,000146075	40	0,000815538	0,001893069	32
178	0,0000872794	0,000202387	40	0,000685101	0,001257206	32
179	0,000101905	0,000226051	40	0,000639901	0,001270792	32
180	0,0000693577	0,000215437	40	0,000608406	0,001220744	32
181	0,000119787	0,000246781	40	0,000587849	0,001182557	32
182	0,0000667646	0,000143452	40	0,000664627	0,001328723	32
183	0,000112475	0,000278342	40	0,000532444	0,000936378	32
184	0,0000654472	0,000122817	40	0,000581218	0,001134605	32
185	0,000102696	0,000254759	40	0,000656885	0,001228704	32
186	0,0000315557	0,000097802	40	0,000465086	0,000866229	32
187	0,0000672007	0,000217891	40	0,000577055	0,001061312	32
188	0,0000843274	0,000225077	40	0,00053704	0,001025587	32
189	0,000112252	0,000311277	40	0,0005299	0,001207705	32
190	0,000101647	0,000271537	40	0,000526701	0,001108404	32
191	0,000071916	0,000212992	40	0,000652432	0,001245503	32
192	0,0000559088	0,000150234	40	0,000592564	0,00116315	32
193	0,0000571462	0,000148802	40	0,000533418	0,001010614	32
194	0,0000441329	0,000125974	40	0,000492969	0,000935224	32
195	0,0000359896	0,000131328	40	0,000527795	0,001033672	32
196	0,0000824958	0,000177595	40	0,0004654	0,000908065	32
197	0,0000956194	0,000226318	40	0,000436715	0,000827198	32
198	0,0000274123	0,0000839233	40	0,000431725	0,000771257	32
199	0,0000584547	0,000134766	40	0,000454376	0,000919417	32
200	0,0000546674	0,000140579	40	0,000443116	0,000931153	32
201	0,0000607801	0,000158832	40	0,000530948	0,001097558	32
202	0,0000460581	0,000130987	40	0,000539749	0,001282891	32
203	0,0000880406	0,000180864	40	0,000515406	0,001022638	32
204	0,0000559348	0,000144835	40	0,000389235	0,000852936	32
205	0,0000426159	0,000164402	40	0,000593837	0,001444603	32
206	0,0000831929	0,000211727	40	0,0006478	0,001357586	32
207	0,000103128	0,00023653	40	0,00050344	0,000993379	32
208	0,0000672334	0,000188582	40	0,000482575	0,001031638	32
209	0,0000248284	0,000104845	40	0,000496363	0,00111693	32
210	0,0000544849	0,000144256	40	0,000362152	0,000889355	32
211	0,0000356234	0,000130664	40	0,000467243	0,001159077	32
212	0,0000299593	0,0000920173	40	0,000448219	0,000902475	32
213	0,0000211601	0,0000677637	40	0,000333915	0,000697557	32
214	0,0000561954	0,000164629	40	0,000436294	0,000887541	32
215	0,0000505179	0,000137172	40	0,000409745	0,001051532	32
216	0,0000645763	0,000154454	40	0,00039823	0,000766797	32
217	0,000056527	0,000141348	40	0,000367706	0,000801781	32
218	0,0000347602	0,000116562	40	0,000363611	0,000763054	32
219	0,0000706604	0,000152841	40	0,000416052	0,000977547	32
220	0,0000822195	0,000172827	40	0,000287604	0,000606121	32
221	0,0000496552	0,000160489	40	0,000440699	0,001082025	32
222	0,0000326712	0,000145097	40	0,000417989	0,000869366	32
223	0,0000134257	0,0000594976	40	0,000427434	0,000954896	32
224	0,0000616338	0,000220205	40	0,00059713	0,001404006	32
225	0,0000427742	0,000130931	40	0,000368691	0,000767554	32
226	0,0000286408	0,0000973009	40	0,000341671	0,00078421	32
227	0,000085876	0,0002405	40	0,000374725	0,00082492	32
228	0,0000593746	0,0001723	40	0,000413311	0,000948099	32
229	0,0000704232	0,000194456	40	0,000337683	0,000715416	32
230	0,0000450253	0,000157974	40	0,000426068	0,001000536	32
231	0,000021078	0,0000753095	40	0,000306167	0,000879032	32
232	0,0000660192	0,000211851	40	0,000429367	0,001172851	32
233	0,0000222338	0,000103045	40	0,000342553	0,000756717	32
234	0,0000257247	0,0000809792	40	0,000305409	0,00071676	32
235	0,0000183779	0,0000680413	40	0,000506953	0,001143789	32
236	0,0000428793	0,000152848	40	0,000403419	0,001083371	32
237	0,0000339293	0,000115077	40	0,000490308	0,001065308	32
238	0,0000569324	0,000175147	40	0,000484968	0,001192416	32
239	0,0000352704	0,000104969	40	0,000573385	0,001315286	32
240	0,0000114203	0,0000524076	40	0,000541107	0,001649612	32
241	0,0000369058	0,000124645	40	0,000491471	0,001158443	32
242	0,0000511066	0,000139929	40	0,000345505	0,001173339	32
243	0,000021078	0,0000753095	40	0,0005245	0,001628623	32
244	0,0000343987	0,000113787	40	0,000482758	0,00115486	32
245	0,0000263458	0,000146221	40	0,000253992	0,000805576	32
246	0,0000439733	0,000183888	40	0,00011805	0,000474093	32
247	0,0000552202	0,000219234	40	0,000122651	0,000403761	32
248	0,0000635955	0,000238557	40	0,000120874	0,000400172	32
249	0,0000834127	0,000296384	40	0,000192577	0,000651736	32
250	0,0000153046	0,0000967945	40	0,000195613	0,000609908	32
251	0,0000222338	0,000103045	40	0,000131313	0,000424387	32
252	0,0000218723	0,000138332	40	0,000101069	0,000294972	32
253	0,0000218723	0,000138332	40	0,000168435	0,000532276	32
254	0,0000364538	0,000230554	40	0,000137935	0,000435654	32
255*	0*	0*	40*	0,008426984*	0,028185359*	32*

## Sheet: Fig1 CD
palloidin	Area	Circ	AR	Round	Solidity		sptbn	Area	Circ	AR	Round	Solidity		sptan	Area	Circ	AR	Round	Solidity
avg	5.94559	0.786047	2.28833	0.609751	0.855275			2.07971	0.861711	1.60774	0.704302	0.877937			2.18284	0.839343	1.70215	0.660756	0.854063
std	73.4853	0.280071	1.96612	0.279581	0.148844			34.0494	0.222748	0.630476	0.229376	0.133798			29.7251	0.234386	0.670856	0.210811	0.127404
count	17327	17327	17327	17327	17327			28040	28040	28040	28040	28040			24278	24278	24278	24278	24278

## Sheet: Fig1 F
AVG	Actin	Sptbn	Sptan	SD	Actin	Sptbn	Sptan	N	Actin	Sptbn	Sptan
-89.5	3803.67	4011.06	4529.83		1736.81	2096.68	2081.48		18	18	18
-88.5	3851.67	4041.61	4555.33		1738.73	2116.41	2071.96		18	18	18
-87.5	3886.06	4138.33	4568.67		1759.05	2110.8	2084.58		18	18	18
-86.5	4046.33	4145.72	4574.17		1804.24	2121.26	2103.48		18	18	18
-85.5	4011.11	4124.22	4578.94		1834.34	2060.15	2082.64		18	18	18
-84.5	3985.39	4157.67	4569.72		1861.26	2052.4	2040.95		18	18	18
-83.5	3986.56	4215.72	4599.61		1817.17	2109.51	2044.59		18	18	18
-82.5	4076.22	4254.11	4606.44		1860.59	2159.47	2003.06		18	18	18
-81.5	4115.67	4252.39	4635.78		1843.23	2203.05	2042.67		18	18	18
-80.5	4065.94	4364.39	4618.72		1830.52	2261.92	1975.18		18	18	18
-79.5	4134.33	4376.17	4663.67		1907.44	2360.21	2033.35		18	18	18
-78.5	4189.39	4409.11	4700.28		2064.3	2408.29	1996.27		18	18	18
-77.5	4175.33	4403.5	4665.67		2089.69	2387.11	1880.4		18	18	18
-76.5	4163.06	4465.83	4663.89		2121.76	2374.45	1921.26		18	18	18
-75.5	4117.44	4558.61	4738.94		2093.13	2520.89	2044.1		18	18	18
-74.5	4214.83	4578.28	4822.61		2110.62	2565.3	2136.44		18	18	18
-73.5	4146.94	4614.17	4850.61		1982.29	2514.25	2063.27		18	18	18
-72.5	4183.33	4699.5	4819.28		1995.97	2591.32	2087.59		18	18	18
-71.5	4224.11	4801	4882.06		2021.5	2636.45	2134.31		18	18	18
-70.5	4253.22	4820.11	4909.83		2062.78	2598.21	2125.77		18	18	18
-69.5	4260.94	4778.94	4949.89		2056.36	2545.38	2193.24		18	18	18
-68.5	4291.56	4808.78	4968		2114.66	2489.1	2146.86		18	18	18
-67.5	4342.28	4762.72	4945.94		2120.04	2511.3	2151.16		18	18	18
-66.5	4357.83	4758.67	4986.5		2037.19	2523.3	2092.88		18	18	18
-65.5	4405.5	4793.83	5036.89		2068.96	2564.81	2121.21		18	18	18
-64.5	4419.39	4812.06	5058.61		2068.18	2568.18	2080.75		18	18	18
-63.5	4455.44	4884.33	5082.61		1990.94	2597.94	2043.55		18	18	18
-62.5	4440.44	4921.72	5129		1941.22	2589.83	1955.87		18	18	18
-61.5	4562.61	4893.44	5117.33		1968.1	2554.97	1958.38		18	18	18
-60.5	4578.94	4890.28	5162.33		1928.21	2539.17	1998.84		18	18	18
-59.5	4631.5	4922.11	5127.89		1874.59	2515.78	2027.66		18	18	18
-58.5	4631.78	4997.33	5205.56		1882.41	2500.9	2068.6		18	18	18
-57.5	4619.78	5020.33	5236.94		1874.8	2573.76	2045.64		18	18	18
-56.5	4657.5	5025.78	5314.78		1876.72	2548.86	2024.02		18	18	18
-55.5	4712.83	5081.17	5308.22		1884.63	2512.69	2052.25		18	18	18
-54.5	4795.06	5134.78	5280.67		1871.22	2506.76	2068.77		18	18	18
-53.5	4801.72	5159.06	5237.11		1855.53	2481.63	2060.37		18	18	18
-52.5	4822.5	5207.44	5357.89		1867.05	2456.95	2150.46		18	18	18
-51.5	4864.56	5222.89	5351.5		1878.48	2410.75	2144.14		18	18	18
-50.5	4969.67	5259.56	5433.39		1961.14	2490.68	2175.5		18	18	18
-49.5	5072.78	5315.89	5476.11		2008.84	2453.11	2183.03		18	18	18
-48.5	5138.33	5323.11	5509.17		2130.49	2383.19	2180.83		18	18	18
-47.5	5134.5	5488.83	5580.61		2118.41	2472.31	2170.97		18	18	18
-46.5	5177.33	5569.89	5626.94		2266.63	2525.7	2226.67		18	18	18
-45.5	5217.33	5607	5693.5		2180.32	2574.52	2275.54		18	18	18
-44.5	5329.89	5742.39	5807.39		2262.82	2612.83	2337.99		18	18	18
-43.5	5528.06	5804.72	5838.33		2616.82	2625.42	2345.34		18	18	18
-42.5	5619.67	5901.17	5934.11		2641.8	2637.35	2357.43		18	18	18
-41.5	5772.44	5919.44	6060.83		2685.66	2680.37	2440.45		18	18	18
-40.5	5853.56	5960.94	6080.5		2639.7	2665.78	2359.18		18	18	18
-39.5	5682	6003.33	6037.61		2431.87	2631.91	2363.9		18	18	18
-38.5	5723.83	6033.06	6081.94		2419.64	2693.1	2388.07		18	18	18
-37.5	5781.22	6042.11	6176.94		2464.36	2657.37	2327.11		18	18	18
-36.5	5893.17	6108.44	6266.33		2424.25	2615.79	2373.2		18	18	18
-35.5	5990.11	6168.67	6295.78		2459.25	2640.48	2362.22		18	18	18
-34.5	6144.17	6243.06	6357.17		2550.67	2730.98	2373.91		18	18	18
-33.5	6256.78	6381	6368.06		2545.7	2679.62	2404.79		18	18	18
-32.5	6284.17	6526.89	6506.94		2468.79	2727.65	2486.08		18	18	18
-31.5	6207.89	6647.72	6616.44		2411.68	2797.84	2538.46		18	18	18
-30.5	6308.22	6712.11	6645.78		2457.22	2807.99	2450.65		18	18	18
-29.5	6502.28	6781.28	6716.06		2496.15	2819.38	2292.41		18	18	18
-28.5	6691.33	6802.94	6785.06		2714.4	2833.63	2333.18		18	18	18
-27.5	6881.17	6868.56	6815.17		2715.55	2927.91	2393.81		18	18	18
-26.5	6839.17	6900	6914.06		2638.07	2867.36	2404.13		18	18	18
-25.5	7013.94	6927.44	6903.94		2862.54	2870.81	2460.15		18	18	18
-24.5	7029.11	6940.5	6878.61		2725.09	2892.78	2465.36		18	18	18
-23.5	7117.78	7136.28	6886.06		2671.39	2989.14	2552.74		18	18	18
-22.5	7147.78	7253.5	6928.17		2682.81	3080.66	2629.15		18	18	18
-21.5	7199.11	7416.72	7087.78		2650.32	3144.5	2735.91		18	18	18
-20.5	7437.17	7482.39	7127.61		2601.51	3168.27	2671.46		18	18	18
-19.5	7553.33	7575.78	7119.44		2586.63	3131.7	2618.25		18	18	18
-18.5	7682.28	7604.11	7148.83		2642.02	3124.97	2580.13		18	18	18
-17.5	7878.17	7568.83	7219.94		2537.1	3075.12	2569.88		18	18	18
-16.5	8088.11	7627.33	7317.5		2568.18	3086.51	2565.4		18	18	18
-15.5	8245.44	7649	7359.17		2691.1	3112.57	2591.85		18	18	18
-14.5	8372.56	7765.5	7432.44		2793.57	3022.62	2504.59		18	18	18
-13.5	8443.89	7861.94	7481.28		2835.04	2943.29	2491.46		18	18	18
-12.5	8551.94	8021.89	7475.83		2783.17	2894.1	2472.55		18	18	18
-11.5	8811.89	8038.78	7491.39		2934.87	2812.47	2427.37		18	18	18
-10.5	8890.5	7980.78	7548.94		2945.56	2705.29	2367.98		18	18	18
-9.5	8952.11	7991.72	7697.11		2904.29	2777.83	2300.45		18	18	18
-8.5	9158.33	8029.5	7740		2847.42	2839.02	2249.78		18	18	18
-7.5	9209.56	8145.61	7691.44		2860.66	2899.28	2304.94		18	18	18
-6.5	9604.22	8189.72	7709.83		2762.2	2800.71	2305.62		18	18	18
-5.5	9718.56	8134.44	7611		3054.24	2745.73	2408.1		18	18	18
-4.5	9692.72	8067.33	7554.33		3044.77	2708.23	2374.18		18	18	18
-3.5	9824.11	8015.28	7589.39		3200.53	2727.87	2421.57		18	18	18
-2.5	9994.22	7999.33	7515.61		3170.14	2858.57	2427.76		18	18	18
-1.5	9937.39	8001.83	7520.94		3223.47	2773.56	2421.59		18	18	18
-0.5	9895.72	8086.44	7543		3506.48	2881.27	2465.16		18	18	18
0.5	9625.28	8145.94	7583		3396.24	2975.76	2502.64		18	18	18
1.5	9434.78	8049.39	7562.06		3318.13	3008.09	2495		18	18	18
2.5	9244.28	7991.78	7510.5		3481.19	2951.95	2488.02		18	18	18
3.5	9116.61	7932.89	7469.61		3327.71	3028.14	2479.41		18	18	18
4.5	8855.94	7781.39	7350.94		3164.36	3037.34	2515.69		18	18	18
5.5	8423.61	7730.22	7211.72		2817.89	3069.32	2413.73		18	18	18
6.5	8279.28	7652.56	7156.61		2674.36	3027.65	2491.69		18	18	18
7.5	8054.44	7657.44	7022.78		2677.68	3250.49	2492.48		18	18	18
8.5	7844.44	7556.17	6910.61		2565	3192.3	2498.64		18	18	18
9.5	7727.94	7471.83	6825.56		2516.72	3205.41	2487.73		18	18	18
10.5	7599.78	7368.17	6774.44		2684.04	3220.57	2348.17		18	18	18
11.5	7549.83	7318.72	6701.83		2636.15	3337.01	2271.84		18	18	18
12.5	7385.22	7273.22	6607.5		2591.13	3430.15	2261.29		18	18	18
13.5	7299.33	7110.56	6412.56		2756.92	3377.9	2228.73		18	18	18
14.5	7105.56	7003.44	6380.39		2657.72	3482.1	2250.81		18	18	18
15.5	6962.22	6916.78	6397.72		2569.31	3558.18	2312.59		18	18	18
16.5	6824.39	6768.17	6266.94		2485.66	3541.59	2363.69		18	18	18
17.5	6738	6712.06	6165.22		2519.74	3630.5	2296.06		18	18	18
18.5	6542.33	6636.22	6035.89		2462.36	3614.45	2270.31		18	18	18
19.5	6420.22	6557.11	5934.22		2211.61	3578.89	2251.28		18	18	18
20.5	6300.28	6487.89	5891.39		2167.45	3460.38	2244.11		18	18	18
21.5	6178.39	6318.44	5760.39		2139.04	3467.63	2159.1		18	18	18
22.5	6145.33	6256.5	5655.94		2059.04	3425.94	2132.33		18	18	18
23.5	6003.72	6179	5581.28		1981.48	3433.09	2102.76		18	18	18
24.5	5823.33	6092.56	5526.22		1970.69	3351.35	2090.43		18	18	18
25.5	5790.83	6035.11	5519.56		1956.53	3431.09	2111.22		18	18	18
26.5	5845.83	5922.28	5465.22		2115.4	3301.83	2068.99		18	18	18
27.5	5624.39	5807.72	5373.44		1945.78	3319.43	2034.45		18	18	18
28.5	5440.83	5787.44	5381.78		1895.6	3310.81	2095.3		18	18	18
29.5	5282.22	5689.5	5364.94		1941.68	3163.79	2091.85		18	18	18
30.5	5141	5597.72	5276.94		1856.02	3106.68	2106.64		18	18	18
31.5	5135.11	5531.44	5179.28		1783.04	2952	2036.75		18	18	18
32.5	5089.67	5497.56	5108.39		1836.25	2842.23	2006.02		18	18	18
33.5	4988.28	5369.67	5034		1785.15	2796.04	1979.63		18	18	18
34.5	4989.72	5277.89	4905.78		1809.3	2640.64	1909.19		18	18	18
35.5	4919.78	5194.67	4861.89		1857.29	2588.42	1913.66		18	18	18
36.5	4831.11	5124.78	4815.78		1953.67	2585.54	1840.77		18	18	18
37.5	4830.44	5064.17	4758.22		2205.81	2558.18	1796.22		18	18	18
38.5	4754.5	4968.5	4720.61		2172.05	2481.32	1813.09		18	18	18
39.5	4647.72	4951.83	4680.83		2157.26	2471.23	1868.45		18	18	18
40.5	4673.83	4935.72	4640.78		2105.53	2507.88	1893.44		18	18	18
41.5	4638.17	4949.06	4639.94		2064.86	2483.23	1869.39		18	18	18
42.5	4618.83	4881.17	4610.28		2059.14	2441.77	1879.41		18	18	18
43.5	4550.94	4802.72	4540.06		1967.41	2406.59	1851.4		18	18	18
44.5	4484.44	4730.39	4596.89		2006.74	2418.36	1883.03		18	18	18
45.5	4495.39	4700.61	4629.56		1997.29	2476.77	1897.34		18	18	18
46.5	4500.22	4622.94	4664.06		2003.15	2454.26	1969.12		18	18	18
47.5	4415.5	4541.33	4583.5		2040.68	2461.88	1942.7		18	18	18
48.5	4420.83	4524.78	4580.28		2091.54	2467.48	1965.3		18	18	18
49.5	4340.78	4513.28	4620.5		2066.52	2469.71	2200.55		18	18	18
50.5	4308.39	4484.94	4601.78		2123.26	2466.23	2229.34		18	18	18
51.5	4285.78	4361.78	4578.39		2147.8	2439.51	2273.26		18	18	18
52.5	4352.17	4359.67	4518.89		2210.15	2495.61	2269.06		18	18	18
53.5	4306.5	4370.89	4469.28		2308.69	2466.18	2239.15		18	18	18
54.5	4381.67	4352.83	4503.94		2312.81	2424.71	2304.53		18	18	18
55.5	4384.11	4354.17	4537.28		2296.42	2491.2	2358.57		18	18	18
56.5	4389.72	4373.72	4538.94		2275.97	2538.92	2337.22		18	18	18
57.5	4322.56	4405.67	4507.67		2244.59	2575.76	2381.7		18	18	18
58.5	4162	4330.33	4520.78		2167.85	2574.05	2413.27		18	18	18
59.5	4109.5	4257.94	4533.39		2126.35	2495.51	2490.89		18	18	18
60.5	4110.94	4176.06	4542.56		2163.83	2478.45	2508.84		18	18	18
61.5	4156.78	4145.78	4512.33		2330.56	2535.02	2541		18	18	18
62.5	4178	4094.72	4529.61		2353.14	2466.64	2539.12		18	18	18
63.5	4067.83	4104	4517.72		2294.96	2436.52	2565.52		18	18	18
64.5	4032.89	4076.28	4487.56		2258.55	2443.29	2603.59		18	18	18
65.5	3973.5	4039	4510.89		2273.21	2453.14	2626.71		18	18	18
66.5	3897.17	4001.89	4499.44		2207.23	2386.71	2650.66		18	18	18
67.5	3901.94	4017.56	4501.89		2249.92	2364.92	2704.16		18	18	18
68.5	3929.56	4025.28	4534.28		2274.8	2403.44	2724.99		18	18	18
69.5	3981.5	4037	4596.06		2255.77	2406.4	2766.23		18	18	18
70.5	4029.56	4057.17	4625.17		2247.74	2408.61	2779		18	18	18
71.5	3958.61	4014.89	4563.22		2186.85	2334.51	2672.26		18	18	18
72.5	3895.17	4016.22	4600.94		2157.48	2340.93	2715.44		18	18	18
73.5	3844.33	4019.72	4581.89		2004.83	2325.14	2659.95		18	18	18
74.5	3873.61	4000.89	4632.67		1993.97	2288.55	2678.43		18	18	18
75.5	3893.78	3979.5	4632.5		1962.47	2264.03	2707.06		18	18	18
76.5	3925.78	3928.22	4606.83		1987.28	2243.35	2620.09		18	18	18
77.5	3938	3935.83	4643.33		1956.27	2206.3	2617.27		18	18	18
78.5	3893.72	3929.78	4707.94		1861.33	2143	2648.19		18	18	18
79.5	3926.33	3877.89	4660.39		1832.89	2087.45	2497.85		18	18	18
80.5	3897.06	3847.17	4644.72		1756.17	2021.63	2416.89		18	18	18
81.5	3863.28	3829.17	4587.89		1681.18	2017.64	2288.83		18	18	18
82.5	3823	3838.94	4532.61		1719.17	2000.52	2208.79		18	18	18
83.5	3805.5	3825.61	4520.72		1722.69	1976.62	2231		18	18	18
84.5	3838	3865.44	4580.28		1719.11	1979.12	2276.38		18	18	18
85.5	3780.17	3898.94	4510.56		1807.85	2025.84	2184.99		18	18	18
86.5	3745	3876.56	4495.72		1724.35	2007.25	2177.45		18	18	18
87.5	3692.61	3899.83	4471.39		1705.87	2046.58	2170.83		18	18	18
88.5	3739.17	3911.89	4510.11		1712.26	2077.46	2160.24		18	18	18
89.5	3746.11	3962.83	4493.06		1682.83	2049.16	2151.44		18	18	18

## Sheet: Fig1 G
Area	WT	©8	©9	©10	©15
	1090.3	2060.43	2506.16	3211.57	848.787
	950.25	2370.84	330.723	3246.39	4904.09
	1379.43	3181.69	1146.94	735.931	2144.91
	629.093	758.287	331.905	2480.47	649.515
	3244.78	0	457.659	11.5006	3975.23
	1613.2	0	1019.15	1465.09	4970.41
	1512.27	481.305	1268.5	5058.97	4823.69
	6097.25	863.512	1471.86	2300.55	2880.52
	4373.56	480.983	873.508	1809.36	4736.85
	2078.49	4434.07	2363.86	1536.46	5158.18
	2293.35	2926.42	2205.43	344.33	7411.32
	2181.46	999.262	3678.58	1165.64	7279.66
	627.696	3043.68	1538.07	63.8659	4418.7
	1557.63	396.502	1289.25	0	4254.36
	850.399	4756.41	93.5203	922.305	550.954
	2541.31	489.581	2112.56	1396.84	3395.36
	3644.08	0	1955.21	2879.13	4266.83
	3267.67	7.57964	915.426	1091.48	744.002
	249.036	1232.71	813.103	50.9466	2084.51
	4520.06	3261.65	2033.67	0	131.203
	2577.21	957.774	917.038	2654.27	450.361
	4134.73	1091.05	720.023	500.222	1854.28
	1803.98	2380.94	1337.83	0	3516.06
	0	3432.12	2789.06	0	4398.92
	1383.08	601.685	1642.33	655.426	3770.15
	1209.6	98.9266	2077.95	4260.16	4835.62
	4778.55	406.068	1168.33	555.253	6323.71
	388.333	2423.83	1816.23	187.825	5532.97
	4205.35	3709.42	527.093	0	3989.63
	2715.75	2791.63	1029.14	0	7300.73
	2833.55	2480.04	1816.02	5092.83	5544.79
	2162.43	349.425	390.16	1958.54	5122.92
	2016.69	1004.53	211.17	1595.47	4487.06
	5402.81	1564.83	457.767	967.34	5627.23
	1257.11	1452.62	576.212	3105.38	9035.81
	2059.68	1526.57	1369.75	1715.09	3408.04
	1950.26	1461.33	862.975	2482.73	537.518
	3379.13	1442.09	964.653	605.77	0
	1655.44	3192.44	1083.1	133.697	5002.86
	999.262	2614.5	1790.12	3566.9	9224.87
	3244.35	864.049	1708	287.171	9420.6
	2811.84	107.031	581.479	2658.57	3696.53
	4371.19	1029.57	529.35	1928.23	4000.06
	2909.22	574.707	2336.23	710.995	7880.48
	1253.13	727.439	1094.38	899.519	6098.11
	2073.87	1854.93	1461.97	0	3483.6
	3846.79	781.61	1350.94	2392.23	3721.35
	2106.22	154.731	1074.71	4399.57	330.196
	192.425	38.0487	1037.74	1761.53	4732.44
	8561.6	696.377	1234.76	1820.43	4336.91
	239.943	664.132	1413.39	2580.97	2560.33
	2252.07	3530.47	575.46	489.904	3982.21
	2421.9	114.146	3664.71	1889.21	1874.38
	1570.1	2490.68	1402.54	2272.17	3500.26
	4742.54	1497.23	1101.48	747.646	2408.46
	2097.3	1080.2	1010.44	806.331	545.257
	4523.17	1184.45	488.184	3037.88	73.6575
	3221.46	1266.57	2018.73	0	3109.78
	5229.22	1869.87	1923.61	457.122	3072.38
	1492.82	1737.13	2254.65	993.565	2959.2
	5471.17	814.93	135.707	4497.16	2103.43
	1668.23	1573.43	305.034	868.994	2450.06
	2732.3	0	505.381	1917.7	254.7
	1778.19	121.358	558.907	257.022	3708.99
	2037.22	347.49	325.886	3095.38	173.928
	3595.17	2218.86	1546.24	2585.27	3585.82
	2597.74	1714.66	1053.97	1179.94	3743.39
	1162.53	1095.03	173.487	508.498	2196.4
	70.9597	87.5335	3045.62	1937.26	813.683
	2052.59	3141.17	1359.86	884.041	1676.83
	3238.76	405.208	960.998	2132.12	547.697
	3933.85	1080.09	2098.7	1136.95	4668.38
	2271.64	1551.4	188.019	1947.36	2477.79
	1592.89	2168.35	1396.41	5140.55	2653.84
	3432.66	822.239	1180.8	2373.21	3820.45
	2926.85	2276.15	1083.1	3990.6	0
	6696.68	2239.39	53.8808	3684.6	3490.91
	2724.24	1390.93	1370.61	458.412	4464.16
	1095.03	1350.62	1227.45	213.223	2609.56
	3393.43	1982.19	1957.14	1881.58	8505.49
	2577.75	3955.13	1945.75	2219.61	1994.22
	2258.2	890.812	3973.72	0	4594.97
	3816.16	2562.59	550.739	3658.8	2336.34
	1359.11	300.843	2719.41	216.501	108.278
	347.608	1539.25	51.5807	1304.51	3294.65
	2382.02	377.047	463.033	1186.93	4586.48
	2559.9	447.448	1910.82	0	2677.92
	1523.24	1429.08	889.523	1414.25	4482.11
	2284.64	843.198	273.65	0	2897.83
	240.19	4931.5	514.84	1379.1	2238.32
	1671.46	2052.37	219.049	1867.4	5891.85
	2649.76	766.67	605.447	746.141	3247.9
	6964.31	220.532	602.975	2488.43	6981.4
	2037.97	441.859	209.913	1783.02	4605.18
	1885.99	3829.8	3.39214	1118.67	3197.59
	4186.97	2600.64	317.287	1471.97	2379.55
	595.236	711.532	491.086	1316.98	2364.82
	2020.56	2641.05	355.551	1010.01	4139.25
	1645.55	4245.55	879.204	1882.44	2503.9
	2358.48	82.1164	36.0603	123.862	2915.56
	1619.54	1614.81	1046.23	2404.16	2594.83
	1485.08	17.2982	367.696	1513.78	3988.66
	751.516	839.973	256.882	0	1617.82
	2048.72	1937.47	456.692	3827.65	5290.49
	1735.94	1212.94	156.322	582.016	9245.72
	2558.29	1573.97	652.739	2202.74	213.965
	4016.72	947.778	886.62	480.95	3606.67
	242.684	2301.52	236.783	918.435	2640.84
	2425.44	1046.77	1000.34	652.632	5818.44
	0	1618.79	591.474	457.659	4176.22
	1735.09	1030.65	587.175	1379.86	537.099
	2132.45	3429.54	712.929	863.619	2112.67
	6696.89	254.249	366.944	261.461	5110.02
	2345.05	2456.18	1289.36	131.203	1375.88
	2681.57	1575.37	384.786	2034.53	1973.48
	284.43	1047.84	209.805	85.4483	1550.65
	4787.9	1935.43	352.971	1491.31	0
	2034.42	42.0073	1289.25	2407.06	6838.77
	2184.58	334.055	2534.32	961.535	3741.02
	303.368	845.455	44.3149	594.591	3635.26
	1225.62	893.607	69.9279	1958.22	2339.03
	2866.01	5053.27	660.155	948.315	6078.33
	1595.04	2499.82	961.32	2850.21	3845.39
	2004.11	1744.01	348.887	651.879	3490.27
	2679.42	2528.95	700.461	1345.14	5781.14
	2111.38	51.9246	1175.96	494.418	3725.76
	4896.35	1090.08	1806.45	4391.08	636.187
	4756.95	2151.26	366.837	62.7158	5432.9
	1234.76	2789.81	328.573	594.161	4019.62
	1083.74	0	5.04306	1523.34	2038.08
	3036.91	2908.36	35.1144	639.519	2344.83
	3973.72	3415.25	1478.09	1855.46	401.231
	710.242	0	673.806	850.184	5337.78
	341.589	1355.67	1259.05	594.269	5536.19
	1277.32	1791.94	644.033	1769.91	2932.54
	3447.49	2149.64	452.285	1198.32	1979.93
	2492.51	0	961.32	1483.04	4033.27
	3660.84	4088.84	1408.98	2014.22	3362.69
	2430.92	2439.42	245.382	611.144	431.111
	2736.71	840.94	1918.56	350.392	5208.69
	158.268	127.872	737.973	4192.56	4266.93
	2739.83	3046.04	544.29	310.849	2631.16
	199.229	819.229	764.843	1741.64	2937.59
	4477.39	2906.21	650.59	166.318	501.985
	2525.08	3029.28	1347.61	5032.53	1326.54
	2291.41	1479.28	892.209	1384.05	3212.21
	2623.43	3618.17	143.489	1889.64	5362.93
	559.015	2519.06	2966.29	1347.07	1359.76
	1842.67	4605.83	1310.1	823.313	2807.22
	3894.08	190.34	282.463	113.598	3284.76
	2863.76	1319.45	291.814	0	1519.48
	370.513	1782.91	541.28	185.267	3824.32
	2287.54	2015.4	39.6394	230.528	3306.04
	5172.8	1315.69	441.107	2648.25	4461.15
	323.844	2157.6	377.155	1481.86	2851.72
	161.739	1188.75	284.398	1125.77	1314.08
	494.128	1596.75	499.04	990.448	25.7635
	1697.04	886.728	23.4741	4896.89	86.4909
	503.232	0	403.703	3835.82	9107.72
	448.846	0	414.666	2859.46	2966.4
	2555.82	1616.21	1356.1	1577.52	3248.11
	357.701	549.986	571.698	1202.19	2778.84
	1856.86	1417.9	218.941	977.12	3758.22
	1950.8	5023.72	1479.92	1344.17	4602.28
	30.3669	1628.14	209.268	9.91738	3128.81
	1252.27	3329.26	381.239	1393.94	4694.5
	293.641	386.291	184.074	4754.04	4878.94
	2752.83	2620.85	454.542	2506.91	1147.37
	386.183	2101.17	701.859	2499.39	2278.94
	1004.96	1473.47	538.486	666.712	4133.44
	1425.75	4382.91	22.1306	1557.42	1852.56
	44.5943	2974.35	690.25	25.1369	1527.32
	864.156	1377.06	731.416	1232.28	2939.21
	3187.49	1093.52	300.628	422.297	3001.22
	2761.22	0	515.055	614.046	2527.44
	3039.27	4661.72	483.777	2348.59	4575.62
	6643.04	2197.26	316.965	3046.26	947.348
	98.0882	898.121	305.679	2705.54	1004.64
	1049.03	1949.94	34.9639	1354.28	2084.29
	1205.73	4677.95	590.077	2145.67	4472.01
	2214.45	220.134	388.655	2233.48	2981.02
	5884.43	1074.61	66.1015	2974.46	1549.14
	3724.15	1490.99	1079.12	2371.7	3189.64
	1413.6	2324.52	430.789	717.013	1439.4
	6138.09	3613.23	354.369	3018.74	4081.74
	1138.99	0	2272.5	2668.46	1794.52
	2283.03	843.413	1559.78	642.636	3273.26
	656.501	0	783.652	1438.97	1210.46
	1256.9	763.768	211.955	1985.09	1694.89
	3833.78	1401.89	1233.79	1913.29	4005.32
	3603.98	2647.39	2439.85	974.648	4377.64
	1420.81	0	247.531	306.217	3999.73
	2608.05	447.986	370.813	643.711	4162.57
	1906.52	1471.11	466.473	1086.11	5211.92
	4847.01	2647.5	581.371	1185.85	4660
	1207.78	2128.9	413.269	1729.93	4835.73
	729.804	1858.9	395.212	147.863	3610.65
	6255.14	2683.18	1362.98	662.842	365.762
	1022.37	187.556	694.227	1691.88	4325.84
	1688.54	497.363	280.099	2055.38	6624.56
	2950.49	1511.74	1394.04	908.547	6196.67
	301.272	822.346	688.961	629.201	4106.79
	4729.64	0	2177.7	398.436	3042.93
	4478.46	763.983	2070.64	701.321	5532.11
	98.948	1084.17	414.666	2037.54	4156.44
	4131.94	3501.34	285.795	2619.56	4134.73
	1104.7	0	288.375	1303.76	3663.85
	890.167	1846.54	32.7283	1214.87	2250.14
	1624.16	3046.04	1503.68	1979.39	2999.29
	7117.47	3871.18	557.51	3019.82	4227.92
	3766.07	1359.97	548.911	3407.61	4001.88
	5148.39	933.375	243.447	2779.06	526.77
	0	1431.12	1344.06	3352.8	5575.96
	1737.99	1424.25	5668.07	1765.82	1919.95
	1669.84	16.4727	1825.69	2766.27	5212.03
	3252.52	1560.53	778.493	2637.4	6132.18
	581.156	2138.79	1010.87	2405.02	6760.74
	905.859	0	547.729	1238.09	2341.93
	1098.79	2326.45	2108.59	4353.46	0
	1501.53	3877.53	1309.46	879.527	0
	1956.28	4340.34	1380.61	922.197	4328.95
	1806.13	1597.18	440.247	1841.06	101.097
	5684.3	2794	685.521	1585.79	3060.99
	1280.22	2702.53	97.5831	167.113	1595.47
	3239.51	3025.19	912.846	655.964	4645.92
	1397.81	2619.88	610.499	2362.57	1337.51
	899.518	2511.21	1107.07	2219.61	889.953
	2548.94	1402.86	825.57	1359.86	4092.38
	2523.04	1166.4	466.258	2833.34	2029.69
	1885.99	1481.32	520.106	2112.67	7911.44
	3648.37	594.484	32.8251	1847.83	418.106
	1787.54	1025.49	887.588	810.415	5520.82
	2784.75	3073.56	987.976	1392.43	233.312
	563.851	374.145	604.48	2120.3	1197.78
	1843.21	1668.77	625.654	1416.18	3765.21
	1976.7	856.203	831.267	1456.6	2567.32
	3999.73	520.859	1091.27	375.865	2188.44
	2617.3	960.353	319.007	638.229	888.34
	7808.68	990.771	339.859	0	1930.16
	257.312	707.125	396.609	606.522	4562.94
	1757.55	1366.1	1481.43	743.669	690.143
	1009.04	970.886	1409.74	3319.26	3315.18
	1851.7	4971.48	656.286	2621.38	2122.67
	1087.72	1256.47	803.107	326.208	9747.45
	200.669	906.29	27.5047	1169.19	3094.73
	750.225	1263.02	1419.84	15.3882	1782.16
	2207.58	1223.68	598.461	1585.36	2623.64
	639.744	168.059	226.68	1604.39	4111.52
	6.95732	1803.55	1873.52	132.945	1611.16
	8007.1	2013.57	477.328	1307.31	5246.85
	795.583	462.496	421.33	1918.13	4054.87
	1625.67	510.433	341.901	3014.87	3536.59
	5042.74	931.225	449.813	926.711	4797.9
	3750.27	0	309.226	1642.54	4482.97
	850.506	155.129	2006.59	2756.49	2970.27
	923.916	621.462	1615.89	1383.73	8316.32
	1502.82	47.5501	616.195	3946.32	486.357
	2849.14	0	648.978	821.379	2525.08
	1283.12	81.7187	272.145	2045.92	3811.32
	4713.52	3189.43	413.914	421.545	2317.32
	4958.04	1237.55	357.056	943.371	9696.29
	6098.86	559.767	515.592	3184.16	1619
	2493.8	649.622	380.809	1110.08	857.815
	3022.83	680.577	477.973	47.8758	2281.52
	2942	545.472	1460.04	584.81	1053.54
	6449.57	1363.63	492.913	503.124	9238.31
	876.947	706.158	1739.81	899.841	5759.75
	111.943	4548.54	108.202	484.637	2996.5
	249.767	308.259	998.94	691.863	4090.45
	367.729	1485.83	1011.19	366.503	4322.29
	7390.26	55.8047	341.686	449.813	5079.5
	206.688	0	1217.67	1069.02	2477.46
	2718.87	1794.84	1170.16	1117.6	2842.8
	1593.85	678.965	741.627	5087.88	8436.6
	1344.06	982.924	272.467	2355.58	7947.88
	3646.65	519.999	327.606	2413.08	2895.57
	2427.05	611.466	241.405	410.904	3035.3
	4688.8	4646.67	1200.15	862.007	6941.84
	2213.81	1713.37	2225.31	3601.83	3563.68
	3804.11	462.926	227.647	645.215	185.665
	3082.26	1280.43	61.3186	1177.57	454.241
	2085.37	610.499	380.057	1348.26	3794.34
	2665.88	4639.79	476.684	2062.91	3350.86
	1477.02	893.822	1612.13	1722.4	0
	1389.53	879.527	1711.22	1658.02	5525.87
	236.998	4022.2	539.131	1754.86	5709.45
	1504.96	879.419	28.4828	2476.28	2716.5
	1911.57	0	346.63	0	5592.19
	1825.05	516.667	829.655	551.276	2252.29
	1564.72	9.5197	1963.48	1249.48	421.814
	4510.16	3122.46	237.966	425.414	2069.25
	4277.25	316.427	776.129	2218	3068.08
	1359.11	111.556	300.305	1131.36	1730.03
	2543.89	529.027	47.9586	837.179	605.017
	1087.5	561.702	353.509	228.636	458.841
	2818.4	144.929	554.931	5258.46	1633.51
	2199.3	422.19	374.683	2519.81	2744.13
	972.498	1330.2	397.039	789.671	1680.48
	3862.8	2860.42	797.948	123.443	4481.25
	1959.18	2776.69	259.677	1098.36	5418.6
	13.3074	2004.97	467.977	0	4159.34
	1541.72	674.236	1315.9	785.372	146.068
	2681.46	2300.87	763.768	1866.43	6151.31
	1432.52	2618.7	578.899	392.202	4237.27
	2184.9	2525.72	606.2	1482.72	4612.81
	2909.65	1177.9	630.383	565.679	4094.42
	8744.64	2003.15	966.48	1176.93	4907.1
	1638.24	189.642	460.454	3434.7	6513.09
	1161.13	854.591	575.46	521.288	3484.03
	2177.91	2366	1208.64	1400.92	7229.57
	1861.05	2600.1	120.778	2649.65	4567.56
	1488.95	59.1367	276.229	828.365	6616.28
	2685.66	0	268.491	3140.74	5062.52
	68.7133	0	1729.28	769.357	599.191
	2411.47	3349.14	2177.16	778.816	5523.4
	897.691	155.226	347.49	3548.31	703.041
	1215.52	132.246	773.012	247.338	1747.55
	210.772	461.421	339.429	430.896	5613.04
	174.433	2325.48	1529.9	1685.86	9900.93
	2813.24	2021.2	706.695	5451.28	7884.57
	3444.48	165.523	291.492	2934.37	4355.18
	2543.46	896.186	1392	1212.18	8678.43
	3757.79	4205.88	636.939	1796.24	3919.01
	3097.74	3000.04	307.292	914.028	5022.32
	2809.05	1703.91	36.5547	1701.87	5437.2
	2582.47	1121.47	685.521	1606.21	3855.81
	1672.42	1129.42	577.717	1000.87	5720.63
	5000.28	714.326	1118.78	555.468	5496.31
	2354.72	1356.96	940.684	209.687	1023.55
	1471.65	939.609	1370.08	1537.53	3304.75
	994.64	49.7857	143.585	3228.33	5828.22
	3476.51	1932.85	655.964	2333.65	8349.21
	855.45	1404.25	260.107	553.103	0
	1847.83	2274.11	3061.74	612.648	67.703
	2840.32	1133.94	1808.5	713.252	2175.98
	14.8347	1048.06	279.239	2614.18	3321.41
	848.034	647.795	947.778	2259.92	339.665
	2397.71	844.057	36.458	2815.82	7513.11
	1692.2	2878.05	410.045	996.897	3949.86
	2871.28	1308.6	1209.93	3828.3	5279.84
	5083.58	1115.02	251.186	1234.22	6249.23
	727.869	4957.51	752.375	1123.94	407.368
	2069.25	1583.75	275.262	2457.04	3882.25
	5971.49	613.078	594.377	1287.74	5109.49
	2652.87	104.946	542.57	1421.02	4936.01
	3810.35	3117.84	216.147	445.406	2633.85
	888.232	901.345	224.53	937.244	2470.05
	3116.87	1088.47	511.615	626.836	3652.14
	6714.84	2269.49	269.458	56.2992	4744.37
	4525.64	2444.36	1028.93	2890.84	3274.34
	320.297	679.287	342.116	1547.21	4002.53
	1265.28	711.317	1444.45	308.71	4682.78
	984.214	1010.01	464.753	1897.49	6475.37
	1028.6	4357.43	2535.08	54.6117	6805.23
	4262.85	0	1406.3	1916.08	5198.16
	682.941	1078.37	403.381	746.679	3066.57
	1679.09	2003.79	2050.76	2234.34	1906.41
	3114.29	1197.03	239.47	1404.47	0
	41.0044	448.093	398.437	350.284	2178.34
	1395.01	101.56	733.888	2393.2	1776.46
	2181.35	3073.56	318.685	1388.78	4037.46
	7013.42	374.145	311.698	674.558	8296.22
	552.458	1668.77	1111.15	1807.74	3070.76
	5880.56	856.203	1587.62	115.339	5590.25
	977.765	520.859	1968.75	1749.81	5443.54
	2024.64	960.353	3182.66	2396.31	5106.48
	780.32	990.771	1200.04	720.883	793.433
	3966.31	707.125	795.691	424.662	201.583
	276.466	1366.1	412.302	119.219	2543.03
	2199.08	970.886	362	3188.67	5052.63
	8567.4	4971.48	233.236	794.616	3018.85
	2416.52	1256.47	62.1032	2935.12	2794.32
	331.174	906.29	349.64	1274.31	4145.05
	766.348	1263.02	60.7812	878.559	3705.55
	1480.46	1223.68	500.222	997.005	8531.29
	4382.91	168.059	32.1049	5.30209	7671.43
	2649.43	1803.55	222.811	875.012	1824.51
	2362.46	2013.57	348.995	1191.33	5279.41
	1540.22	462.496	219.586	443.901	3612.69
	1529.58	510.433	368.127	521.288	3956.63
	3433.41	931.225	500.867	0	7230.32
	1019.9	0	341.901	0	1194.99
	2840.43	155.129	996.79	2310.65	3493.6
	1553.76	621.462	203.249	111.212	6153.78
	2027.65	47.5501	218.941	0	4126.45
	2740.26	0	1299.03	2545.61	2283.35
	591.711	81.7187	276.767	4887.11	3708.46
	1593.1	3189.43	1080.73	941.651	1026.73
	1282.8	1237.55	456.154	635.005	3133.32
	2237.56	559.767	371.136	0	3463.07
	0	649.622	872.433	2820.01	5415.81
	1541.94	680.577	1975.2	0	5789.95
	1878.9	545.472	311.376	1964.88	4263.6
	236.676	1363.63	70.3256	3278.21	3911.81
	1625.56	706.158	1236.37	1515.82	3069.47
	926.496	4548.54	350.929	4013.6	2206.93
	1690.48	308.259	484.422	5350.57	3619.78
	1885.02	1485.83	255.163	680.04	5488.57
	1684.89	55.8047	329.003	804.826	1081.81
	866.413	309.334	979.485	1249.59	604.587
	1772.49	0	1038.17	2248.31	5170
	1678.87	1794.84	379.842	2226.06	4872.49
	3123	678.965	373.716	960.031	661.767
	5250.93	982.924	462.603	121.304	653.921
	3525.95	519.999	477.113	1804.63	3802.93
	946.38	611.466	477.866	336.914	303.744
	1374.16	4646.67	449.491	439.065	4888.39
	901.56	1713.37	986.472	170.445	2410.82
	1765.82	462.926	572.773	4746.63	3661.7
	2508.53	1280.43	1743.47	323.199	2396.74
	182.118	610.499	420.9	3218.98	5288.55
	1733.69	4639.79	525.265	1880.4	5330.79
	492.268	893.822	884.471	1279.58	2689.63
	2058.18	879.527	639.734	4010.37	2510.57
	3858.93	1312.14	298.586	2378.58	8019.03
	266.857	879.419	437.775	2288.51	3303.03
	2180.49	0	463.248	2799.37	1856.54
	1304.08	516.667	464.216	2172.54	1041.41
	3231.88	2639.22	1348.04	0	3086.46
	2374.6	9.5197	315.783	2835.27	4583.58
	764.843	3122.46	296.973	982.065	5052.31
	1845.68	316.427	635.972	2112.02	9474.02
	3953.41	111.556	549.342	1827.63	6543.08
	5608.42	529.027	3257.36	1040.43	8568.16
	2969.09	561.702	214.448	1586.87	2800.88
	2542.49	144.929	395.964	2756.7	3192.11
	138.534	422.19	1217.88	1798.61	3389.34
	2380.62	1330.2	513.013	1064.72	5713.11
	740.122	2860.42	815.575	549.234	4492.54
	200.454	2776.69	903.603	1258.4	2690.92
	4077.23	2004.97	827.505	0	6305.12
	1000.55	674.236	1197.78	2414.05	3954.7
	237.966	2300.87	1340.2	2025.82	545.407
	46.1958	2618.7	938.212	0	5028.02
	264.266	2525.72	378.23	1479.81	6783.63
	294.265	1177.9	820.089	468.3	4027.79
	6703.77	2003.15	3840.12	2050.87	3084.95
	215.072	189.642	2650.19	2213.7	3055.5
	122.54	854.591	464.968	902.313	3925.14
	1792.91	2366	1014.85	2575.49	702.127
	798.915	2600.1	521.826	322.124	5644.32
	962.503	59.1367	294.394	2008.09	5875.08
	1312.9	0	1001.52	3609.57	7447.44
	3096.78	0	216.684	80.6224	9431.34
	2630.09	3349.14	933.913	2878.8	1548.82
	1533.56	155.226	714.542	0	4290.8
	406.713	132.246	397.684	1019.68	3472.21
	1268.61	461.421	629.953	481.52	4895.28
	140.941	2325.48	3125.58	5015.55	2450.81
	1426.93	2021.2	1444.02	1898.67	233.709
	46.0507	165.523	2465.53	2148.03	340.826
	5448.49	896.186	627.481	5413.34	3722
	885.438	4205.88	1624.59	963.685	2746.81
	600.718	3000.04	378.875	15.2195	2759.39
	5752.34	1703.91	996.575	4852.39	578.877
	1698.86	1121.47	615.336	1596.33	2855.26
	664.455	1129.42	385.431	2115.36	2712.31
	1650.28	714.326	528.382	1917.91	5486.75
	0	1356.96	1885.13	2310.33	6040.71
	5518.24	939.609	33.8139	2449.73	3705.98
	1038.06	49.7857	592.334	1794.74	3020.89
	127.581	1932.85	692.185	126.378	9409.74
	9114.71	1404.25	564.711	2499.18	712.392
	108.987	2274.11	398.995	2427.27	3320.02
	1086.22	1133.94	1337.08	1459.18	3489.73
	1935.11	1048.06	955.194	3266.49	134.686
	994.855	647.795	731.846	3376.12	5401.41
	153.227	844.057	290.309	266.588	2346.98
	1092.99	2878.05	628.448	0	4014.24
	3444.59	1308.6	451.318	866.199	4019.94
	541.065	1115.02	603.835	627.051	1878.14
	822.346	4957.51	665.315	987.439	2976.5
	676.385	1583.75	2701.67	1887.92	4521.24
	1462.83	613.078	227.561	3361.72	8736.04
	2205	104.946	466.688	56.8473	3988.23
	3019.17	3117.84	1462.73	1758.73	1398.24
	913.921	901.345	433.906	1524.85	494.418
	6181.19	1088.47	592.119	0	3757.36
	886.126	2269.49	805.149	908.332	3077.32
	406.433	2444.36	223.348	2941.57	4929.45
	2803.89	679.287	1511.63	1090.19	1936.18
	1015.17	711.317	737.543	4375.38	3464.26
	1656.3	1010.01	208.73	0	4619.15
	0	4357.43	251.078	3187.38	#VALUE!
	644.463	0	877.27	2491.33	5726.97
	382.959	1078.37	886.298	0	9599.23
	4125.27	2003.79	462.818	2283.35	505.596
	917.038	1197.03	2857.84	254.647	7006.12
	4125.17	448.093	720.131	1818.06	3271
	1096.96	1895.77	3629.46	2130.73	2584.95
	3226.72	779.461	1180.69	0	574.997
	3384.61	680.255	493.666	2401.8	2498.96
	1713.27	402.521	1397.91	1981.33	2490.15
	828.15	732.061	391.235	783.975	4255
	0	3528.21	111.137	1629.32	1198
	5251.8	910.804	2469.62	1769.16	1290.43
	1469.28	1278.39	793.649	3688.04	1802.91
	1431.99	3253.59	795.046	0	5067.46
	1198.53	789.242	1014.09	2456.29	3921.81
	775.592	367.159	956.162	495.923	4863.03
	2913.84	58.8357	556.65	2504.44	1157.69
	1480.67	635.005	859.75	387.903	1508.62
	169.424	4655.48	886.513	0	3139.98
	1401.89	921.337	347.92	0	4014.46
	1671.56	1119.75	4080.13	4000.59	3867.1
	1421.99	293.942	631.673	3222.21	2709.73
	596.204	334.807	2300.76	4045.63	3432.34
	170.402	487.324	0	1089.44	4824.77
	954.334	1056.66	2502.08	2641.7	977.013
	1905.55	658.866	95.8204	1589.77	4532.74
	3064.64	3620.32	1301.61	0	4809.29
	721.528	990.018	246.457	2420.93	3231.88
	1827.41	320.512	985.289	4777.69	5975.15
	124.841	732.276	966.372	2040.01	3614.2
	413.377	581.264	360.495	3765.64	320.501
	2711.88	648.977	593.087	1658.88	3537.13
	1889.64	3717.92	1249.91	1272.16	3111.18
	1749.38	1031.08	2692.97	3071.95	3143.64
	1220.35	1826.34	2059.57	2698.23	5516.2
	3096.78	527.415	433.906	0	1474.12
	997.112	2094.72	343.406	234.107	471.202
	1205.95	549.556	710.35	684.661	5772.54
	1453.8	862.544	492.053	1759.7	4123.02
	2097.73	77.4409	42.6274	5188.7	2483.16
	2644.49	1903.19	427.779	2672.65	0
	2465.53	783.223	363.935	1949.62	4364.53
	1350.3	2229.61	1194.99	4218.67	5440.75
	3359.36	384.571	846.315	3567.66	2463.06
	1096.32	438.205	650.482	1278.93	2929.32
	1135.66	1111.47	1777.33	1682.53	2444.9
	958.311	1189.4	653.707	175.368	3447.17
	1192.51	1563.97	716.046	1062.03	2958.23
	59.4592	2460.8	2450.06	2819.58	2192.1
	3222.85	468.837	550.094	1826.66	1662.1
	255.259	591.797	695.625	1337.62	1928.02
	941.652	685.091	236.461	4473.84	3408.37
	1676.18	580.189	635.65	0	0
	7343.29	802.139	1540.33	3267.03	0
	1421.02	607.489	585.885	1525.49	0
	1202.73	2444.36	377.692	2652.01	0
	1173.92	540.528	238.718	4988.35	0
	488.077	1641.36	441.322	0	0
	1728.64	491.086	750.978	1399.96	0
	1970.47	912.309	761.404	151.249	0
	16.1008	524.298	305.034	391.665	0
	1064.29	367.267	5379.7	2321.29	0
	1857.94	1227.45	105.805	2008.41	0
	1489.49	615.98	4175.68	2791.31	0
	1692.84	2026.9	2324.73	451.156	0
	1097.29	868.456	486.142	1547.53	0
	3169.97	6.95302	1084.93	1015.28	0
	764.628	396.072	484.637	0	0
	439.387	606.522	163.502	1624.16	0
	778.064	1584.72	33.8139	878.989	0
	2469.3	798.485	692.83	4216.53	0
	336.419	465.72	369.416	0	0
	1241.31	617.485	605.985	757.642	0
	2985.86	90.7687	273.865	1154.79	0
	3661.17	971.316	485.82	1585.68	0
	2247.13	50.4844	1001.63	0	0
	165.265	934.127	1606.11	1076.65	0
	818.799	1177.04	881.784	0	0
	69.8849	4.61528	2286.79	1827.84	0
	1565.48	572.88	5416.89	3.39214	0
	1272.05	402.306	2158.35	1319.77	0
	103.409	500.759	45.6584	0	0
	2693.4	2348.7	292.459	3584.1	0
	3354.52	217.2	384.356	2755.84	0
	769.358	822.346	459.486	374.661	0
	415.483	1650.28	402.628	1059.13	0
	719.808	1184.02	608.672	2961.24	0
	1210.57	1174.46	2981.56	1512.27	0
	3319.59	1413.93	1311.61	2433.5	0
	2049.47	3807.88	2075.37	0	0
	0	733.781	1010.76	2141.37	0
	836.641	135.481	908.01	2560.87	0
	420.578	116.93	975.508	2178.13	0
	8110.82	547.192	757.105	#VALUE!	0
	1242.82	9.06182	589.862	0	0
	842.66	611.573	4597.66	1993.04	0
	3855.49	362.645	620.495	1832.68	0
	1893.62	317.717	564.206	1289.25	0
	1157.26	490.119	1999.17	2366.97	0
	132.719	0	295.243	758.609	0
	2763.9	2585.7	134.922	1128.35	0
	740.337	1029.46	306.002	2472.63	0
	509.573	3578.08	832.127	3679.44	0
	2340.53	758.287	626.944	1868.9	0
	1769.16	1632.76	436.27	1949.19	0
	4665.05	1225.3	158.461	4000.06	0
	1138.02	558.477	416.601	2044.53	0
	1292.9	1951.02	436.27	474.63	0
	4722.23	66.1015	196.241	2013.89	0
	2417.49	454.435	2095.8	1123.51	0
	1677.9	574.6	616.088	3220.27	0
	4290.15	3193.4	448.523	1634.16	0
	955.087	0	3964.59	173.53	0
	2900.73	582.016	3369.67	4059.39	0
	1610.73	0	2169.64	1152.85	0
	415.849	573.417	4179.98	959.063	0
	390.966	1894.7	1220.25	201.98	0
	1803.23	2691.03	312.128	1903.08	0
	1667.26	1011.84	496.568	2248.74	0
	1309.46	640.164	522.901	1483.25	0
	535.046	339.644	610.499	876.195	0
	1751.1	3539.39	509.251	1066.12	0
	2366.01	45.3575	1173.81	1196.71	0
	1860.19	110.664	480.338	417.246	0
	338.064	4886.03	2241.65	3609.47	0
	970.242	1593.75	1493.79	0	0
	104.827	2361.17	3003.05	1559.78	0
	1667.37	1033.55	4174.61	3420.4	0
	1509.69	4358.29	1688.65	1897.6	0
	2010.13	434.765	1143.83	2878.91	0
	472.169	763.338	1998.42	2256.91	0
	1990.89	2344.83	374.575	4585.4	0
	4112.16	86.3942	2597.09	1994.33	0
	2050.12	211.976	1281.4	1666.19	0
	3442.55	599.106	1625.67	1607.4	0
	544.397	484.1	1197.35	1055.8	0
	1492.5	738.402	353.294	2075.27	0
	1924.36	942.296	769.68	1606.86	0
	453.36	861.899	3066.14	1434.78	0
	2210.8	542.355	414.129	2850	0
	1028.71	712.177	0	557.51	0
	2335.27	461.421	108.009	1741.1	0
	74.7754	1406.94	444.009	2192.21	0
	1702.41	131.752	1646.84	0	0
	1794.85	1797.32	524.298	1725.41	0
	1686.93	2170.6	1461.76	8.00742	0
	957.881	4107	421.008	2251.32	0
	4977.18	4494.04	550.201	1850.84	0
	3701.9	150.002	454.435	924.669	0
	1217.45	724.43	886.298	0	0
	1445.96	404.133	1108.68	2942.43	0
	1764.54	373.071	417.998	114.092	0
	449.104	331.153	62.1999	1164.57	0
	1530.98	2027.65	1352.99	797.518	0
	3960.93	58.5885	38.6613	959.278	0
	2646.21	828.043	569.011	1781.3	0
	1443.38	330.615	257.957	1672.96	0
	646.29	808.911	470.45	939.609	0
	1182.95	436.808	2172	1500.13	0
	2553.13	2792.39	3517.46	1945.32	0
	1453.8	0	323.199	2163.94	0
	1436.07	1304.3	1026.45	4787.79	0
	1491.96	0	781.288	540.42	0
	1127.17	3229.2	606.415	2531.2	0
	776.451	1234.33	1342.02	2217.89	0
	22.4821	601.793	496.03	1942.1	0
	837.179	675.741	220.553	2774.87	0
	147.842	731.524	1630.72	2070.86	0
	1554.09	1395.55	379.412	2038.61	0
	2838.28	1248.08	2304.31	2357.3	0
	2901.7	2313.88	990.663	241.717	0
	1506.47	3139.66	744.099	4569.6	0
	652.094	545.687	299.445	4095.39	0
	1876.96	887.051	596.419	878.452	0
	437.216	476.469	634.145	3613.77	0
	677.568	64.1561	1262.38	1006.57	0
	4105.28	1111.47	573.203	2553.99	0
	2411.15	1153.93	987.761	2164.26	0
	1771.41	2551.84	248.714	1943.92	0
	647.15	4626.03	973.681	753.557	0
	792.251	695.947	440.14	974.541	0
	4632.16	1152.32	1082.56	3233.39	0
	1577.52	3642.03	283.323	338.246	0
	2023.35	1304.3	601.685	379.305	0
	3007.89	803.859	486.787	0	0
	621.355	0	1064.29	1172.52	0
	3136.22	1939.95	169.865	3191.68	0
	3223.5	3976.63	306.109	526.555	0
	2878.48	1439.08	234.741	1884.16	0
	492.591	44.2397	3155.89	972.284	0
	1102.34	378.23	488.722	3318.73	0
	182.784	724.645	527.738	3507.25	0
	926.711	312.128	2505.41	357.486	0
	693.69	4802.73	3128.16	1447.46	0
	63.6187	1734.33	502.694	1693.17	0
	1405.33	833.309	477.436	4668.81	0
	918.435	895.004	982.602	1122.22	0
	1521.3	2063.55	688.423	870.606	0
	1450.47	0	251.078	1937.9	0
	2916.74	1069.13	4.88399	1035.59	0
	740.767	2433.18	2318.28	1921.89	0
	958.096	676.17	688.316	704.653	0
	1553.98	1287.96	585.348	3604.41	0
	141.823	1801.83	64.9407	3518	0
	795.691	811.706	327.283	221.574	0
	2559.58	1145.01	350.499	0	0
	1011.62	2530.45	417.891	133.987	0
	3007.03	534.939	100.421	61.6733	0
	2215.32	466.473	2401.26	1090.41	0
	449.598	317.513	539.668	1053	0
	2201.02	2117.61	485.605	2180.17	0
	9.84644	720.238	208.3	3068.29	0
	897.154	1324.93	1445.31	0	0
	4133.87	569.871	1978.42	1405.01	0
	1001.2	1987.45	458.412	1522.38	0
	1195.63	1056.01	1044.51	1701.87	0
	1584.18	1259.91	649.3	369.846	0
	731.524	530.425	28.5795	841.908	0
	773.549	2045.06	259.462	2087.3	0
	976.046	674.128	756.352	928.323	0
	849.002	630.168	631.995	1952.84	0
	2031.74	1175.86	780.106	1504.21	0
	326.746	1682.53	540.313	49.8158	0
	1649.74	876.41	1135.55	1725.52	0
	1219.92	627.911	255.808	2397.5	0
	1694.03	1470.03	661.875	152.936	0
	4658.71	1896.2	229.797	0	0
	1093.52	54.7622	2037.43	0	0
	1140.82	488.507	311.483	0	0
	1321.39	514.195	227.002	4216.85	0
	1678.23	713.359	533.327	0	0
	216.405	85.0077	1906.2	228.539	0
	117.94	3078.29	927.249	1714.77	0
	1149.31	0	2259.81	2648.58	0
	924.669	765.273	937.137	1579.67	0
	1271.62	788.059	932.516	1655.76	0
	675.096	471.309	358.453	169.65	0
	3058.19	764.736	263.331	4396.99	0
	388.441	796.551	271.93	1095.24	0
	946.273	731.416	1281.4	1875.03	0
	1877.18	500.545	131.107	3915.68	0
	5746.97	349.64	810.523	1979.93	0
	97.4864	39.0053	294.071	3343.02	0
	1596.11	700.891	890.275	5266.2	0
	79.9668	2598.38	206.796	1621.37	0
	1568.7	1163.49	642.099	2209.73	0
	11.7843	710.242	54.8589	554.178	0
	997.327	1317.3	530.747	1496.8	0
	1430.7	467.655	22.367	3429.43	0
	760.222	409.185	1385.77	1083.85	0
	2815.07	1023.55	557.725	847.604	0
	92.7356	1093.85	0.322984	198.197	0
	627.696	864.049	729.267	1050.1	0
	1685.21	839.114	203.249	1092.88	0
	170.843	342.761	343.621	742.917	0
	294.802	596.526	1888.46	0	0
	712.714	1546.99	213.567	3613.44	0
	1245.72	2897.4	1680.59	2564.2	0
	1477.24	434.765	574.815	1400.28	0
	230.302	2445.22	835.459	163.932	0
	409.185	592.764	65.4782	729.481	0
	4407.31	370.599	222.488	0	0
	1017.96	2568.07	631.135	157.365	0
	143.929	0	1043.44	470.449	0
	1684.03	486.249	2432.86	0	0
	806.224	571.805	1274.95	5279.2	0
	1843.96	367.804	120.928	2559.15	0
	1038.39	1520.66	227.11	3006.28	0
	2089.35	46.6365	690.896	2651.8	0
	1051.82	886.298	340.289	0	0
	2355.58	732.706	495.385	1905.77	0
	1390.28	463.141	365.762	1135.44	0
	1594.07	3514.99	320.942	0	0
	1332.67	549.449	489.581	1125.45	0
	5813.5	408.217	362.322	2211.45	0
	1529.36	627.051	356.196	3439.11	0
	997.327	578.039	536.229	3012.62	0
	801.817	1322.89	501.512	705.943	0
	719.916	1806.88	872.218	3281.97	0
	944.769	1120.82	72.9159	1915.12	0
	1595.68	497.643	643.711	3144.93	0
	1356.86	619.097	499.792	1541.08	0
	259.57	585.993	227.121	4320.78	0
	951.11	1259.91	370.491	1197.24	0
	397.899	4494.26	53.9776	1256.68	0
	377.047	481.95	206.903	2570.33	0
	751.73	530.21	73.7973	112.405	0
	946.918	797.518	1209.39	312.494	0
	1147.48	428.424	594.484	3759.73	0
	1265.6	854.698	807.621	1177.68	0
	4804.13	0	48.3025	2332.04	0
	767.745	3807.99	54.8589	1945.43	0
	4499.31	594.484	222.918	1964.88	0
	725.935	1420.27	0	0	0
	3129.24	542.355	1025.81	4130.97	0
	1705.42	564.604	51.6237	1142.11	0
	2697.91	3055.93	1265.17	2092.25	0
	392.847	3596.03	1490.45	2974.14	0
	2408.78	0	3696.74	0	0
	880.494	0	1661.57	1443.06	0
	1536.99	1914.04	321.801	0	0
	360.28	2282.6	3568.41	5359.17	0
	128.022	0	0	2976.5	0
	1602.88	2441.24	3423.74	119.219	0
	890.705	3208.02	1985.62	2023.67	0
	370.287	3405.36	131.354	127.872	0
	627.373	1903.08	312.343	973.788	0
	1969.93	3025.09	4580.57	435.303	0
	2206.07	242.018	2121.7	2718.22	0
	1438.97	2288.62	186.922	1917.7	0
	1542.58	2846.67	1829.02	1946.29	0
	1318.27	3341.08	2130.4	111.609	0
	320.189	187.406	0	5151.08	0
	2016.58	0	117.757	231.323	0
	762.049	3515.42	3226.61	2586.34	0
	3191.68	514.087	334.56	0	0
	3635.58	2923.94	3387.19	1100.4	0
	915.318	0	3508	1892.33	0
	85.4483	884.471	4915.16	0	0
	951.11	1741.96	275.401	690.68	0
	581.049	1807.63	0	2609.02	0
	5284.79	1510.66	5583.59	2917.6	0
	2434.26	2601.07	3841.84	615.335	0
	#VALUE!	4161.06	0	4469.65	0
	1287.96	0	3761.34	3526.7	0
	1476.05	0	0	2405.13	0
	3477.48	3027.34	0	1936.51	0
	1354.17	991.415	497.922	1773.99	0
	1764.1	4019.4	5798.45	732.813	0
	1640.93	432.078	4736.31	3169.11	0
	1321.82	3605.49	1422.74	1036.77	0
	1477.56	3742.1	3456.2	1412.42	0
	820.734	1061.06	3022.29	1255.71	0
	2662.55	1373.62	4179.55	1382.76	0
	935.095	1819.46	0	840.51	0
	2144.27	2205.1	0	1621.58	0
	1064.72	2222.09	2989.19	244.554	0
	675.848	2282.71	0	140.157	0
	1243.14	3833.14	2311.3	47.0019	0
	387.581	3946.85	250.627	2063.12	0
	913.706	1905.01	4547.68	1774.75	0
	669.184	1390.82	2516.59	0	0
	1409.31	3263.8	3067.22	762.586	0
	2450.06	396.179	2109.98	710.672	0
	1813.98	1266.89	3784.23	454.327	0
	1296.99	3685.67	77.4086	421.437	0
	2048.18	4754.69	5516.31	409.399	0
	802.462	2349.45	3128.8	2506.16	0
	1607.18	0	2531.42	1077.4	0
	901.883	0	2701.03	1461.97	0
	1167.26	4630.22	3554.11	1190.26	0
	8917.04	3915.15	3445.77	758.071	0
	1702.62	0	937.244	1634.05	0
	105.59	1735.41	2842.15	1496.37	0
	1290	3207.91	0	1540.22	0
	1874.6	0	3198.78	1759.16	0
	1117.28	0	4160.74	531.499	0
	3803.69	1612.77	468.848	1769.8	0
	1344.49	0	1348.36	3676.43	0
	3536.7	0	3421.26	884.04	0
	1009.58	0	3032.18	3032.93	0
	2689.85	309.011	4033.48	1383.51	0
	83.8576	4377.75	3510.8	1669.41	0
	2023.46	2402.98	1089.98	1537.21	0
	229.883	1077.62	2882.24	0	0
	1627.92	4246.84	178.582	0	0
	965.512	1213.8	5784.8	1240.88	0
	3244.67	1946.61	329.809	5454.07	0
	2495.84	0	2339.67	328.68	0
	3099.14	1317.09	3004.02	3006.6	0
	6677.01	4791.12	0	3920.09	0
	1783.67	3671.91	4601.09	2131.05	0
	888.233	1507.22	306.904	791.176	0
	2879.55	0	0	1456.92	0
	1063.32	3142.56	4076.9	3415.78	0
	3815.19	2488.75	1625.67	4014.46	0
	2040.98	1975.74	1849.55	6.98741	0
	1163.71	0	1104.81	1911.14	0
	1212.18	1060.63	3776.49	1872.88	0
	3034.76	4709.33	4323.15	792.573	0
	2717.26	2701.03	4156.55	640.056	0
	1365.13	3918.05	2373.53	292.695	0
	1135.01	433.153	3014.23	163.308	0
	1441.55	726.687	585.745	960.245	0
	1042.04	741.304	4903.12	589.002	0
	2086.12	1977.89	2833.01	1605.57	0
	1743.36	0	2580.75	3047.44	0
	1596.86	3415.57	2803.13	5.17741	0
	1940.27	1455.52	2107.51	125.593	0
	2308.5	524.298	3504.45	882.751	0
	1196.28	4124.95	3996.51	1112.76	0
	1694.35	2528.73	0	1567.09	0
	1494.54	2869.02	0	5410.11	0
	3259.5	2625.9	1850.95	1233.03	0
	2427.27	2526.69	0	1669.84	0
	1201.22	0	0	4090.02	0
	2177.91	81.2673	0	464.968	0
	3218.34	1742.72	3215.11	1603.85	0
	1771.41	2911.26	4016.07	1436.07	0
	2341.18	547.622	4841.75	1444.24	0
	2524.65	0	4225.44	949.927	0
	1704.77	0	4895.7	1652.65	0
	2548.29	2278.62	3403.31	1573.22	0
	799.882	288.471	3252.52	937.137	0
	1410.7	3310.88	0	874.475	0
	1842.89	1581.81	0	483.67	0
	1416.94	4648.28	395.534	1265.82	0
	6124.98	3673.96	3282.29	277.981	0
	65.1557	1349.65	1217.56	332.131	0
	1823	2673.19	4276.28	388.225	0
	5927.1	4650.22	5847.99	4263.82	0
	98.7761	0	0	1577.73	0
	1315.8	2965.22	1356.75	870.283	0
	1381.15	2445.33	1430.48	206.032	0
	180.097	1614.27	5220.3	3925.25	0
	2546.36	1486.26	3731.56	227.626	0
	1878.47	3750.16	417.428	2511.75	0
	1430.37	2874.93	1178.97	0	0
	6362.84	2196.72	2539.48	1518.29	0
	3272.94	0	1518.19	488.829	0
	2013.03	2499.61	3148.04	4640.65	0
	1524.85	1700.8	2520.99	1743.68	0
	2973.49	3594.1	4080.88	1790.22	0
	1836.23	2656.64	1388.78	625.761	0
	2659.86	451.06	2291.95	0	0
	9892.98	4731.58	2956.19	2678.02	0
	1719.5	239.03	2634.39	1519.47	0
	2805.18	533.326	0	1158.98	0
	3660.52	784.405	3355.48	4929.45	0
	909.514	2411.04	0	371.888	0
	1717.56	121.304	3132.78	734.318	0
	4422.57	0	0	0	0
	3554.97	2890.09	2473.16	211.901	0
	867.059	3350.54	1325.36	129.333	0
	3058.4	0	1272.27	1145.01	0
	1318.81	0	945.52	2167.48	0
	1450.69	945.09	952.399	2342.14	0
	2169.53	545.794	406.175	2475.31	0
	157.515	279.905	0	1242.71	0
	1154.79	4978.14	0	631.457	0
	13.4783	0	1305.37	3232.52	0
	3679.65	1997.45	2165.55	4724.48	0
	4783.39	1226.48	426.059	955.409	0
	802.569	1235.29	0	2066.77	0
	3195.44	86.6628	77.2044	1918.56	0
	1719.28	2583.55	170.037	2131.91	0
	1045.05	576.319	3952.87	1910.28	0
	75.3987	3729.09	1680.27	907.902	0
	1640.39	4298.75	713.681	1438.76	0
	1388.99	1623.73	1782.05	2937.16	0
	705.083	3305.4	2972.63	1144.58	0
	298.585	4074.75	318.179	0	0
	2251.75	133.987	0	5402.59	0
	924.777	3776.06	1856.11	4822.62	0
	9536.03	434.765	4692.88	1840.74	0
	142.844	1671.78	5304.78	3036.8	0
	214.362	837.931	3107.09	178.377	0
	1859.23	2867.52	0	1420.16	0
	90.371	1529.79	0	4393.55	0
	4647.53	967.984	5503.62	1246.47	0
	1179.94	957.343	2055.92	1262.06	0
	1557.09	1391.57	3993.39	1121.9	0
	2003.25	1801.83	3743.07	282.581	0
	1586.22	403.273	0	2004.54	0
	4001.35	4480.93	402.413	2469.94	0
	2104.18	3573.24	3048.84	1731.75	0
	503.876	1452.19	1948.54	1697.36	0
	6271.91	3311.63	314.815	843.735	0
	2131.59	1543.66	221.402	3967.06	0
	5265.34	2292.06	5205.47	1.12448	0
	1117.49	1871.37	1769.16	1010.65	0
	1147.69	1620.08	0	1211.86	0
	7278.8	1247.55	1976.38	2104.18	0
	1295.48	1328.05	4562.94	0	0
	4393.44	1772.06	3339.68	0	0
	158.955	1379	3341.94	0	0
	1410.81	4115.49	390.074	0	0
	4788.22	1270.12	5845.85	0	0
	1628.78	1767.33	3106.34	0	0
	1882.55	1306.77	2646.21	0	0
	110.76	7.17981	529.521	0	0
	1493.79	1228.09	3883.33	0	0
	3918.15	707.877	3476.83	0	0
	458.626	1717.46	0	0	0
	2652.12	4047.99	3176.1	0	0
	1632.01	4415.8	1960.9	0	0
	1687.9	2980.26	3164.49	0	0
	1581.81	0	3028.95	0	0
	638.014	1809.68	3669.98	0	0
	1318.91	3780.47	3167.07	0	0
	1651.46	3807.02	2915.24	0	0
	1146.73	1902.65	210.031	0	0
	2401.58	2767.23	5843.91	0	0
	4849.81	1180.37	3373.86	0	0
	5280.17	2031.95	0	0	0
	6357.68	1808.92	2031.09	0	0
	1385.77	3024.87	2912.98	0	0
	1560.64	2786.47	0	0	0
	1089.65	1877.28	3815.4	0	0
	6408.3	718.733	4742.97	0	0
	1403.29	0	3228.23	0	0
	3613.87	0	0	0	0
	676.493	1717.99	3127.51	0	0
	2807.33	962.287	3291.64	0	0
	2544.21	2882.24	382.894	0	0
	1782.16	376.832	2597.2	0	0
	2472.84	0	0	0	0
	1745.51	4916.55	2616.87	0	0
	544.505	2710.38	856.525	0	0
	81.8154	219.231	2928.78	0	0
	611.788	399.189	2387.07	0	0
	#VALUE!	0	0	0	0
	1847.94	4807.03	5068.43	0	0
	2017.01	4798.97	1117.17	0	0
	3802.61	3165.35	0	0	0
	1366.53	2546.68	0	0	0
	798.7	4059.06	3015.3	0	0
	2685.12	682.619	2270.24	0	0
	1140.71	1818.28	5644.96	0	0
	1812.04	637.369	0	0	0
	4830.68	2560.76	1452.41	0	0
	9624.81	368.588	1607.29	0	0
	1493.89	2523.68	0	0	0
	726.579	3528.53	0	0	0
	2667.81	2040.01	1308.7	0	0
	1672.21	246.231	2471.44	0	0
	5061.44	3454.05	2322.8	0	0
	1122.11	313.579	1950.26	0	0
	2065.91	2950.92	1675.75	0	0
	2072.26	33.1271	4886.24	0	0
	1993.58	2422.43	5612.18	0	0
	1930.59	1846.76	1845.25	0	0
	2085.8	1937.58	1927.15	0	0
	4574.12	1306.45	0	0	0
	2835.49	3228.76	2762.83	0	0
	1518.83	2281.63	903.817	0	0
	2011.96	459.271	5582.84	0	0
	1211	2417.17	0	0	0
	2167.92	1855.03	4729.64	0	0
	1595.14	2196.93	2049.79	0	0
	474.534	802.032	5541.67	0	0
	102.108	4556.06	197.187	0	0
	1718.1	3116.77	2268.41	0	0
	156.816	0	0	0	0
	2462.63	1935.75	384.571	0	0
	38.1454	3264.88	5071.44	0	0
	1085.57	340.224	2518.2	0	0
	501.082	74.6786	371.114	0	0
	1013.99	534.294	0	0	0
	375.65	3316.15	3225.32	0	0
	472.384	1332.13	570.73	0	0
	0	1423.82	1880.4	0	0
	1548.93	1152.32	1779.9	0	0
	4562.08	2264.22	3069.58	0	0
	5396.57	121.852	856.955	0	0
	964.717	1515.71	1328.8	0	0
	4699.12	560.304	994.855	0	0
	3697.07	2052.05	2158.46	0	0
	4269.95	154.162	1512.6	0	0
	6452.59	0	145.413	0	0
	3691.58	4276.07	3003.91	0	0
	3572.06	1283.87	2631.05	0	0
	3295.19	1629.11	3126.55	0	0
	6237.73	2614.72	2037.32	0	0
	0	66.9936	2649.65	0	0
	5961.29	4363.99	147.992	0	0
	6390.68	2611.28	960.998	0	0
	8222.93	3006.49	0	0	0
	7564.81	2765.52	1871.59	0	0
	7583.3	1434.03	4740.82	0	0
	3135.9	1983.58	283.441	0	0
	6716.45	2687.7	3139.98	0	0
	377.263	2175.12	1976.7	0	0
	0	0	202.851	0	0
	2233.16	1835.58	501.189	0	0
	5417.75	2150.29	501.727	0	0
	4139.25	2084.29	1764.43	0	0
	0	1670.6	353.874	0	0
	8802.79	1829.02	0	0	0
	435.013	0	3216.83	0	0
	5373.03	1658.99	0	0	0
	7473.56	4173.75	1792.05	0	0
	2261.96	1696.93	3399.12	0	0
	8673.06	1743.9	919.402	0	0
	7345.87	852.549	896.831	0	0
	7599.21	1703.59	1345.89	0	0
	467.214	1461.33	674.343	0	0
	9027.75	4263.28	0	0	0
	722.71	181.785	2656.85	0	0
	4357.33	1668.34	344.674	0	0
	5620.46	2498.85	3911.49	0	0
	2399.86	2037.97	1104.59	0	0
	1537.21	1929.41	5226.21	0	0
	0	989.696	6.98741	0	0
	0	1140.28	1434.67	0	0
	8364.48	1255.71	1121.04	0	0
	5805.11	375.758	3844.96	0	0
	2669.64	1957.68	0	0	0
	2289.48	1448.86	1177.68	0	0
	5262.22	952.614	4571.75	0	0
	9711.88	1630.18	202.443	0	0
	5430.65	1688.97	1162.85	0	0
	7447.44	1298.71	4238.56	0	0
	6063.39	2651.69	5582.94	0	0
	322.21	3699.75	3810.89	0	0
	3642.79	1587.3	5242.33	0	0
	6497.19	2150.29	4817.89	0	0
	6769.66	1911.79	1777.11	0	0
	709.651	3892.25	3044.54	0	0
	3561.21	829.44	2955.65	0	0
	3099.03	1536.56	2799.59	0	0
	0	733.028	1546.99	0	0
	313.311	3254.34	4202.66	0	0
	3528.64	1513.78	927.248	0	0
	1577.19	2788.73	5825.21	0	0
	5097.77	2438.23	3382.57	0	0
	5400.77	1315.37	895.864	0	0
	4801.77	0	1549.57	0	0
	814.135	1590.52	1057.19	0	0
	7656.49	0	1564.4	0	0
	51.9429	691.755	2872.89	0	0
	0	182.333	0	0	0
	7332.65	2426.95	0	0	0
	3434.59	57.9436	2371.16	0	0
	6549.11	884.256	2372.88	0	0
	0	698.204	3595.6	0	0
	0	1997.99	0	0	0
	2489.93	0	0	0	0
	2092.03	382.572	1381.25	0	0
	2955.55	3019.28	2111.81	0	0
	4442.45	1416.18	3117.41	0	0
	239.159	1764.43	1720.14	0	0
	3231.99	2463.49	2160.61	0	0
	5638.62	2932.01	665.207	0	0
	1731.22	40.3381	42.1169	0	0
	0	1294.73	0	0	0
	4714.7	3731.89	4130.54	0	0
	5201.81	715.509	1137.05	0	0
	5572.84	632.425	1404.04	0	0
	6642.18	1828.59	3465.12	0	0
	5886.58	1477.88	472.599	0	0
	356.013	2417.49	3717.16	0	0
	3144.71	2253.47	1323.21	0	0
	5781.25	1315.37	364.472	0	0
	3310.34	2518.95	4466.96	0	0
	5077.35	3436.2	686.058	0	0
	691.68	709.06	2079.13	0	0
	171.488	2483.05	616.947	0	0
	5312.84	168.854	1441.55	0	0
	6289.86	47.2492	3624.51	0	0
	439.817	450.35	1242.39	0	0
	5983.42	0	881.998	0	0
	5126.36	463.893	227.626	0	0
	4564.66	1712.51	5503.94	0	0
	0	1971.65	751.408	0	0
	7560.19	0	0	0	0
	6113.69	1877.39	0	0	0
	3486.72	0	3870.75	0	0
	0	2527.34	1866.32	0	0
	3421.05	2345.48	4076.37	0	0
	8511.94	578.576	105.977	0	0
	8717.56	786.125	3476.94	0	0
	0	1214.66	4882.05	0	0
	5393.13	1172.85	2782.93	0	0
	7300.51	756.889	0	0	0
	5826.93	806.331	1680.81	0	0
	6399.6	1005.07	3114.29	0	0
	324.919	1366.85	1075.47	0	0
	7766.66	2470.16	1935	0	0
	5102.39	1265.39	2930.82	0	0
	3841.84	2434.04	1083.63	0	0
	5234.27	3745.54	0	0	0
	4237.48	1272.7	4122.91	0	0
	8322.77	159.901	2388.68	0	0
	7522.89	0	950.357	0	0
	8345.02	55.8047	4583.79	0	0
	6269.54	0	3136.44	0	0
	5140.33	2270.78	0	0	0
	9072.03	572.88	865.983	0	0
	1838.05	385.861	1458.96	0	0
	3508.22	1011.51	167.962	0	0
	8648.34	0	4263.6	0	0
	3574.64	1170.16	2596.88	0	0
	5295	887.158	4071.53	0	0
	4196.96	31.8792	5053.92	0	0
	4157.41	1564.62	2306.46	0	0
	6021.15	2509.28	3440.4	0	0
	4621.3	0	2087.09	0	0
	5644.86	940.791	0	0	0
	0	775.054	4658.38	0	0
	5683.55	3674.17	1565.58	0	0
	6215.69	1474.33	3886.45	0	0
	0	0	0	0	0
	8252.7	2610.85	159.622	0	0
	4786.07	655.104	2267.77	0	0
	768.723	0	1815.05	0	0
	5163.98	4893.45	25.9172	0	0
	3189.21	1737.56	353.079	0	0
	4716.42	4671.39	1638.14	0	0
	3536.59	2572.8	0	0	0
	4521.88	726.902	1663.18	0	0
	8938.75	1078.15	0	0	0
	6088	1003.02	1460.57	0	0
	4857.98	1170.48	5341	0	0
	5977.51	1221.75	1559.24	0	0
	5322.19	4109.9	1825.05	0	0
	4720.62	2620.52	1429.94	0	0
	7473.02	2704.25	137.728	0	0
	6700.55	331.84	1531.41	0	0
	2681.25	1146.51	0	0	0
	7217	1652.43	383.389	0	0
	650.6	281.754	598.568	0	0
	8648.66	3261.98	2285.18	0	0
	6445.17	1500.45	1657.05	0	0
	613.046	1134.04	2767.45	0	0
	47.2492	0	1367.93	0	0
	0	3906.65	1906.3	0	0
	1749.7	1171.45	60.4802	0	0
	3383.75	2433.29	2249.71	0	0
	5348.31	1245.93	930.903	0	0
	5778.03	1986.92	179.098	0	0
	1342.13	1186.39	538.916	0	0
	0	0	3581.74	0	0
	1657.48	2364.5	4906.02	0	0
	6537.93	0	2604.94	0	0
	8654.47	1624.81	2485.2	0	0
	8865.56	1364.7	1821.07	0	0
	3810.89	1179.51	0	0	0
	4784.36	2053.88	3848.61	0	0
	6325.86	2956.08	2245.19	0	0
	5170	2193.5	3946.96	0	0
	2330.54	1294.19	4162.78	0	0
	6610.26	1936.08	844.487	0	0
	0	1967.14	0	0	0
	6632.73	3435.13	665.207	0	0
	5071.87	2605.15	1669.2	0	0
	3564.97	997.112	272.951	0	0
	0	2184.68	0	0	0
	2223.05	998.832	972.606	0	0
	1626.42	1022.91	3236.29	0	0
	0	764.306	2713.92	0	0
	3543.47	1919.85	3071.63	0	0
	8667.69	1058.7	2450.27	0	0
	723.162	269.769	1178.54	0	0
	7518.59	2451.78	734.856	0	0
	4242.21	1463.05	1811.18	0	0
	575.245	1864.82	1479.81	0	0
	0	433.25	2143.52	0	0
	2739.29	2359.23	4348.3	0	0
	8012.26	1160.38	3389.88	0	0
	6839.2	225.304	2052.69	0	0
	2579.9	0	357.056	0	0
	0	1379.86	0	0	0
	7554.39	3395.58	0	0	0
	4981.15	533.326	1773.56	0	0
	1994.87	3066.68	1724.98	0	0
	425.565	3577.87	1897.71	0	0
	4114.42	3511.01	4160.31	0	0
	2708.12	2543.67	2765.09	0	0
	8008.28	2524.86	3181.36	0	0
	753.257	203.174	5429.25	0	0
	6081.88	1303.22	2245.73	0	0
	4466.96	1593.1	4239.1	0	0
	4671.5	47.0987	1802.05	0	0
	5288.55	1850.74	3057.22	0	0
	8158.44	279.217	1410.17	0	0
	5432.47	4694.93	1097.39	0	0
	3557.45	65.6501	2354.61	0	0
	5887.55	1361.58	4080.45	0	0
	7130.15	2331.93	4484.48	0	0
	8616.42	5145.28	1333.32	0	0
	6337.9	3850.87	739.047	0	0
	1815.48	455.187	1325.79	0	0
	2414.48	3277.24	45.0135	0	0
	5065.53	581.693	3835.07	0	0
	534.358	1569.45	0	0	0
	668.496	2727.47	1696.71	0	0
	3974.48	0	0	0	0
	5988.37	897.691	0	0	0
	3789.71	3774.13	2878.8	0	0
	2462.52	1128.46	3768.97	0	0
	1632.12	832.557	2131.26	0	0
	2678.46	1072.89	2711.99	0	0
	3307.87	1094.38	2103.1	0	0
	2878.7	2129.76	3812.71	0	0
	5050.05	2669.21	3406.11	0	0
	7544.61	1972.84	5552.1	0	0
	4087.66	2270.24	643.173	0	0
	6366.6	1498.09	2258.2	0	0
	2643.85	730.556	2919.54	0	0
	4972.45	579.114	0	0	0
	4571.76	2021.85	0	0	0
	3479.09	0	5003.83	0	0
	4842.83	2484.67	4639.57	0	0
	497.557	3108.92	4347.11	0	0
	2874.07	3602.69	3450.61	0	0
	4520.7	660.585	1860.19	0	0
	6832.32	4192.66	938.641	0	0
	8184.02	1159.52	2936.09	0	0
	0	44.3149	3425.89	0	0
	4011.67	928.431	0	0	0
	1897.49	278.97	3303.36	0	0
	342.374	0	5223.31	0	0
	614.476	2537.65	2868.7	0	0
	0	2785.94	1697.47	0	0
	2345.05	233.86	0	0	0
	5146.68	1829.99	3134.29	0	0
	8176.39	2861.5	3721.46	0	0
	1248.19	0	2177.7	0	0
	5092.4	1253.24	1826.87	0	0
	4633.56	3185.88	3904.72	0	0
	5780.39	2213.81	2921.58	0	0
	7369.09	820.841	440.838	0	0
	536.949	763.876	4260.59	0	0
	5793.83	391.987	246.08	0	0
	6259.98	0	1096.32	0	0
	9578.06	0	157.042	0	0
	1645.87	0	2018.3	0	0
	1911.79	0	3403.42	0	0
	1891.79	0	4841.1	0	0
	3785.42	0	0	0	0
	3849.69	0	5518.35	0	0
	1325.15	0	4348.3	0	0
	1019.04	0	3702.22	0	0
	5898.09	0	4168.37	0	0
	1522.81	0	0	0	0
	5698.71	0	0	0	0
	7261.17	0	5219.12	0	0
	713.08	0	1692.63	0	0
	2917.93	0	3120.85	0	0
	3482.32	0	0	0	0
	419.256	0	2807.43	0	0
	4496.52	0	1551.5	0	0
	7056.96	0	4923.97	0	0
	4908.28	0	1243.25	0	0
	610.359	0	4979	0	0
	6529.76	0	3369.24	0	0
	3971.68	0	5840.47	0	0
	7052.87	0	4115.28	0	0
	4873.67	0	0	0	0
	3808.42	0	5080.04	0	0
	0	0	391.439	0	0
	6164.21	0	3457.81	0	0
	2061.19	0	4467.92	0	0
	6412.82	0	679.717	0	0
	4876.25	0	5823.92	0	0
	9473.91	0	5864.12	0	0
	9098.15	0	4570.14	0	0
	2958.98	0	3804.97	0	0
	6134.33	0	605.124	0	0
	6402.07	0	1430.69	0	0
	5223.85	0	5148.18	0	0
	7001.5	0	4436.22	0	0
	3541	0	2613.32	0	0
	4826.17	0	4406.98	0	0
	7210.34	0	1556.34	0	0
	1118.35	0	0	0	0
	2646.64	0	3359.03	0	0
	4801.66	0	2154.69	0	0
	8469.38	0	3992.1	0	0
	9279.05	0	4370.01	0	0
	4312.83	0	3164.7	0	0
	3516.17	0	5202.13	0	0
	0	0	4429.23	0	0
	0	0	3948.03	0	0
	2661.26	0	3251.23	0	0
	2090.85	0	0	0	0
	4768.34	0	2566.67	0	0
	0	0	3361.5	0	0
	5806.51	0	2328.39	0	0
	4313.8	0	0	0	0
	6569.63	0	3438.57	0	0
	591.474	0	5297.04	0	0
	9160.7	0	5106.8	0	0
	4407.73	0	0	0	0
	1540.43	0	0	0	0
	7464.53	0	0	0	0
	7915.31	0	2861.28	0	0
	9074.93	0	1897.92	0	0
	3455.66	0	2222.84	0	0
	3430.18	0	0	0	0
	4958.37	0	0	0	0
	0	0	0	0	0
	0	0	5468.37	0	0
	925.636	0	655.641	0	0
	3111.18	0	16.4222	0	0
	803.966	0	3987.8	0	0
	6262.88	0	2936.52	0	0
	5390.01	0	357.271	0	0
	0	0	1343.1	0	0
	4082.17	0	0	0	0
	4331.64	0	1516.9	0	0
	3639.24	0	1523.67	0	0
	4220.82	0	3414.71	0	0
	4288.86	0	3401.49	0	0
	8944.56	0	0	0	0
	756.438	0	2059.14	0	0
	0	0	1519.8	0	0
	6573.28	0	0	0	0
	4704.28	0	49.3773	0	0
	9336.33	0	2919.22	0	0
	559.767	0	446.481	0	0
	5611.86	0	308.753	0	0
	5047.15	0	119.359	0	0
	4098.4	0	3616.45	0	0
	9232.93	0	0	0	0
	311.806	0	3014.66	0	0
	3276.06	0	2442.32	0	0
	4101.2	0	3548.95	0	0
	2784.32	0	1815.48	0	0
	5913.24	0	4017.68	0	0
	7201.95	0	22.5605	0	0
	7415.51	0	3681.8	0	0
	5013.5	0	2866.34	0	0
	6881.22	0	1716.92	0	0
	4617.32	0	1303.76	0	0
	0	0	0	0	0
	5461.6	0	1290.65	0	0
	5235.24	0	5015.01	0	0
	7427.44	0	4754.8	0	0
	7312.76	0	4738.25	0	0
	542.967	0	1300	0	0
	826.817	0	1155.76	0	0
	356.099	0	1557.31	0	0
	9777	0	0	0	0
	7544.6	0	0	0	0
	7279.76	0	2336.34	0	0
	3000.9	0	3117.31	0	0
	3943.84	0	686.811	0	0
	6271.47	0	12.0681	0	0
	0	0	3750.59	0	0
	3892.25	0	2145.88	0	0
	8461.1	0	0	0	0
	4599.38	0	715.616	0	0
	5612.61	0	4694.61	0	0
	7861.35	0	3091.62	0	0
	8832.24	0	3894.62	0	0
	3350.86	0	4421.71	0	0
	3314.64	0	1285.92	0	0
	3816.15	0	206.667	0	0
	4942.35	0	3426.96	0	0
	5045.86	0	1734.66	0	0
	6321.56	0	3263.16	0	0
	7101.02	0	4033.81	0	0
	2818.07	0	0	0	0
	2855.05	0	1248.62	0	0
	8012.04	0	1904.15	0	0
	3501.55	0	911.879	0	0
	5996.86	0	1937.69	0	0
	9959.51	0	4119.79	0	0
	1910.6	0	0	0	0
	2476.5	0	481.552	0	0
	4057.02	0	391.558	0	0
	3804.76	0	1631.04	0	0
	6866.39	0	0	0	0
	8549.56	0	2794.43	0	0
	2586.56	0	1523.67	0	0
	3933.85	0	1430.05	0	0
	8796.12	0	2736.93	0	0
	817.971	0	0	0	0
	2665.66	0	1825.59	0	0
	7302.12	0	457.917	0	0
	9897.81	0	0	0	0
	0	0	0	0	0
	370.405	0	482.971	0	0
	6767.5	0	2887.19	0	0
	2625.36	0	1696.71	0	0
	406.454	0	744.207	0	0
	2287.76	0	3304	0	0
	124.583	0	2571.08	0	0
	8381.78	0	1848.48	0	0
	6196.24	0	2885.25	0	0
	6641.86	0	472.599	0	0
	2652.34	0	5518.46	0	0
	6200.32	0	1223.15	0	0
	6437.64	0	884.901	0	0
	0	0	485.497	0	0
	1202.4	0	3193.51	0	0
	0	0	3474.79	0	0
	5155.49	0	2186.4	0	0
	5076.6	0	0	0	0
	0	0	2527.01	0	0
	416.568	0	0	0	0
	255.485	0	1489.6	0	0
	8072.23	0	2141.91	0	0
	6364.34	0	2251	0	0
	5232.44	0	2861.5	0	0
	6554.8	0	5303.17	0	0
	4851.96	0	0	0	0
	0	0	1848.05	0	0
	4988.78	0	0	0	0
	5093.9	0	200.11	0	0
	1754.54	0	0	0	0
	2945.01	0	1644.48	0	0
	4104.63	0	0	0	0
	1904.15	0	1050.1	0	0
	2868.38	0	4691.28	0	0
	3759.94	0	216.845	0	0
	2705.65	0	4733.09	0	0
	6854.24	0	118.187	0	0
	4171.38	0	0	0	0
	4509.09	0	2348.49	0	0
	586.1	0	0	0	0
	1332.89	0	1352.77	0	0
	473.029	0	3294.11	0	0
	928.001	0	1038.06	0	0
	0	0	2708.44	0	0
	3511.76	0	295.684	0	0
	5031.56	0	0	0	0
	6604.35	0	183.859	0	0
	96.5189	0	1418.55	0	0
	6203.12	0	3093.98	0	0
	471.427	0	5820.48	0	0
	4970.4	0	5371.75	0	0
	3655.25	0	3064.85	0	0
	7433.03	0	1374.27	0	0
	962.524	0	1926.3	0	0
	0	0	423.609	0	0
	7020.73	0	1029.89	0	0
	2937.27	0	3116.77	0	0
	4426.97	0	92.9828	0	0
	0	0	2239.07	0	0
	332.184	0	1562.15	0	0
	5357.45	0	4623.99	0	0
	4320.14	0	0	0	0
	0	0	5476.76	0	0
	5886.37	0	2046.35	0	0
	4808	0	2035.28	0	0
	6199.68	0	0	0	0
	5781.25	0	5449.24	0	0
	3661.16	0	2795.18	0	0
	3921.27	0	3592.91	0	0
	517.591	0	1716.38	0	0
	5404.2	0	1833.65	0	0
	5474.39	0	67.4881	0	0
	1355.78	0	2114.28	0	0
	2909	0	1083.42	0	0
	445.191	0	5285.11	0	0
	6112.29	0	1627.82	0	0
	0	0	2714.68	0	0
	4906.56	0	1409.63	0	0
	0	0	641.454	0	0
	5094.87	0	2716.18	0	0
	0	0	1918.99	0	0
	3310.99	0	770.432	0	0
	7012.89	0	905.43	0	0
	44.5642	0	1927.48	0	0
	4608.4	0	1784.96	0	0
	5843.05	0	0	0	0
	2225.95	0	791.714	0	0
	5483.74	0	131.107	0	0
	0	0	2131.16	0	0
	6103.59	0	925.207	0	0
	5365.83	0	3289.92	0	0
	4357.43	0	2154.91	0	0
	4313.47	0	5743.96	0	0
	7477.1	0	1023.02	0	0
	9178.22	0	1090.51	0	0
	1184.35	0	0	0	0
	962.621	0	951.969	0	0
	8601.26	0	658.758	0	0
	5703.86	0	510.433	0	0
	4367.11	0	4014.46	0	0
	8254.95	0	2956.83	0	0
	8407.57	0	4381.94	0	0
	4831.64	0	1455.85	0	0
	3493.49	0	688.745	0	0
	7412.5	0	2361.6	0	0
	5600.46	0	840.725	0	0
	2107.51	0	131.709	0	0
	4794.03	0	5677.1	0	0
	8677.57	0	4334.86	0	0
	8647.26	0	135.503	0	0
	3089.57	0	1225.83	0	0
	5570.58	0	1647.38	0	0
	4612.7	0	1518.51	0	0
	4333.57	0	1693.17	0	0
	4923	0	4428.48	0	0
	2777.66	0	2100.52	0	0
	773.549	0	4625.6	0	0
	718.303	0	1238.09	0	0
	0	0	4.92483	0	0
	1879.65	0	3094.2	0	0
	4171.06	0	309.43	0	0
	559.38	0	1577.73	0	0
	0	0	1158.98	0	0
	633.79	0	388.118	0	0
	3748.76	0	357.41	0	0
	2443.28	0	5664.2	0	0
	4789.3	0	929.613	0	0
	3970.18	0	0	0	0
	2716.29	0	4523.71	0	0
	4745.87	0	2483.8	0	0
	3999.63	0	3070.76	0	0
	4717.07	0	2276.58	0	0
	4518.98	0	1270.12	0	0
	63.9207	0	2867.19	0	0
	1393.94	0	1398.77	0	0
	5848.21	0	0	0	0
	2450.92	0	0	0	0
	0	0	5394.42	0	0
	8060.09	0	1331.92	0	0
	9126.42	0	4824.12	0	0
	420.04	0	2140.29	0	0
	5039.73	0	1796.35	0	0
	383.765	0	4234.04	0	0
	4731.36	0	133.933	0	0
	9179.94	0	1378.35	0	0
	875.657	0	2426.62	0	0
	2676.95	0	3867.53	0	0
	7773.32	0	2950.28	0	0
	4449.98	0	2173.5	0	0
	9274.96	0	5162.15	0	0
	2396.96	0	0	0	0
	2188.01	0	0	0	0
	8229.69	0	5729.76	0	0
	0	0	0	0	0
	1911.03	0	229.851	0	0
	5931.83	0	4411.28	0	0
	0	0	1605.35	0	0
	5789.96	0	3972.75	0	0
	6696.35	0	2752.29	0	0
	6196.24	0	4209.97	0	0
	9038.5	0	5148.93	0	0
	7708.3	0	2911.05	0	0
	0	0	2633.96	0	0
	416.708	0	1764.53	0	0
	5385.39	0	841.048	0	0
	3735.76	0	1916.62	0	0
	2495.52	0	3529.71	0	0
	3560.35	0	977.765	0	0
	4550.58	0	1937.04	0	0
	4322.18	0	1231.75	0	0
	9129.86	0	3383.64	0	0
	8311.38	0	1402	0	0
	7904.78	0	0	0	0
	5476.11	0	1447.35	0	0
	8906.4	0	784.082	0	0
	5958.27	0	1271.84	0	0
	8841.7	0	158.407	0	0
	4487.92	0	1767.44	0	0
	6907.66	0	3975.33	0	0
	2442.42	0	2129.54	0	0
	46.3033	0	0	0	0
	5844.88	0	4319.28	0	0
	3744.68	0	2642.02	0	0
	3415.78	0	380.487	0	0
	3406.97	0	2586.45	0	0
	0	0	140.253	0	0
	7374.57	0	4789.51	0	0
	4837.45	0	4002.53	0	0
	3118.06	0	0	0	0
	5426.02	0	0	0	0
	5237.93	0	2862.89	0	0
	3701.9	0	0	0	0
	8362.86	0	0	0	0
	3932.45	0	3096.02	0	0
	2004.43	0	2218.43	0	0
	0	0	0	0	0
	3600.44	0	4504.25	0	0
	54.4311	0	1767.33	0	0
	2648.79	0	2405.99	0	0
	7853.08	0	2595.37	0	0
	7131.12	0	2752.08	0	0
	5788.45	0	231.162	0	0
	1766.58	0	1459.82	0	0
	1269.79	0	5440.53	0	0
	662.95	0	3388.27	0	0
	0	0	0	0	0
	2220.9	0	2838.71	0	0
	1032.26	0	0	0	0
	2516.8	0	3970.07	0	0
	338.569	0	5729.23	0	0
	1624.92	0	4880.66	0	0
	2124.6	0	3934.38	0	0
	3165.35	0	0	0	0
	2728.22	0	2397.82	0	0
	5952.79	0	0	0	0
	2385.14	0	52.2191	0	0
	2972.85	0	1171.02	0	0
	2202.42	0	1215.3	0	0
	6984.73	0	320.404	0	0
	4741.15	0	1298.49	0	0
	1752.6	0	2385.89	0	0
	5705.37	0	2148.03	0	0
	2010.88	0	1116.42	0	0
	8609.43	0	3811.96	0	0
	2687.05	0	5333.48	0	0
	7039.44	0	1756.15	0	0
	4012.31	0	4316.91	0	0
	2155.98	0	0	0	0
	3918.26	0	3793.47	0	0
	0	0	2265.83	0	0
	8540.96	0	2362.56	0	0
	5259.32	0	2311.19	0	0
	5517.7	0	0	0	0
	7790.09	0	313.676	0	0
	6607.79	0	5307.14	0	0
	1553.55	0	1748.63	0	0
	2992.3	0	0	0	0
	5700.85	0	5573.59	0	0
	3187.81	0	0	0	0
	7089.31	0	4590.13	0	0
	4411.71	0	5039.62	0	0
	7291.37	0	0	0	0
	0	0	352.326	0	0
	5549.73	0	3893.43	0	0
	1050.53	0	3013.8	0	0
	0	0	5577.68	0	0
	0	0	208.462	0	0
	1125.34	0	1972.19	0	0
	6791.15	0	4279.08	0	0
	2551.09	0	1578.7	0	0
	4543.27	0	2651.58	0	0
	2198.98	0	52.9887	0	0
	197.251	0	0	0	0
	2939.31	0	4285.85	0	0
	4212.01	0	1150.17	0	0
	4415.04	0	136.309	0	0
	5312.41	0	5109.38	0	0
	3843.78	0	3965.77	0	0
	0	0	5398.07	0	0
	4499.1	0	4166.22	0	0
	9598.91	0	0	0	0
	5622.82	0	1676.4	0	0
	405.1	0	727.224	0	0
	577.287	0	1435.1	0	0
	9292.8	0	1410.27	0	0
	4185.36	0	742.272	0	0
	7384.24	0	0	0	0
	6576.08	0	5728.15	0	0
	6607.25	0	3138.16	0	0
	344.126	0	5105.4	0	0
	8172.73	0	3055.61	0	0
	6705.6	0	4187.18	0	0
	0	0	3941.05	0	0
	3504.03	0	2711.34	0	0
	3162.88	0	602.007	0	0
	2839.57	0	2160.82	0	0
	526.018	0	5410.33	0	0
	398.329	0	909.621	0	0
	564.604	0	4309.6	0	0
	1207.67	0	1082.77	0	0
	1109.54	0	1773.24	0	0
	2270.88	0	2001.42	0	0
	390.827	0	913.276	0	0
	1131.89	0	1373.19	0	0
	1785.71	0	679.395	0	0
	2347.52	0	0	0	0
	2361.38	0	41.3806	0	0
	1807.74	0	3282.94	0	0
	7804.06	0	4066.8	0	0
	1016.67	0	270.017	0	0
	2071.61	0	2426.52	0	0
	2588.71	0	187.406	0	0
	4145.69	0	5685.7	0	0
	2165.66	0	0	0	0
	3445.02	0	1796.99	0	0
	6891.11	0	1037.85	0	0
	3261.33	0	666.174	0	0
	1012.16	0	783.545	0	0
	1043.21	0	2861.61	0	0
	6388.2	0	663.38	0	0
	2928.67	0	4455.03	0	0
	2519.49	0	4654.19	0	0
	1394.04	0	2050.44	0	0
	599.106	0	145.38	0	0
	2687.81	0	1722.08	0	0
	1235.29	0	2377.72	0	0
	1670.06	0	2918.14	0	0
	508.928	0	3265.63	0	0
	230.377	0	1992.07	0	0
	1494.65	0	2782.93	0	0
	2150.72	0	1663.29	0	0
	3630.1	0	0	0	0
	1827.73	0	620.065	0	0
	1704.24	0	2975.43	0	0
	4234.47	0	27.2156	0	0
	1534.2	0	4996.63	0	0
	2653.2	0	162.685	0	0
	2035.82	0	1802.05	0	0
	1677.37	0	643.926	0	0
	203.818	0	1941.56	0	0
	1767.76	0	259.075	0	0
	7067.27	0	4313.9	0	0
	1722.51	0	577.835	0	0
	2023.14	0	2122.45	0	0
	3763.27	0	#VALUE!	0	0
	4310.25	0	268.028	0	0
	1193.7	0	0	0	0
	1478.95	0	803.322	0	0
	3413.2	0	0	0	0
	1107.07	0	1280.86	0	0
	219.833	0	0	0	0
	6718.92	0	401.768	0	0
	1112.66	0	0	0	0
	2496.06	0	145.38	0	0
	114.941	0	93.9502	0	0
	2677.6	0	1413.82	0	0
	3965.23	0	0	0	0
	3910.42	0	1839.56	0	0
	4397.96	0	3823.68	0	0
	1994.98	0	2241.43	0	0
	2180.38	0	1426.29	0	0
	2436.62	0	103.699	0	0
	8359.32	0	1464.55	0	0
	5235.46	0	0	0	0
	1895.13	0	4174.71	0	0
	688.101	0	1601.7	0	0
	2071.61	0	1669.09	0	0
	6258.26	0	4654.41	0	0
	1481.43	0	5661.84	0	0
	2629.66	0	0	0	0
	183.676	0	3992.1	0	0
	3315.29	0	3814.22	0	0
	1159.41	0	1227.55	0	0
	5876.69	0	0	0	0
	241.566	0	0	0	0
	335.968	0	1284.63	0	0
	1859.33	0	2499.39	0	0
	176.067	0	345.566	0	0
	1785.71	0	3161.7	0	0
	3667.29	0	2204.14	0	0
	1794.31	0	2406.31	0	0
	2364.07	0	2139	0	0
	425.844	0	2580.43	0	0
	1379	0	390.268	0	0
	2843.76	0	3160.08	0	0
	2806.36	0	525.588	0	0
	3238.22	0	959.278	0	0
	1071.92	0	4278.65	0	0
	3752.85	0	1044.62	0	0
	9140.28	0	134.288	0	0
	2364.5	0	877.807	0	0
	2138.47	0	983.247	0	0
	1496.69	0	3274.77	0	0
	1362.98	0	1269.36	0	0
	738.617	0	0	0	0
	1509.91	0	1485.83	0	0
	721.324	0	1379.32	0	0
	8555.15	0	910.696	0	0
	902.958	0	646.29	0	0
	2492.83	0	354.799	0	0
	6771.81	0	1321.06	0	0
	2466.29	0	0	0	0
	6177.97	0	1295.91	0	0
	667.787	0	0	0	0
	1560.53	0	0	0	0
	1165.43	0	1681.99	0	0
	3597	0	2582.26	0	0
	3448.89	0	1286.56	0	0
	865.231	0	304.035	0	0
	1722.72	0	2323.33	0	0
	1566.12	0	214.115	0	0
	353.573	0	4347.55	0	0
	5115.18	0	0	0	0
	5826.5	0	0	0	0
	3403.75	0	0	0	0
	2439.2	0	68.3372	0	0
	2303.56	0	450.995	0	0
	1755.29	0	1213.15	0	0
	1760.77	0	1309.46	0	0
	7123.06	0	3491.67	0	0
	3978.24	0	238.933	0	0
	3806.59	0	429.391	0	0
	940.576	0	1733.15	0	0
	5684.52	0	3115.69	0	0
	468.364	0	1335.68	0	0
	427.457	0	5252.76	0	0
	1269.36	0	0	0	0
	58.8357	0	3002.3	0	0
	1854.6	0	3226.51	0	0
	2023.35	0	1176.18	0	0
	1054.61	0	0	0	0
	3466.08	0	3231.13	0	0
	1466.81	0	1851.27	0	0
	1657.27	0	2370.95	0	0
	2675.66	0	2987.9	0	0
	3023.69	0	980.452	0	0
	7407.46	0	1220.46	0	0
	5514.37	0	1356.53	0	0
	2035.39	0	651.879	0	0
	9939.74	0	2662.44	0	0
	5254.48	0	1718.32	0	0
	950.142	0	2659.54	0	0
	5367.23	0	4567.88	0	0
	3866.13	0	0	0	0
	5864.55	0	100.12	0	0
	1450.47	0	2607.19	0	0
	3442.98	0	1860.73	0	0
	614.938	0	1214.66	0	0
	1324.4	0	2922.12	0	0
	3280.46	0	142.79	0	0
	69.6807	0	1684.68	0	0
	1694.13	0	2658.36	0	0
	8075.35	0	1741.21	0	0
	2379.98	0	685.521	0	0
	1067.19	0	0	0	0
	2004.54	0	0	0	0
	4465.78	0	0	0	0
	1934.89	0	0	0	0
	3207.59	0	0	0	0
	696.914	0	0	0	0
	2280.77	0	0	0	0
	4841.64	0	0	0	0
	2621.92	0	0	0	0
	240.921	0	0	0	0
	702.718	0	0	0	0
	562.562	0	0	0	0
	1248.51	0	0	0	0
	1633.51	0	0	0	0
	3427.61	0	0	0	0
	2653.73	0	0	0	0
	2863.43	0	0	0	0
	5492.66	0	0	0	0
	3671.38	0	0	0	0
	3402.13	0	0	0	0
	2143.95	0	0	0	0
	975.508	0	0	0	0
	5380.88	0	0	0	0
	2764.66	0	0	0	0
	3128.81	0	0	0	0
	2113.31	0	0	0	0
	3648.91	0	0	0	0
	2880.95	0	0	0	0
	299.263	0	0	0	0
	2234.98	0	0	0	0
	1564.3	0	0	0	0
	2401.47	0	0	0	0
	506.671	0	0	0	0
	744.099	0	0	0	0
	4509.74	0	0	0	0
	3907.41	0	0	0	0
	11.7972	0	0	0	0
	1694.46	0	0	0	0
	274.692	0	0	0	0
	698.742	0	0	0	0
	5372.17	0	0	0	0
	2605.8	0	0	0	0
	8637.37	0	0	0	0
	478.403	0	0	0	0
	2686.52	0	0	0	0
	2220.69	0	0	0	0
	4041.33	0	0	0	0
	620.065	0	0	0	0
	2404.05	0	0	0	0
	2816.89	0	0	0	0
	2975	0	0	0	0
	711.478	0	0	0	0
	1619.11	0	0	0	0
	3213.29	0	0	0	0
	1679.84	0	0	0	0
	366.407	0	0	0	0
	608.134	0	0	0	0
	1959.51	0	0	0	0
	3646.22	0	0	0	0
	527.845	0	0	0	0
	772.367	0	0	0	0
	3376.44	0	0	0	0
	42.4049	0	0	0	0
	6799.75	0	0	0	0
	1729.71	0	0	0	0
	2460.27	0	0	0	0
	2346.87	0	0	0	0
	2530.45	0	0	0	0
	2579.68	0	0	0	0
	8844.81	0	0	0	0
	5225.46	0	0	0	0
	4383.44	0	0	0	0
	2760.46	0	0	0	0
	1712.62	0	0	0	0
	1061.17	0	0	0	0
	2759.5	0	0	0	0
	1996.8	0	0	0	0
	1319.13	0	0	0	0
	1291.4	0	0	0	0
	2615.9	0	0	0	0
	2877.94	0	0	0	0
	2179.52	0	0	0	0
	533.326	0	0	0	0
	1972.08	0	0	0	0
	779.461	0	0	0	0
	3472.21	0	0	0	0
	5385.07	0	0	0	0
	7642.2	0	0	0	0
	1739.92	0	0	0	0
	441.967	0	0	0	0
	4229.96	0	0	0	0
	7750.22	0	0	0	0
	444.224	0	0	0	0
	1007	0	0	0	0
	1131.79	0	0	0	0
	2754.98	0	0	0	0
	2025.82	0	0	0	0
	2021.31	0	0	0	0
	2116.65	0	0	0	0
	8275.48	0	0	0	0
	5709.45	0	0	0	0
	3310.56	0	0	0	0
	2832.15	0	0	0	0
	8151.12	0	0	0	0
	6657.34	0	0	0	0
	1916.62	0	0	0	0
	4974.81	0	0	0	0
	3439.54	0	0	0	0
	1611.27	0	0	0	0
	4514.36	0	0	0	0
	1791.84	0	0	0	0
	5843.91	0	0	0	0
	569.87	0	0	0	0
	815.575	0	0	0	0
	1925.87	0	0	0	0
	5073.37	0	0	0	0
	2233.91	0	0	0	0
	3599.69	0	0	0	0
[truncated: 1,396 more rows]
