# Supplementary material for: Mechanically induced topological transition of spectrin regulates its distribution in the mammalian cell cortex
Source: Nat Commun. 2024 Jul 8;15:5711. doi: 10.1038/s41467-024-49906-6 (PMC11231315; doi:10.1038/s41467-024-49906-6)
Supplement: Supplementary file 12 — Source data [file 41467_2024_49906_MOESM12_ESM.zip › Source Data Files/Figure4.xlsx]

## Sheet: Fig4 C
	Untreated	avg	sd	n	Jasplak	avg	sd	n	Blebbistatin	avg	sd	avg
0		1	0	10		1.0367	0.192133	10		1.15164	0.254104	10
5		1.06998	0.224881	10		1.1596	0.237067	10		0.886476	0.202693	10
10		1.05882	0.284967	10		1.19227	0.0429724	4		0.865371	0.168235	10
15		1.11204	0.239829	10		1.23004	0.249989	10		0.8584	0.230102	10
20		1.20341	0.182427	10		1.26523	0.375596	10		0.801011	0.254719	10
25		1.25864	0.233828	10		1.15932	0.479837	10		0.790051	0.279383	10
30		1.20772	0.35558	10		1.23495	0.594424	4		0.789715	0.254585	10
35		1.05935	0.479887	10		1.22009	0.54209	10		0.743825	0.257833	10
40		1.11085	0.391728	10		1.2868	0.678989	10		0.704136	0.27051	10
45		1.13282	0.266805	10		1.30053	0.733695	10		0.680117	0.282266	10
50		1.07137	0.26806	10		1.42534	0.864558	10		0.661994	0.280265	10
55		1.06981	0.328599	10		1.53753	0.959483	10		0.629847	0.258394	10
60		1.05644	0.449489	10		1.59199	0.982505	10		0.646121	0.290268	10
65		1.08608	0.374459	10		1.61585	0.956122	10		0.607772	0.260662	10
70		1.06473	0.417485	10		1.72024	1.02551	10		0.57277	0.238951	10
75		1.01969	0.393755	10		1.78373	1.06789	10		0.519556	0.24286	10
80		1.12186	0.43069	10		1.74157	0.944746	10		0.518867	0.254183	10
85		1.15741	0.475539	10		1.81247	1.04064	10		0.501079	0.261049	10
90		1.06426	0.415508	10		1.82153	1.02079	10		0.43837	0.256716	10
95		1.1453	0.54683	10		1.8636	1.01412	10		0.415508	0.256318	10
100		1.21317	0.740989	10		1.83643	1.05883	10		0.388478	0.230031	10
105		1.25905	0.698791	10		1.88941	1.02571	10		0.323896	0.247854	10
110		1.14057	0.656607	10		1.89601	0.998651	10		0.177277	0.251369	10
115		1.17033	0.710625	10		1.88646	1.02005	10		0.188288	0.264328	10
120		1.13808	0.55201	10		1.84876	1.03302	10		0.18045	0.255445	10
125		1.15322	0.572165	10		1.92915	1.10794	10		0.16527	0.232698	10
130		1.18434	0.594183	10		1.93509	1.12668	10		0.154846	0.217005	10
135		1.09476	0.579831	10		1.87329	1.11868	10		0.155728	0.217364	10
140		1.04916	0.532181	10		1.93141	1.1476	10		0.154696	0.217589	10
145		1.03269	0.607422	10		1.91955	1.11335	10		0.147048	0.204708	10
150		0.991749	0.619358	10		1.87133	1.13348	10		0.14399	0.201352	10
155		0.913932	0.620762	10		1.7966	1.09579	10		0.145536	0.197925	10
160		0.935013	0.725327	10		1.8003	1.08687	10		0.138426	0.189249	10
165		0.921597	0.70263	10		1.73887	1.09211	10		0.133261	0.182408	10
170		0.909312	0.678991	10		1.68734	1.10805	10		0.121569	0.166151	10
175		0.938167	0.667225	10		1.63918	1.06214	10		0.122619	0.168829	10
180		0.982546	0.630379	10		1.62286	1.07262	10
185		1.04688	0.704632	10		1.59316	1.04243	10
190		1.01686	0.713419	10		1.59675	1.07371	10
195		1.01624	0.847065	10		1.54112	1.05624	10
200		1.0901	0.953611	10		1.50886	1.07758	10
205		1.11937	1.07589	10		1.51704	1.09404	10
210		1.08431	1.0748	10		1.42673	0.9507	10
215		1.00893	0.919655	10		1.34172	0.843745	10
220		0.970044	0.85986	10		1.28765	0.815988	10
225		0.966503	0.763106	10		1.25207	0.795347	10
230		0.994865	0.805076	10		1.25065	0.808521	10
235		1.01691	0.864584	10		1.21087	0.7748	10
240		0.958979	0.789336	10		1.21549	0.777078	10
245		0.928779	0.834247	10		1.18322	0.781303	10
250		0.918835	0.780806	10		1.20057	0.830238	10
255		0.977735	0.843445	10		1.19922	0.827813	10
260		0.962758	0.859341	10		0.415702	0.590972	10
265		0.992504	0.924673	10		0	0	10

## Sheet: Fig4 E
Time(sec)	Control	AVG	SD	n	Blebbistatin	AVG	SD	n	Jasplakinolide	AVG	SD	n		Halftime	Control	Blebbistatin	Jasplakinolide		Mobile %	Control	Blebbistatin	Jasplakinolide
0		1	0	25		1	0	28		1	0	27				9.463					0.6595
3		0.997185	0.019796	25		1.00004	0.014507	28		0.996088	0.0151604	27			16.36	3.381	9.509			0.709	0.6156	0.8461
6		0.995946	0.018436	25		0.993125	0.0143257	28		0.996273	0.0139462	27			15.57	9.981	8.565			0.9635	0.6588	0.8094
9		0.992417	0.0181432	25		0.996631	0.0156889	28		0.9973	0.0186135	27			4.928	8.245	91.97			0.7498	0.6336	0.4945
12		0	0	25		0	0	28		0	0	27			6.763	20.09				0.8835	0.584
15		0.316935	0.0823712	25		0.234622	0.0773318	28		0.211802	0.124964	27			6.9	3.92	9.588			0.8003	0.6745	0.8639
18		0.441464	0.0914403	25		0.340694	0.0994953	28		0.307848	0.160672	27			4.176		22.1			0.8522		0.4456
21		0.500657	0.0948515	25		0.398681	0.103798	28		0.360985	0.170209	27			4.901	14.6	7.1			0.6886	0.6221	0.7733
24		0.551436	0.0881244	25		0.43943	0.106338	28		0.404063	0.179569	27			9.565	10.18	13.28			0.9035	0.7433	0.8275
27		0.579429	0.08679	25		0.461759	0.106851	28		0.431697	0.181179	27				3.882	9.724				0.7059	0.8205
30		0.599865	0.0875376	25		0.485303	0.105077	28		0.456612	0.186686	27			19.54	30.76	43.93			0.755	0.5555	0.4386
33		0.619566	0.0863996	25		0.504726	0.102767	28		0.477743	0.187772	27			5.869	5.952	53.09			0.7825	0.5274	0.6606
36		0.635336	0.0860592	25		0.512206	0.099458	28		0.493417	0.186122	27			6.297	4.719	11.52			0.8491	0.513	0.7809
39		0.649549	0.0806915	25		0.521682	0.0997605	28		0.505881	0.187302	27			20.53	21.67	11.51			0.6801	0.6542	0.6856
42		0.663224	0.082134	25		0.521524	0.0970303	28		0.520547	0.18923	27			10.87	20.35	23.01			0.8621	0.5982	0.6459
45		0.672511	0.0818806	25		0.52934	0.0975673	28		0.531198	0.186804	27			5.884	5.708	11.89			0.8095	0.6994	0.7091
48		0.68099	0.0846778	25		0.533249	0.096499	28		0.539885	0.190668	27			10.96	266.6	27.22			0.7751	0.8405	0.4883
51		0.68786	0.0829531	25		0.536391	0.096039	28		0.546732	0.190477	27			13.81	7.246				0.7749	0.6735
54		0.696849	0.0781391	25		0.539224	0.0957168	28		0.558448	0.190126	27				15.8	17.99				0.7293	0.7616
57		0.701432	0.0829269	25		0.539208	0.0964797	28		0.562231	0.189999	27			7.682	9.293	3.451			0.7662	0.6854	0.8758
60		0.714196	0.079128	25		0.541798	0.0932315	28		0.570145	0.191616	27			7.956	106.9	7.748			0.7335	0.6417	0.7987
63		0.716735	0.0796221	25		0.543341	0.094393	28		0.577587	0.190167	27			3.729	30.75	14.67			0.7596	0.7771	0.5553
66		0.718555	0.0813006	25		0.543174	0.0969488	28		0.580954	0.189947	27			12.19		4.738			0.6869		0.6306
69		0.724916	0.0818872	25		0.547666	0.0956385	28		0.587876	0.192198	27			7.051		6.779			0.7655		0.7374
72		0.731088	0.0783417	25		0.547978	0.0960769	28		0.591618	0.18926	27			3.934	34.56	18.59				0.592	0.6035
75		0.730796	0.0744811	25		0.551008	0.0966291	28		0.599432	0.190295	27			9.194	2.884	12.46			0.9189	0.5971	0.7645
78		0.736846	0.0751719	25		0.552083	0.0961577	28		0.602048	0.188855	27			7.405	3.254	8.975			0.8205	0.7055	0.529
81		0.740845	0.0773891	25		0.556692	0.0984553	28		0.603986	0.186615	27			7.617	3.558	43.61			0.7852	0.5111	0.3966
84		0.743134	0.0785102	25		0.558936	0.097324	28		0.609689	0.185598	27				5.237	6.66				0.5718	0.8154
87		0.744384	0.0740277	25		0.559375	0.0968626	28		0.611729	0.183665	27			8.131	6.875	11.49			0.815	0.5293	0.7884
90		0.746892	0.0700942	25		0.564961	0.095733	28		0.614975	0.18624	27				21.09					0.5017
93		0.750332	0.0702302	25		0.56508	0.0986041	28		0.618564	0.183993	27
96		0.752739	0.0722464	25		0.571177	0.0996289	28		0.62205	0.183326	27
99		0.756895	0.0706462	25		0.573737	0.100046	28		0.623665	0.184664	27
102		0.755552	0.0733746	25		0.571519	0.0963274	28		0.632051	0.183385	27
105		0.75764	0.0730777	25		0.577924	0.0997384	28		0.631522	0.184009	27
108		0.760535	0.0724588	25		0.579816	0.094331	28		0.635971	0.183139	27
111		0.765309	0.077097	25		0.581661	0.0969801	28		0.639009	0.181907	27
114		0.765875	0.0737083	25		0.58519	0.0963512	28		0.643865	0.184083	27
117		0.765652	0.0712337	25		0.581282	0.0937558	28		0.647939	0.184454	27
120		0.77216	0.075205	25		0.586409	0.0934644	28		0.649517	0.181285	27
123		0.77491	0.0738836	25		0.587012	0.0917828	28		0.649154	0.180937	27
126		0.776993	0.0716104	25		0.587587	0.0962806	28		0.649853	0.181694	27
129		0.779108	0.0755179	25		0.586254	0.0888087	28		0.651685	0.176143	27
132		0.778616	0.0769207	25		0.591783	0.0928667	28		0.653666	0.174579	27
135		0.781875	0.078613	25		0.594852	0.0887891	28		0.654854	0.175155	27
138		0.783395	0.0778176	25		0.600957	0.0886976	28		0.656607	0.175359	27
141		0.781899	0.0790868	25		0.59878	0.0897596	28		0.656695	0.175761	27
144		0.782151	0.0785746	25		0.598993	0.0876685	28		0.659704	0.171047	27
147		0.782541	0.0748864	25		0.601537	0.0852813	28		0.660324	0.173632	27
150		0.788126	0.0770121	25		0.605557	0.0864193	28		0.664571	0.17282	27
153		0.786614	0.076478	25		0.606117	0.0891126	28		0.66643	0.172372	27
156		0.786621	0.0743878	25		0.60748	0.0924387	28		0.671077	0.172159	27
159		0.785492	0.0785539	25		0.611023	0.0910231	28		0.66593	0.168796	27
162		0.788748	0.0747507	25		0.611919	0.0888186	28		0.668787	0.16659	27
165		0.791265	0.0801239	25		0.610845	0.0903281	28		0.666803	0.166523	27
168		0.793968	0.0759428	25		0.616155	0.0878175	28		0.672257	0.169034	27
171		0.794543	0.0813514	25		0.615746	0.0849591	28		0.673163	0.169924	27
174		0.799734	0.0827071	25		0.620708	0.090306	28		0.67684	0.169676	27
177		0.80454	0.0846339	25		0.620165	0.0857546	28		0.674574	0.166651	27
180		0.805403	0.0892464	25		0.620616	0.0894461	28		0.678329	0.167551	27
183		0.803074	0.0885329	25		0.619373	0.0870657	28		0.680967	0.167644	27
186		0.811607	0.09005	25		0.622994	0.0881043	28		0.685553	0.16824	27
189		0.808759	0.0872269	25		0.624657	0.0887546	28		0.683671	0.166224	27
192		0.815299	0.0853047	25		0.626527	0.0850875	28		0.688011	0.165203	27
195		0.819219	0.0864159	25		0.625056	0.088404	28		0.68858	0.16345	27
198		0.815831	0.088429	25		0.63117	0.0900556	28		0.689452	0.163925	27
201		0.817502	0.0863737	25		0.630617	0.087481	28		0.690867	0.16433	27
204		0.820644	0.0829907	25		0.628759	0.0877341	28		0.692326	0.165644	27
207		0.822919	0.0866785	25		0.634558	0.0885285	28		0.69058	0.16619	27
210		0.820066	0.0858674	25		0.635146	0.0838841	28		0.695053	0.160943	27
213		0.819505	0.0877861	25		0.632164	0.0845923	28		0.692867	0.165113	27
216		0.818832	0.0892451	25		0.63406	0.081701	28		0.694376	0.161613	27
219		0.8197	0.0904748	25		0.635671	0.0809179	28		0.69296	0.16274	27
222		0.819223	0.0872815	25		0.640426	0.0843189	28		0.696014	0.160945	27
225		0.821094	0.0902452	25		0.638899	0.083339	28		0.703948	0.161478	27
228		0.822458	0.0894227	25		0.636407	0.0855207	28		0.701216	0.164492	27
231		0.823823	0.0877286	25		0.638288	0.0827243	28		0.699928	0.159492	27
234		0.823568	0.0904853	25		0.637015	0.0832332	28		0.702792	0.162132	27
237		0.830838	0.0895601	25		0.641496	0.0809056	28		0.703518	0.161145	27
240		0.830458	0.0909612	25		0.642292	0.0860772	28		0.703353	0.157424	27
243		0.831946	0.0881498	25		0.644638	0.0844538	28		0.704459	0.154714	27
246		0.833228	0.0867207	25		0.644215	0.0805788	28		0.705497	0.158439	27
249		0.829903	0.0811473	25		0.645181	0.0783544	28		0.703754	0.159779	27
252		0.827579	0.0854936	25		0.649284	0.080971	28		0.705949	0.15887	27
255		0.830338	0.0835544	25		0.642977	0.0763707	28		0.704147	0.15894	27
258		0.831492	0.0872769	25		0.645921	0.0792097	28		0.708366	0.15864	27
261		0.830259	0.0873283	25		0.648883	0.0812306	28		0.71091	0.157185	27
264		0.826393	0.0900632	25		0.648984	0.0761557	28		0.70982	0.161018	27
267		0.829659	0.0874122	25		0.647376	0.0802884	28		0.708495	0.162284	27
270		0.833642	0.0918906	25		0.650688	0.0808314	28		0.708598	0.159785	27
273		0.836707	0.0910936	25		0.652746	0.0775859	28		0.716079	0.155609	27
276		0.840808	0.0925571	25		0.653521	0.0835042	28		0.713853	0.156201	27
279		0.837815	0.0841013	25		0.658728	0.083105	28		0.712536	0.15621	27
282		0.837498	0.0850412	25		0.655654	0.0808515	28		0.715306	0.159406	27
285		0.838626	0.0896512	25		0.658243	0.076161	28		0.71434	0.159507	27
288		0.839204	0.0840092	25		0.660224	0.0824795	28		0.717903	0.160338	27
291		0.838482	0.0804578	25		0.658658	0.0796271	28		0.714222	0.159533	27
294		0.842018	0.084759	25		0.659108	0.0815866	28		0.718701	0.152154	27
297		0.843341	0.0863969	25		0.655103	0.0785831	28		0.719177	0.153298	27

## Sheet: Fig4 F
control	avg	sd	n	blebbistatin	avg	sd	n	jasplak	avg	sd	n			Halftime	control	blebbistatin	jasplakinolide		Mobile %	control	blebbistatin	jasplakinolide
	1	0	25		1	0	19		1	0	20				5.059	10.14				0.6077	0.7392	0.02672
	0.982415	0.0277536	25		0.992858	0.0152263	19		0.980667	0.0207331	20					7.683	8.092				0.5312	0.02114
	0.979259	0.0323151	25		0.993371	0.0171582	19		0.979927	0.0183872	20				4.485	17.07	11.25			0.7986	0.7947	0.01303
	0.981757	0.0339244	25		0.981937	0.021287	19		0.972472	0.0271725	20				2.348	32.58	20.15			0.6394	0.8781	0.01128
	0	0	25		0	0	19		0.0226088	0.025141	20				17.92	16.21	0.236			0.8144	0.6185	0.02022
	0.227749	0.0692998	25		0.220386	0.0522324	19		0.0221264	0.0260374	20					20.41	79.06				0.9514	0
	0.302213	0.0849733	25		0.302456	0.0606716	19		0.0209345	0.0267244	20				4.509	10.69	11.43			0.6832	0.8793	0.08469
	0.33868	0.0829485	25		0.336311	0.0663202	19		0.024655	0.0330985	20				34.29	12.19	101.8			0.8704	0.7395	0
	0.377535	0.0861295	25		0.368884	0.0653918	19		0.0233785	0.0247562	20				5.898	12.54	73.32			0.7406	0.6984	1e-10
	0.405229	0.0854993	25		0.39298	0.0680959	19		0.0202544	0.0214713	20				10.34	8.004	37.81			0.8004	0.7713	0.006583
	0.43853	0.0924148	25		0.415932	0.0720444	19		0.0228605	0.0242422	20				19.6	18.72	46.79			0.9094	1	0.1477
	0.447736	0.096938	25		0.42889	0.0727438	19		0.0254247	0.0523012	20				15.92	20.35	32.92			0.6994	0.6966	0.02947
	0.468746	0.0895086	25		0.445446	0.0754309	19		0.0219224	0.0261545	20				4.501	18.97	18.37			0.5928	0.7996	0.02758
	0.484113	0.0950637	25		0.457253	0.0726277	19		0.0253787	0.0383188	20				13.51	7.186	0.591			0.722	1	0.007483
	0.498799	0.09568	25		0.473463	0.0769857	19		0.0240307	0.0267991	20				3.781		0.419			0.4723	1	0.005506
	0.510865	0.0994866	25		0.482038	0.0804811	19		0.0262222	0.0325391	20				25.62	24.79	58			0.8478	0.6761	0.02524
	0.52068	0.102971	25		0.495001	0.0875558	19		0.0234502	0.0365552	20				5.296	13.07	1.593			0.6413	0.8928	0.00809
	0.530239	0.0983669	25		0.506001	0.093143	19		0.021994	0.0251598	20				0.7373	8.143	28.47			0.625	0.7035	0.008853
	0.535172	0.0968437	25		0.521332	0.094508	19		0.028237	0.0334307	20				3.418	19.15	32324			0.7384	1	1
	0.546316	0.0943591	25		0.531559	0.10022	19		0.024015	0.0250842	20				9.843	16.07	105.5			0.6552		0.09552
	0.557494	0.0947783	25		0.542084	0.104993	19		0.021784	0.0258906	20
	0.563154	0.0936426	25		0.549168	0.111998	19		0.0271747	0.0347585	20				10.29					0.5609
	0.570795	0.0980487	25		0.56095	0.116911	19		0.023911	0.0261111	20
	0.572217	0.0916624	25		0.570277	0.120452	19		0.0198769	0.0183872	20				12.17					0.7846
	0.583567	0.0881613	25		0.584945	0.12463	19		0.021519	0.0194761	20				8.992					0.6908
	0.588791	0.0857683	25		0.592242	0.120951	19		0.0220737	0.018701	20				15.44					0.8783
	0.594186	0.0869344	25		0.597397	0.129435	19		0.0200071	0.0162957	20				25.96					0.9383
	0.594605	0.0832783	25		0.603584	0.126457	19		0.0156752	0.017357	20
	0.599393	0.0859475	25		0.608863	0.127965	19		0.0223594	0.0218626	20				5.025					0.6617
	0.602122	0.0834614	25		0.620391	0.125369	19		0.021813	0.0186098	20				18.52					0.5664
	0.603977	0.0802947	25		0.623781	0.127417	19		0.0263506	0.0241581	20
	0.611979	0.0772155	25		0.63316	0.125735	19		0.0210051	0.0215385	20
	0.61286	0.0801562	25		0.6385	0.130731	19		0.0217363	0.0198884	20
	0.615716	0.072963	25		0.648443	0.128448	19		0.0287776	0.0330931	20
	0.616275	0.0796825	25		0.654116	0.127484	19		0.0259613	0.0258336	20
	0.620122	0.0787937	25		0.653899	0.124067	19		0.0279894	0.0259364	20
	0.625035	0.0796055	25		0.661456	0.127654	19		0.0274872	0.0309649	20
	0.622407	0.074841	25		0.667481	0.127542	19		0.0230258	0.0203045	20
	0.622673	0.0789282	25		0.674685	0.130746	19		0.024694	0.0241976	20
	0.627175	0.0792864	25		0.678611	0.128123	19		0.0267577	0.0298668	20
	0.630891	0.0818299	25		0.683889	0.131979	19		0.024915	0.025302	20
	0.634354	0.0828133	25		0.691379	0.131725	19		0.0243601	0.026363	20
	0.639718	0.0784319	25		0.695116	0.134546	19		0.0267942	0.0276403	20
	0.644013	0.0849724	25		0.695102	0.132996	19		0.0231408	0.0214143	20
	0.647576	0.0868653	25		0.702164	0.135666	19		0.0244924	0.0243725	20
	0.647446	0.0846795	25		0.700472	0.133551	19		0.0217411	0.0210177	20
	0.656104	0.0904127	25		0.70793	0.135501	19		0.0299631	0.0293683	20
	0.65216	0.0918665	25		0.708716	0.133102	19		0.0232624	0.0273161	20
	0.655961	0.0929839	25		0.717079	0.138064	19		0.0238205	0.0235477	20
	0.6554	0.0870009	25		0.716445	0.138153	19		0.0231791	0.0205379	20
	0.661592	0.0908419	25		0.714085	0.132469	19		0.0237285	0.0231723	20
	0.659712	0.0887354	25		0.720663	0.134099	19		0.0303068	0.0296758	20
	0.663989	0.0918215	25		0.729284	0.13656	19		0.0231543	0.0237264	20
	0.664519	0.0956174	25		0.730395	0.130698	19		0.023292	0.0255303	20
	0.671421	0.0961879	25		0.733463	0.132073	19		0.0270436	0.0256286	20
	0.669204	0.0933333	25		0.734481	0.131465	19		0.0278568	0.0296425	20
	0.674549	0.0972416	25		0.738024	0.130113	19		0.027482	0.0348249	20
	0.673385	0.0997798	25		0.741818	0.129968	19		0.0254481	0.0254097	20
	0.673448	0.10244	25		0.747752	0.129948	19		0.0249563	0.0290533	20
	0.678232	0.105712	25		0.754464	0.131355	19		0.0269059	0.0308679	20
	0.67884	0.104771	25		0.755868	0.134995	19		0.0270936	0.0284141	20
	0.678617	0.105805	25		0.758597	0.137907	19		0.0240898	0.0275891	20
	0.68754	0.105318	25		0.762367	0.137967	19		0.0290017	0.0323447	20
	0.680295	0.108722	25		0.763067	0.134238	19		0.0239293	0.0236972	20
	0.683952	0.105732	25		0.763872	0.140502	19		0.026284	0.0332927	20
	0.685019	0.108658	25		0.764195	0.14121	19		0.0260521	0.0281157	20
	0.680137	0.104385	25		0.764875	0.140003	19		0.0243124	0.0320325	20
	0.683934	0.1071	25		0.768166	0.136126	19		0.0291044	0.036039	20
	0.685076	0.101265	25		0.772982	0.144486	19		0.0277102	0.0316319	20
	0.686406	0.104847	25		0.773384	0.139505	19		0.0258578	0.0332575	20
	0.689964	0.103116	25		0.779157	0.13695	19		0.0263866	0.0257756	20
	0.685644	0.102732	25		0.779477	0.139344	19		0.0307546	0.0461618	20
	0.693488	0.109416	25		0.781589	0.138958	19		0.0270473	0.0319135	20
	0.693418	0.109689	25		0.783724	0.144465	19		0.0227352	0.0261051	20
	0.702795	0.108894	25		0.791012	0.140952	19		0.0283831	0.0324647	20
	0.700757	0.108716	25		0.787955	0.143906	19		0.0253499	0.0256311	20
	0.704334	0.110094	25		0.790688	0.147794	19		0.0227359	0.0232473	20
	0.701177	0.111225	25		0.793648	0.143724	19		0.0237447	0.0254838	20
	0.703011	0.10957	25		0.791263	0.146439	19		0.0273659	0.0300757	20
	0.699759	0.107244	25		0.793919	0.147493	19		0.0267867	0.0310044	20
	0.706527	0.112459	25		0.794273	0.14878	19		0.0233308	0.0252291	20
	0.698561	0.112625	25		0.798999	0.14944	19		0.0232446	0.025973	20
	0.699741	0.106893	25		0.800474	0.148252	19		0.0275137	0.0319828	20
	0.700843	0.110526	25		0.799675	0.152935	19		0.0216557	0.0263373	20
	0.703114	0.107812	25		0.800546	0.154756	19		0.0244049	0.0277034	20
	0.702157	0.106435	25		0.802593	0.15516	19		0.0206243	0.0260724	20
	0.71065	0.113299	25		0.806988	0.152107	19		0.0229859	0.0269233	20
	0.707239	0.110999	25		0.807786	0.156573	19		0.0258591	0.0372606	20
	0.710814	0.11142	25		0.812351	0.151896	19		0.0231539	0.0265423	20
	0.704094	0.108889	25		0.810639	0.150644	19		0.0237874	0.0272503	20
	0.708952	0.108732	25		0.813757	0.1573	19		0.0244029	0.0276682	20
	0.708335	0.115952	25		0.81242	0.158584	19		0.0239797	0.0297759	20
	0.710047	0.112272	25		0.818507	0.158352	19		0.0279383	0.0308887	20
	0.708096	0.104458	25		0.809165	0.155789	19		0.0243686	0.0271347	20
	0.712319	0.113913	25		0.82112	0.157434	19		0.0277185	0.0349227	20
	0.711565	0.108433	25		0.814523	0.155103	19		0.0226951	0.0252175	20
	0.714872	0.113336	25		0.820826	0.158068	19		0.021144	0.0258745	20
	0.71706	0.110164	25		0.821714	0.158268	19		0.0260526	0.0316074	20
	0.718736	0.108788	25		0.819915	0.155234	19		0.0273749	0.0302273	20
	0.712708	0.110804	25		0.821187	0.155774	19		0.0255323	0.0256145	20
