# Supplementary material for: Mechanically induced topological transition of spectrin regulates its distribution in the mammalian cell cortex
Source: Nat Commun. 2024 Jul 8;15:5711. doi: 10.1038/s41467-024-49906-6 (PMC11231315; doi:10.1038/s41467-024-49906-6)
Supplement: Supplementary file 12 — Source data [file 41467_2024_49906_MOESM12_ESM.zip › Source Data Files/Figure2f.xlsx]

## Sheet: Sheet1
Bin Center	Extended cnd (um)	Constrained cnd (um)
280	0	0,0078125
300	0	0
320	0	0
340	0	0
360	0	0
380	0,00231481481481481	0,0234375
400	0,00231481481481481	0,015625
420	0	0
440	0	0
460	0,00462962962962963	0,06640625
480	0,0115740740740741	0,00390625
500	0,0115740740740741	0,01171875
520	0,0173611111111111	0,01953125
540	0,0196759259259259	0,05078125
560	0,0104166666666667	0,0625
580	0,0219907407407407	0,05078125
600	0,0196759259259259	0,03515625
620	0	0
640	0,0740740740740741	0,06640625
660	0,037037037037037	0,078125
680	0,03125	0,0234375
700	0,0300925925925926	0,0625
720	0,0451388888888889	0,0703125
740	0,0324074074074074	0,015625
760	0,0277777777777778	0,03515625
780	0,0405092592592593	0,02734375
800	0,0208333333333333	0
820	0,0798611111111111	0,0703125
840	0,0347222222222222	0,01171875
860	0,0138888888888889	0,015625
880	0,0208333333333333	0,0234375
900	0,0543981481481481	0,03125
920	0,0300925925925926	0,015625
940	0,0185185185185185	0,00390625
960	0,0381944444444444	0,00390625
980	0,0115740740740741	0,00390625
1000	0,0381944444444444	0,015625
1020	0,0162037037037037	0,01171875
1040	0,00462962962962963	0,00390625
1060	0,00810185185185185	0,00390625
1080	0,0138888888888889	0,01171875
1100	0,0104166666666667	0
1120	0,0185185185185185	0,01953125
1140	0,00925925925925926	0
1160	0,00231481481481481	0,00390625
1180	0,0115740740740741	0,01171875
1200	0,0104166666666667	0
1220	0,025462962962963	0
1240	0	0
1260	0,0115740740740741	0
1280	0,0127314814814815	0,00390625
1300	0,00115740740740741	0
1320	0,00462962962962963	0,00390625
1340	0,00115740740740741	0
1360	0,00347222222222222	0
1380	0,00115740740740741	0,00390625
1400	0,00231481481481481	0
1420	0,00115740740740741	0
1440	0	0
1460	0,00231481481481481	0
1480	0,00115740740740741	0
1500	0	0
1520	0	0
1540	0,00347222222222222	0
1560	0	0
1580	0	0
1600	0,00578703703703704	0
1620	0,00347222222222222	0
1640	0,00115740740740741	0
1660	0	0
1680	0	0
1700	0	0
1720	0,00115740740740741	0
1740	0,00231481481481481	0
1760	0	0
1780	0	0
1800	0,00115740740740741	0
1820	0,00231481481481481	0
1840	0	0
1860	0,00115740740740741	0
1880	0	0
1900	0	0
1920	0	0
1940	0	0
1960	0	0
1980	0,00115740740740741	0
2000	0	0
2020	0	0
2040	0	0
2060	0	0
2080	0	0
2100	0,00115740740740741	0
2120	0	0
2140	0	0
2160	0	0
2180	0	0
2200	0	0
2220	0	0
2240	0	0
2260	0	0
2280	0	0
2300	0	0
2320	0	0
2340	0	0
2360	0	0
2380	0	0
2400	0	0
2420	0,00115740740740741	0
