# Supplementary material for: Mechanically induced topological transition of spectrin regulates its distribution in the mammalian cell cortex
Source: Nat Commun. 2024 Jul 8;15:5711. doi: 10.1038/s41467-024-49906-6 (PMC11231315; doi:10.1038/s41467-024-49906-6)
Supplement: Supplementary file 12 — Source data [file 41467_2024_49906_MOESM12_ESM.zip › Source Data Files/Figure3.xlsx]

## Sheet: Fig3 C
CCF	Spectrin <95%	Spectrin > 95%	Actin > 95%
	0,6131213	0,75820166155779	0,53306385
	0,63335964	0,692538046598315	0,55482695
	0,63166438	0,666156327991236	0,59387539
	0,60882973	0,7763844741528	0,59801345
	0,63669277	0,793164492635581	0,57485803
	0,66532248	0,81925063106195	0,63438133
	0,6479785	0,799175871336674	0,66365706
	0,66377076	0,829763543824897	0,61440943
	0,64768361	0,819337382265718	0,64539473
	0,63899386	0,829063773401072	0,62193828
	0,66252803	0,827487151154543	0,64133847
	0,6750582	0,843090358079914	0,6303018
	0,63614538	0,839951774600994	0,60133896
	0,61938098	0,835593726620695	0,61158775
	0,60142136	0,82507624489006	0,61861139
	0,62489696	0,847364955050262	0,66381529
	0,63625631	0,855175934196428	0,70412373
	0,61706639	0,827961912921892	0,59874387
	0,63876998	0,844032262344982	0,66792404
	0,62329844	0,826445332079791	0,6141392
	0,63026689	0,828400598590974	0,62682889
	0,61763664	0,834567679557045	0,63089297
	0,61846734	0,804044839092502	0,62883347
	0,62935099	0,796451466669156	0,58222357
	0,62407741	0,802935031715136	0,60825603
	0,62912999	0,78112391818019	0,54323482
	0,61437841	0,776340897873046	0,55501374
	0,63718438	0,802178240936697	0,48913526
	0,69922573	0,825890140242606	0,5318441
	0,65671937	0,828960314599947	0,5827502
	0,48794183	0,771632186467219	0,55053721
	0,48059614	0,784369837450157	0,59667444
	0,48652159	0,778186350922299	0,57387218
	0,50490805	0,798445282116844	0,57529305
	0,497263	0,781042465159685	0,59540997
	0,55231806	0,809838565425686	0,61039855
	0,52846442	0,800123974521983	0,62414243
	0,53562825	0,788108840064017	0,5832577
	0,5645746	0,777799811878201	0,5320727
	0,48117186	0,778950528008423	0,5706409
	0,53192493	0,78371828100363	0,53337691
	0,50073265	0,815786463388182	0,52802691
	0,52168577	0,793494181360973	0,4724872
	0,54733513	0,80338309436148	0,48422923
	0,56232041	0,787139866807833	0,48396667
	0,54502525	0,73628789067266	0,49941616
	0,53933621	0,778355798482377	0,49599873
	0,4633768	0,746798191237797	0,41924968
	0,44173436	0,75358839227971	0,48282427
	0,42139507	0,742002130035235	0,4486858
	0,44559398	0,736646814380115	0,42437045
	0,51805458	0,811773805210211	0,47003304
	0,4884898	0,755181714754363	0,5597974
	0,52663501	0,787675776339421	0,53210475
	0,47427282	0,810097956320811	0,44566421
	0,53369698	0,80986184160915	0,51830055
	0,48838085	0,820053783972662	0,53320537
	0,52228516	0,829211187219915	0,54721961
	0,49879528	0,815205501981617	0,51718426
	0,52012642	0,824120822388484	0,5762198
	0,54745124	0,831411172721197	0,57206103
	0,56085558	0,838598862731493	0,6109683
	0,55184305	0,838851015790092	0,60409378
	0,53521141	0,829439702948108	0,57905377
	0,55792214	0,831699658607223	0,58058995
	0,53888144	0,828051687890237	0,56926822
	0,55816643	0,83008090265036	0,6088008
	0,5456508	0,81616096610027	0,55640212
	0,58969794	0,849826176669976	0,57482567
	0,56539178	0,836000479899401	0,53486781
	0,54649881	0,856384647545818	0,55852085
	0,56940914	0,857625983368821	0,59228283
	0,51297456	0,856587531091866	0,59876156
	0,50784314	0,832224866397565	0,54958912
	0,52445814	0,848406962277719	0,58971769
	0,5270068	0,851168654912837	0,59820787
	0,53643632	0,839286014049999	0,51976772
	0,53103626	0,839837609125689	0,52919332
	0,54621236	0,836976268751565	0,51804411
	0,51641526	0,826255803065799	0,53441322
	0,54802662	0,810786776809588	0,50555917
	0,55336409	0,819757056353257	0,46521605
	0,54480764	0,824637846661509	0,45742199
	0,58920794	0,838076767634981	0,4898911
	0,54810851	0,798445704525906	0,44710348
	0,55050438	0,790318730794645	0,42609621
	0,52820046	0,821245484691281	0,46775976
	0,52580952	0,817974257436012	0,47775645
	0,50182024	0,792947670233307	0,42106076
	0,4709612	0,798487325804493	0,46957541
	0,47489557	0,799017378034578	0,42683792
	0,46746705	0,824439420086166	0,47754218
	0,50952449	0,80624864894458	0,50483221
	0,52746412	0,835551532898005	0,47360596
	0,48955825	0,821236588577816	0,447281
	0,53320792	0,846361275620466	0,52602832
	0,52229002	0,834688013537034	0,48191249
	0,50123431	0,801276946823542	0,44003231
	0,45639758	0,834693721234331	0,40632576
	0,48525149	0,785083038305122	0,39736231
	0,54005196	0,830352133733174	0,43791278
	0,53941104	0,82137474588581	0,45407928
	0,55519304	0,838006366716091	0,50136082
	0,52256606	0,791736901402866	0,34956501
	0,53716986	0,811684081221876	0,36420904
	0,60450776	0,852254732016671	0,43455767
	0,6035288	0,858635119217174	0,49382545
	0,58116004	0,83675960618486	0,42581985
	0,6542247	0,789386579257796	0,61523664
	0,63869273	0,769958221711335	0,60492953
	0,62979502	0,761598971140324	0,58209627
	0,64712999	0,769100573399231	0,59692293
	0,63139048	0,765213110509781	0,58183704
	0,63289072	0,757093956840584	0,57553538
	0,64351863	0,735824281413237	0,53313849
	0,62975925	0,7489046950008	0,55588098
	0,57194387	0,705211672838366	0,51031064
	0,61313844	0,648757091339306	0,53036976
	0,58818128	0,821040456541723	0,52979058
	0,5608199	0,816969735770875	0,51466803
	0,56311788	0,823794423182766	0,47638878
	0,57751783	0,826245772272198	0,4857191
	0,58886997	0,837887040590562	0,49898431
	0,59471564	0,852904658947346	0,54147487
	0,5448402	0,84120066269885	0,48014887
	0,52758065	0,831999163309803	0,45985605
	0,56609115	0,821379089633326	0,52147037
	0,57667853	0,826165631842172	0,54740545
	0,58793006	0,821334877298364	0,58480721
	0,61343646	0,857537473691372	0,62719655
	0,61224751	0,831808959593627	0,59804099
	0,61923524	0,827132411759935	0,54623456
	0,62554576	0,847017897710329	0,5912324
	0,63706956	0,831081243109762	0,60865951
	0,65133928	0,859860286510676	0,66058693
	0,67920562	0,866221616386953	0,6814155
	0,69333695	0,863639420133433	0,64877393
	0,65446502	0,860846415966204	0,62898089
	0,65267994	0,857421059713874	0,64091467
	0,64290158	0,859657490611001	0,59461242
	0,6730009	0,86431865171518	0,60501822
	0,65826647	0,858802446965595	0,60574113
	0,64351392	0,860541680044594	0,5814677
	0,63971944	0,869439862590784	0,60693522
	0,63972288	0,875738916467542	0,60835352
	0,59947522	0,86909267586553	0,5990566
	0,61976558	0,856048254166719	0,5371221
	0,62343821	0,851422837424232	0,52842724
	0,63601979	0,863077852096371	0,53668895
	0,65794093	0,876114262609872	0,5549713
	0,64049145	0,849604934239556	0,53409297
	0,63095461	0,856091040385983	0,56290513
	0,61300871	0,853563005861168	0,55982394
	0,61458368	0,846666189181155	0,54427734
	0,6069956	0,842378821564254	0,52648132
	0,60791582	0,855260549341125	0,5635301
	0,6011593	0,867894687570404	0,61885632
	0,60108374	0,870406131386701	0,65215902
	0,63399242	0,877372172444152	0,65105297
	0,61158765	0,807914007547275	0,64366162
	0,60171308	0,83348854838523	0,63806537
	0,61656814	0,84968181269591	0,66726945
	0,60302952	0,750198272978673	0,58866322
	0,63842667	0,753515286196399	0,57967269
	0,71559322	0,800876350706511	0,60089233
	0,66939742	0,807856332860164	0,65284405
	0,64217714	0,777229075104621	0,68007338
	0,65365681	0,794787109089211	0,71383885
	0,62703414	0,788169128689877	0,69426963
	0,6205671	0,789142610053613	0,70391566
	0,63619454	0,793890283327725	0,6984593
	0,61752297	0,781007596598831	0,6813664
	0,63705532	0,784487858715713	0,70506022
	0,59546126	0,772530345441799	0,65714611
	0,61627322	0,807461242033513	0,68527112
	0,59449889	0,795360118174774	0,69836747
	0,58712408	0,773569959340766	0,67661673
	0,57101993	0,788555715563725	0,69148818
	0,60212455	0,798480575907924	0,71857186
	0,61620193	0,795921389759222	0,68874341
	0,55227405	0,771819391330941	0,65470797
	0,59233603	0,780371447041234	0,6561912
	0,57786609	0,759061363887877	0,61884004
	0,57872177	0,721739226569959	0,59428235
	0,61713788	0,709395719818843	0,54792407
	0,64142256	0,738331228488994	0,60319125
	0,63459152	0,732407844686164	0,66412192
	0,66664112	0,721715548122225	0,61512032
	0,66040046	0,718304489282433	0,56608438
	0,57263586	0,638254359556213	0,37946403
	0,58365264	0,755109264642547	0,4966935
	0,58167205	0,757775847142283	0,49516454
	0,65387688	0,761144171182077	0,5363347
	0,65734644	0,736816249025181	0,51749227
	0,67622404	0,735132776479966	0,56032975
	0,6456394	0,715200455594156	0,48108648
	0,67870716	0,783742994807619	0,55034956
	0,67515032	0,788302253882033	0,53039802
	0,69578574	0,788341976076487	0,50286583
	0,71958762	0,800290062746688	0,52534063
	0,7115855	0,797706166002251	0,54750868
	0,70690505	0,795661714636959	0,59638333
	0,78105794	0,811139140481051	0,64428253
	0,81459974	0,822175665829758	0,62603116
	0,82503024	0,783807294146617	0,52735752
	0,82777337	0,781710857933572	0,52970713
	0,8615495	0,77631867665297	0,60720736
	0,84886065	0,751037781083294	0,55486807
	0,86896664	0,770136548514119	0,58403661
	0,85304681	0,785982879855301	0,59108125
	0,83617383	0,789731975033423	0,60977061
	0,82866143	0,793186267144863	0,64337695
	0,8595262	0,815866038432187	0,63544903
	0,85142698	0,806596730537439	0,69331704
	0,84359938	0,811965483215139	0,67906799
	0,86407281	0,782190282763249	0,76690555
	0,58573267	0,804843479375705	0,57972548
	0,60180958	0,820173629977573	0,62825336
	0,62550286	0,816710785722457	0,65506158
	0,64574323	0,81522386781488	0,60630357
	0,5789284	0,786058746800636	0,51240416
	0,62981157	0,78187910145742	0,58364098
	0,63937824	0,799190333713224	0,53486542
	0,72595502	0,829563789778206	0,66859413
	0,70552702	0,807830368686104	0,69248091
	0,72929312	0,82636957716221	0,74106641
	0,66845632	0,723220214756156	0,66309965
	0,55367916	0,733193805126322	0,58295683
	0,53642962	0,720599740701912	0,72605745
	0,60961628	0,734570958664973	0,63540108
	0,6176155	0,699345830399585	0,73040744
	0,54266308	0,690856643287505	0,72529668
	0,60881403	0,646062909661906	0,6378657
	0,62839924	0,607880180358916	0,61852106
	0,71586866	0,696870656973041	0,71103578
	0,6333711	0,677455522729973	0,71240542
	0,67028753	0,653900363773669	0,6561169
	0,50620145	0,486023390018794	0,49240889
	0,75777431	0,425904701338322	0,55464112
	0,5997165	0,429888366165932	0,55952687
	0,56595908	0,43537417695288	0,37672585
	0,77821476	0,680851107370538	0,68437729
	0,73454561	0,590268576631688	0,48495489
	0,58034213	0,630410300221899	0,48809993
	0,7253604	0,757061369064667	0,70556778
	0,72637307	0,779420740177728	0,7254855
	0,71863584	0,739849243090556	0,62589742
	0,66622832	0,774258580014504	0,74511264
	0,71445352	0,762171270300182	0,65926875
	0,63618763	0,740059076285609	0,57068677
	0,57821729	0,683126722528762	0,54417422
	0,5600986	0,646407455175925	0,52682161
	0,69548021	0,714164613872219	0,64803984
	0,7174199	0,728349580711631	0,63410602
	0,7143564	0,679124165592546	0,5434403
	0,6689154	0,723761352652697	0,52331812
	0,68545371	0,706202924367648	0,6145706
	0,61527717	0,619279782937468	0,51675556
	0,73913695	0,681077486838576	0,51206472
	0,70346843	0,699574498322804	0,62559563
	0,66611104	0,627568813445579	0,44624092
	0,82207281	0,766849641851295	0,70676457
	0,49993497	0,572991301980548	0,37741048
	0,64606763	0,646150287713173	0,49862705
	0,51993711	0,571146497123101	0,48582785
	0,59443042	0,567066580104281	0,51389861
	0,70992906	0,658061877887493	0,57205059
	0,7814252	0,729444532384759	0,55332382
	0,68792314	0,701905901050353	0,54915756
	0,50967423	0,621720793453954	0,43529878
	0,73954856	0,800702505805553	0,58215424
	0,70168129	0,800462413385235	0,61607482
	0,74652548	0,833400445569036	0,62154763
	0,74746654	0,834288504803406	0,57798198
	0,7051149	0,835280549181941	0,57403675
	0,69612805	0,827336775292396	0,56174717
	0,70006408	0,812965819006456	0,54504716
	0,68037815	0,829974271607798	0,50258744
	0,676096	0,838413965297571	0,50015548
	0,65619049	0,832170297359981	0,50392062
	0,65389953	0,703705315561885	0,48396452
	0,68916483	0,451490500472873	0,54791484
	0,66140409	0,597796530102845	0,54374156
	0,58227603	0,832035432916513	0,56369718
	0,58449937	0,779046689450422	0,482284
	0,68426748	0,783685423342942	0,55282125
	0,65416275	0,833188483002014	0,52705712
	0,63191636	0,805540002495722	0,53538485
	0,66673288	0,815472970532432	0,54329111
	0,65426378	0,826773969777806	0,5676441
	0,73970662	0,853607933390659	0,58011191
	0,71255386	0,819431942110708	0,59436421
	0,71307774	0,82343399768112	0,61075363
	0,69976944	0,725631781470576	0,61238785
	0,75376593	0,713238729091098	0,63784769
	0,73720905	0,846040372612633	0,60009076
	0,75436847	0,742247273200084	0,56875519
	0,72286412	0,8530535953849	0,54640915
	0,70481751	0,842913559904345	0,60330728
	0,71515965	0,747420571973799	0,55268341
	0,74329361	0,819578109642384	0,48591972
	0,72218549	0,823026572831652	0,47595123
	0,74744463	0,862244652195762	0,54495073
	0,73534044	0,864900265557204	0,64559546
	0,7765778	0,865557689634357	0,67776817
	0,72749077	0,859000478774978	0,66004094
	0,75813159	0,870810773400545	0,6352627
	0,76335463	0,874857963655556	0,60079015
	0,73376259	0,851067776865352	0,57165198
	0,71340833	0,837079119450902	0,5622378
	0,72120578	0,861238434642213	0,58679477
	0,7107737	0,865470550409372	0,60433448
	0,73625763	0,872694300467614	0,56104413
	0,71735879	0,860906072657214	0,56442739
	0,70042047	0,850021700875817	0,59538117
	0,72016051	0,860690724112803	0,63692661
	0,73889535	0,839212021851735	0,66363361
	0,7329886	0,835278495662173	0,57904773
	0,74393481	0,859811992824274	0,57660905
	0,78996753	0,881553348295368	0,60877064
	0,793328	0,857488189505468	0,58339543
	0,7789668	0,882265317330533	0,57823665
	0,74127854	0,866103489150492	0,62670009
	0,79810715	0,870966949235979	0,65592053
	0,4064168	0,793502055478682	0,45105308
	0,46184502	0,812168752788873	0,48576947
	0,34059048	0,751121452129646	0,41387969
	0,39875085	0,786173383504937	0,40181464
	0,43341506	0,782314918293637	0,43839655
	0,45979265	0,807419202783306	0,45662073
	0,35226053	0,793492251054135	0,42826014
	0,22996603	0,78831009253107	0,45060867
	0,3399998	0,7843183159732	0,49744233
	0,33923481	0,764524868211324	0,48334852
	0,35507287	0,760565144583929	0,46253854
	0,36867813	0,814353488512149	0,46701265
	0,48119143	0,808023984538349	0,37489237
	0,44685586	0,806661502263896	0,44070433
	0,43051762	0,799899868345792	0,4110692
	0,48698066	0,828781995023015	0,39653172
	0,45133054	0,839817699900197	0,43070367
	0,43564159	0,838858533509366	0,3803515
	0,4474114	0,83456657097324	0,39826595
	0,46278572	0,835979318324803	0,45141213
	0,4149055	0,836896100629005	0,39575852
	0,4292375	0,837776822887126	0,3707482
	0,47515345	0,855505536292261	0,35252517
	0,49858386	0,849621335772747	0,370031
	0,49457385	0,840168644382204	0,3902294
	0,49438887	0,833442514101294	0,43410066
	0,52687506	0,83976566720396	0,49073196
	0,47511437	0,789762548194398	0,46114774
	0,50278633	0,820122777086875	0,39973652
	0,49443111	0,785730778389614	0,39430071
	0,53324016	0,834081420847569	0,38587709
	0,49672889	0,824163499510999	0,39073392
	0,53528395	0,746966185421387	0,45587297
	0,55083029	0,771339549551194	0,45755961
	0,46812724	0,830456944399026	0,40439202
	0,45965128	0,840821167494596	0,36952432
	0,44922471	0,81144723737996	0,34774235
	0,52996352	0,865798928498132	0,42138125
	0,56981228	0,868098980008783	0,46030672
	0,56337805	0,867145639325065	0,43514927
	0,57275501	0,854623582702015	0,41842585
	0,58664423	0,846612990505844	0,43556109
	0,57045531	0,817423808835526	0,50024433
	0,57271937	0,795538448340462	0,55868726
	0,78298579	0,85834983249403	0,684982
	0,73723047	0,833822375651763	0,56958743
	0,77101861	0,839774294044865	0,57356435
	0,74230284	0,846821647334056	0,61267918
	0,72031756	0,832676406615348	0,60644405
	0,70234387	0,84018748885506	0,62823156
	0,67732002	0,852443086414703	0,67692349
	0,66974388	0,847883507685244	0,65422901
	0,66362222	0,846673177107134	0,63868244
	0,65080173	0,84211583289981	0,63236425
	0,37923639	0,773878851981794	0,35955365
	0,38793935	0,768799909448489	0,37076207
	0,4280593	0,779043606315802	0,33610693
	0,4872591	0,769626061019812	0,2956823
	0,46274665	0,756597294699115	0,256817
	0,44048359	0,755168955161909	0,21475151
	0,27797899	0,766030423411111	0,23631024
	0,31009111	0,731823988365586	0,20608974
	0,47825716	0,743102408108968	0,27600928
	0,39842351	0,747021709408623	0,27241709
	0,51852407	0,799985918345605	0,26064155
	0,44364403	0,78345997079378	0,26455646
	0,44154841	0,794926074738488	0,24364043
	0,45074533	0,794534533133133	0,27434293
	0,44334387	0,695530752044258	0,26576724
	0,42568992	0,807282622820815	0,27718411
	0,35009244	0,77997858140644	0,25336482
	0,39317996	0,810516490230889	0,27208536
	0,47755946	0,819573579368723	0,26558395
	0,40249856	0,774983974152505	0,30117654
	0,47818209	0,832884446703047	0,32516702
	0,39204604	0,827866214567189	0,29184429
	0,4267369	0,844743764463932	0,23942263
	0,37808062	0,790984518395466	0,21349238
	0,47216382	0,697228977505388	0,36533035
	0,4700042	0,695622551251091	0,34534971
	0,49351436	0,688451877403611	0,30618241
	0,4624426	0,833520803580086	0,28551373
	0,47551836	0,798552024992216	0,30099581
	0,46227189	0,803705374841495	0,26389777
	0,54962438	0,811579645171122	0,32061993
	0,54239598	0,827261053462897	0,30759875
	0,57127459	0,830842330542895	0,31862453
	0,51262781	0,821401714549844	0,24071304
	0,54160834	0,809435745544239	0,28753984
	0,55748222	0,799308955865352	0,34434382
	0,51771222	0,753376892117511	0,2234692
	0,60255466	0,820590396001527	0,32331941
	0,52739062	0,798788313552337	0,24780152
	0,45660308	0,778119241135881	0,25444481
	0,49090808	0,794988549758747	0,24208019
	0,47694447	0,767114560048809	0,22950302
	0,49105661	0,773962332196977	0,25349444
	0,53701015	0,788552613483796	0,32370486
	0,49518059	0,805414993672326	0,31367826
	0,49692603	0,789926439947632	0,32639996
	0,49162592	0,806628864381638	0,28114932
	0,50412761	0,824961655147516	0,27014096
	0,4892074	0,826472566218315	0,32633075
	0,47871899	0,784345712944904	0,3032352
	0,48685963	0,815007734916886	0,36166489
	0,4641895	0,792893702084055	0,25653994
	0,51553758	0,810050410017836	0,34156816
	0,52630944	0,803078974293589	0,37098048
	0,48284913	0,83970052878244	0,61132081
	0,52716214	0,846669549594265	0,5934754
	0,50322241	0,83040865663577	0,6280951
	0,48125953	0,810264626934187	0,63728627
	0,52516441	0,894868040123526	0,67831258
	0,50111481	0,890028590751322	0,66370809
	0,52332967	0,887833354064832	0,65565862
	0,50607149	0,892651232788305	0,64566667
	0,4916857	0,891486484937979	0,63304958
	0,50591439	0,879746159333202	0,60292427
	0,51850476	0,88622798698229	0,63324898
	0,49041602	0,880391107598145	0,58214321
	0,48915538	0,872761175122931	0,54317503
	0,46856385	0,711758882466059	0,57765533
	0,329429	0,687439362536178	0,43964809
	0,37791527	0,863809966295087	0,51401225
	0,43603105	0,874274495717368	0,47582181
	0,39846547	0,85681541599806	0,45322265
	0,52750283	0,65980688932932	0,50000991
	0,48030636	0,514700207213022	0,40927573
	0,5273942	0,728952058568665	0,49593283
	0,5662877	0,837562277084305	0,47639852
	0,57775945	0,843362964666289	0,53777175
	0,59174286	0,836737370887005	0,52531742
	0,62518647	0,838486728266639	0,54289731
	0,66037334	0,822531209504147	0,55253889
	0,66782013	0,817646883998528	0,54729692
	0,68462326	0,818892419041904	0,58589848
	0,71365324	0,835980485131693	0,65925103
	0,73193876	0,830692398798849	0,67857549
	0,75449225	0,832441106498432	0,68070184
	0,77539497	0,834459628901271	0,71943457
	0,80900598	0,855034863176573	0,76666599
	0,82919561	0,820545106817519	0,74914568
	0,85269256	0,825153680920653	0,78669284
	0,86897183	0,840753128090213	0,78853497
	0,86809148	0,862870425487384	0,80414194
	0,83864507	0,860408204192885	0,80398066
	0,8145822	0,840888669283057	0,7572082
	0,79981268	0,816770971581255	0,72768768
	0,80147228	0,819732841605925	0,69146813
	0,78449165	0,797936144014917	0,57742656
	0,75068569	0,78834448224476	0,50816147
	0,73899655	0,809156662049942	0,49624179
	0,70768672	0,824870085031006	0,46644594
	0,72728501	0,85503200405762	0,49859825
	0,69606414	0,87993926708002	0,5398348
	0,66609074	0,864404267968059	0,53918927
	0,6232938	0,867064770220855	0,55040576
	0,6711094	0,88026409006704	0,58353273
	0,66221886	0,865041323856155	0,57435968
	0,68227272	0,88961586795072	0,61809409
	0,67143467	0,899131430594659	0,65361567
	0,64895048	0,880574965776462	0,61707274

## Sheet: Fig3 E
Actin	SD	n	Spectrin	SD	n
3032.88	1764.6	8	3081.38	1114.83	8
3060.5	1747.82	8	3070.25	1096.52	8
3138	1832.25	8	3069	1110.3	8
3165	1818.89	8	3095.88	1150.48	8
3144.25	1762.67	8	3128.12	1102.26	8
3142.38	1768.17	8	3143.25	1095.71	8
3201.38	1849.7	8	3189.62	1135.58	8
3163.25	1838.62	8	3207.12	1135.36	8
3060.88	1729.93	8	3204.62	1153.08	8
3018.38	1707.82	8	3180.25	1165.32	8
2974.88	1672.22	8	3158	1144.34	8
3023.12	1701.37	8	3234.5	1103.77	8
3078.25	1739.79	8	3262.38	1067.54	8
3100.62	1759.58	8	3290.5	1115.81	8
3167.38	1848.09	8	3332.62	1147.25	8
3119.12	1893.01	8	3369.75	1150.02	8
3073.38	1746.02	8	3413.25	1191.58	8
3051.62	1734.53	8	3383.5	1282.67	8
3092.75	1785.33	8	3391.62	1306.05	8
3054.5	1777.07	8	3417.38	1294.47	8
3052.12	1721.06	8	3477.12	1281.99	8
3106.38	1700.04	8	3509.75	1325.69	8
3119.75	1720.39	8	3556.5	1368.7	8
3116.25	1769.64	8	3511.12	1343.95	8
3240.62	1906.65	8	3500.5	1376.58	8
3226.75	1902.79	8	3525.5	1363.3	8
3317.5	1924.21	8	3558	1381.61	8
3343	2007.38	8	3618.25	1442.97	8
3330.12	1943.95	8	3641.5	1489.59	8
3328.62	1889.31	8	3660	1496.78	8
3441.12	1973.33	8	3672.38	1600.84	8
3436	1934.36	8	3695	1586.36	8
3538.5	1932.58	8	3702.62	1595.47	8
3485.75	1840.8	8	3790.25	1612.92	8
3506.38	1891.65	8	3893.75	1652.21	8
3562.25	1870.73	8	3952.38	1686.92	8
3581.62	1909.22	8	3998.38	1710.28	8
3518.12	1953.27	8	3981.75	1709.26	8
3545	1973.07	8	4026.25	1777.77	8
3549.12	1955.15	8	4050.12	1758.22	8
3643.12	1970.08	8	4170.38	1835.82	8
3734	2015.62	8	4191.12	1881.83	8
3768.38	2079.74	8	4315	1962.66	8
3834.5	2150.09	8	4394.62	2034.93	8
3859.75	2129.89	8	4389.62	2065.47	8
3868.25	2198.16	8	4464.75	2101.35	8
3921.5	2202.19	8	4542.5	2115.77	8
4003.75	2259.42	8	4546.12	2102.7	8
4026.75	2255.77	8	4672.38	2113.83	8
3977.5	2164.28	8	4698.88	2155.16	8
4035.62	2241.85	8	4718.88	2123.27	8
3986.25	2196.2	8	4749	2104.21	8
4026.38	2182.25	8	4720.62	2108.74	8
4013	2190.73	8	4754.25	2137.73	8
4000.75	2179.81	8	4888.75	2185.33	8
4076.5	2221.35	8	4804.62	2138.26	8
4200.75	2238.49	8	4853.38	2186.96	8
4272.38	2254.16	8	4887.12	2214.95	8
4333.5	2233.46	8	4895.88	2194.61	8
4408.12	2255.33	8	5025.5	2203.6	8
4483.25	2339.3	8	5133.5	2334.71	8
4676	2392.56	8	5180.88	2349.54	8
4777.38	2337.26	8	5199.25	2366.23	8
4996	2457.57	8	5320.62	2412.66	8
4973.88	2359.68	8	5466	2415.29	8
5093.25	2377.22	8	5465	2329.03	8
5196	2428.64	8	5512	2236.89	8
5473.12	2583.59	8	5535.88	2249.92	8
5642.12	2566.88	8	5531	2259.63	8
5779.38	2561.61	8	5541.38	2216.31	8
6022.88	2593.34	8	5586	2222.81	8
5812.75	2480.18	8	5645.25	2253.78	8
5816.12	2566.49	8	5829.38	2288.19	8
6018.5	2764.61	8	5852.75	2197.88	8
6225.25	2798.6	8	5863.12	2105.72	8
6464	2884.94	8	5954.88	2130.67	8
6672.12	2985.03	8	6072	2095.68	8
6931.62	3081.64	8	6140.75	2158.41	8
7118.88	3242.51	8	6220.62	2153.18	8
7311.75	3630.85	8	6293.5	2179.59	8
7723.12	4417.58	8	6448.12	2192.53	8
8177.12	5535.16	8	6492.12	2238.27	8
8681.38	6372.52	8	6440.75	2196.19	8
8639.88	5939.9	8	6500.5	2150.67	8
8369.38	4790.08	8	6453.88	2102.96	8
7988.25	3856.09	8	6478.25	2070.62	8
7957.75	3658.47	8	6502.75	2000.39	8
7807.88	3384.19	8	6420.75	2059.5	8
7693	3086.97	8	6441.12	2010.5	8
7280.88	2711.81	8	6330.5	1917.97	8
7337	2771.39	8	6339.5	1904.33	8
7400	2840.58	8	6337	1855.2	8
7521.38	2943.67	8	6286.62	1919.5	8
7960.12	3144.87	8	6245.5	1888.85	8
7940.12	3026.84	8	6235.38	1803.96	8
7509.5	2955.83	8	6291.5	1780.24	8
7386.25	3065.61	8	6266.88	1840.5	8
7469.38	3295.39	8	6220.88	1933.05	8
7506.88	3768.76	8	6209.62	2044.28	8
7430.5	3670.13	8	6292.5	2012.87	8
7359.25	3595.98	8	6341.5	2108.35	8
6923.88	3219.68	8	6258.25	2096.57	8
6675.75	3018.37	8	6263.25	2150.73	8
6505.5	2966.01	8	6214.5	2224.51	8
6368.88	2883.72	8	6125.75	2124.9	8
6156	2766.59	8	6099.5	2098.41	8
6101.5	2693.17	8	6113.5	2065.13	8
6001.38	2655.41	8	6080.12	2053.92	8
5978.5	2685.26	8	6045.62	2040.06	8
5891	2698.66	8	6051.5	1997.42	8
5709	2587.39	8	5860.5	1979.85	8
5683.38	2620.74	8	5825	2051.63	8
5606.88	2616.34	8	5716.25	2011.81	8
5442	2653.25	8	5577.38	2057.96	8
5234.5	2680.36	8	5542	2044.22	8
5017.75	2599.84	8	5413.75	2072.64	8
4879.62	2417.61	8	5331.12	2056.06	8
4803.38	2396	8	5218.62	2085.75	8
4777.25	2358.56	8	5114.75	2072.51	8
4808.25	2433.89	8	5026.25	2003.97	8
4794.12	2402.69	8	4939.88	1985.64	8
4780.75	2405.11	8	4855.25	1966.7	8
4650.62	2369.33	8	4798.62	1916.54	8
4518.25	2254.11	8	4744.88	1912.56	8
4279.75	2205.51	8	4791.62	1968.24	8
4170.5	2130.66	8	4677.38	1914.66	8
4148.5	2073.93	8	4608.12	1917.36	8
4097.88	2188.59	8	4526.38	1864.39	8
4022.88	2147.05	8	4431.5	1918.24	8
4047.38	2185.92	8	4313.5	1908.08	8
3950.12	2114.73	8	4239.12	1815.25	8
3955.88	2177.13	8	4272.75	1846.87	8
3872.5	2182.16	8	4198.38	1786.61	8
3812.12	2065.59	8	4132.5	1768.46	8
3737.75	2041.32	8	4060.5	1674.72	8
3778.62	2126.3	8	4011.88	1605.26	8
3778	2171.51	8	3912.38	1515.54	8
3802.25	2282.17	8	3901.5	1495.06	8
3762.88	2180.72	8	3903	1566.14	8
3719	2136.21	8	3895.62	1531.54	8
3655	2094.38	8	3861.5	1556.33	8
3599.88	2130.95	8	3792.62	1528.2	8
3504.38	2062.38	8	3813.12	1562.48	8
3499.25	2009.76	8	3739.12	1505.61	8
3533.88	2101.11	8	3687.75	1496.09	8
3507.12	2045.46	8	3722.38	1417.01	8
3425	1991.6	8	3741.62	1442.02	8
3408.12	1963.22	8	3653.38	1409.86	8
3392.25	1957.15	8	3668.12	1374.3	8
3413.12	2013.44	8	3639.62	1276.83	8
3362	2009.86	8	3608.62	1301.62	8
3313.25	1997.96	8	3553	1235.48	8
3393.62	2088.61	8	3567.38	1223.84	8
3452.62	2205.41	8	3535.38	1250.72	8
3536	2282.22	8	3524.25	1204.65	8
3538.12	2299.61	8	3472.5	1189.13	8
3533.75	2261.98	8	3429.88	1141.13	8
3492	2175.39	8	3460.88	1162.43	8
3508.5	2192.75	8	3427.25	1153.96	8
3586.12	2311.66	8	3411.38	1189.43	8
3637.12	2388.77	8	3365.75	1164.49	8
3582	2257.46	8	3334.75	1143.06	8
3560.75	2222.87	8	3269.25	1106.44	8
3457	2190.47	8	3237.5	1091.01	8
3534	2336.44	8	3245.12	1075.93	8
3501.75	2354.98	8	3278.5	1088.74	8
3387.5	2206.46	8	3275.38	1100.88	8
3267.38	2076.37	8	3271.88	1100.54	8
3209.38	2029.83	8	3263.25	1111.1	8
3136.88	1958.88	8	3214	1008.32	8
3176.38	1936.44	8	3285.12	1004.6	8
3127.75	1892.48	8	3241.62	1015.12	8
3097.12	1813.17	8	3203	1071.43	8
3087.5	1792.3	8	3197.88	1114.98	8
3099.38	1779.77	8	3264.25	1203.32	8
3063.88	1766.02	8	3240.25	1191.51	8
2988.62	1724.62	8	3142.5	1153.69	8
2981.25	1709.81	8	3107.75	1125.12	8
2989.25	1730.42	8	3137.12	1079.31	8
3070.25	1772.97	8	3150.88	1136.22	8
