# Supplementary material for: Mechanically induced topological transition of spectrin regulates its distribution in the mammalian cell cortex
Source: Nat Commun. 2024 Jul 8;15:5711. doi: 10.1038/s41467-024-49906-6 (PMC11231315; doi:10.1038/s41467-024-49906-6)
Supplement: Supplementary file 12 — Source data [file 41467_2024_49906_MOESM12_ESM.zip › Source Data Files/Figure6/F6D_nodes.txt]

actin x	actin y	actin	adhesion
155.884572681199	0	1	0
155.884572681199	180	1	0
155.884572681199	360	1	0
155.884572681199	540	1	0
155.884572681199	720	1	0
155.884572681199	900	1	0
155.884572681199	1080	1	0
155.884572681199	1260	1	0
155.884572681199	1440	1	0
155.884572681199	1620	1	0
311.769145362398	0	1	0
311.769145362398	90	1	0
311.769145362398	270	1	0
311.769145362398	450	1	0
311.769145362398	630	1	0
311.769145362398	810	1	0
311.769145362398	990	1	0
311.769145362398	1170	1	0
311.769145362398	1350	1	0
311.769145362398	1530	1	0
467.653718043597	0	1	0
467.653718043597	180	1	0
467.653718043597	360	1	0
467.653718043597	540	1	0
467.653718043597	720	1	0
467.653718043597	900	1	0
467.653718043597	1080	1	0
467.653718043597	1260	1	0
467.653718043597	1440	1	0
467.653718043597	1620	1	0
623.538290724796	0	1	0
623.538290724796	90	1	0
623.538290724796	270	1	0
623.538290724796	450	1	0
623.538290724796	630	1	0
623.538290724796	810	1	0
623.538290724796	990	1	0
623.538290724796	1170	1	0
623.538290724796	1350	1	0
623.538290724796	1530	1	0
779.422863405995	0	1	0
779.422863405995	180	1	0
779.422863405995	360	1	0
779.422863405995	540	1	0
779.422863405995	720	1	0
779.422863405995	900	1	0
779.422863405995	1080	1	0
779.422863405995	1260	1	0
779.422863405995	1440	1	0
779.422863405995	1620	1	0
935.307436087194	0	1	0
935.307436087194	90	1	0
935.307436087194	270	1	0
935.307436087194	450	1	0
935.307436087194	630	1	0
935.307436087194	810	1	0
935.307436087194	990	1	0
935.307436087194	1170	1	0
935.307436087194	1350	1	0
935.307436087194	1530	1	0
1091.19200876839	0	1	0
1091.19200876839	180	1	0
1091.19200876839	360	1	0
1091.19200876839	540	1	0
1091.19200876839	720	1	0
1091.19200876839	900	1	0
1091.19200876839	1080	1	0
1091.19200876839	1260	1	0
1091.19200876839	1440	1	0
1091.19200876839	1620	1	0
1247.07658144959	0	1	0
1247.07658144959	90	1	0
1247.07658144959	270	1	0
1247.07658144959	450	1	0
1247.07658144959	630	1	0
1247.07658144959	810	1	0
1247.07658144959	990	1	0
1247.07658144959	1170	1	0
1247.07658144959	1350	1	0
1247.07658144959	1530	1	0
1402.96115413079	0	1	0
1402.96115413079	180	1	0
1402.96115413079	360	1	0
1402.96115413079	540	1	0
1402.96115413079	720	1	0
1402.96115413079	900	1	0
1402.96115413079	1080	1	0
1402.96115413079	1260	1	0
1402.96115413079	1440	1	0
1402.96115413079	1620	1	0
1558.84572681199	0	1	0
1558.84572681199	90	1	0
1558.84572681199	270	1	0
1558.84572681199	450	1	0
1558.84572681199	630	1	0
1558.84572681199	810	1	0
1558.84572681199	990	1	0
1558.84572681199	1170	1	0
1558.84572681199	1350	1	0
1558.84572681199	1530	1	0
1714.73029949319	0	1	0
1714.73029949319	180	1	0
1714.73029949319	360	1	0
1714.73029949319	540	1	0
1714.73029949319	720	1	0
1714.73029949319	900	1	0
1714.73029949319	1080	1	0
1714.73029949319	1260	1	0
1714.73029949319	1440	1	0
1714.73029949319	1620	1	0
1870.61487217439	0	1	0
1870.61487217439	90	1	0
1870.61487217439	270	1	0
1870.61487217439	450	1	0
1870.61487217439	630	1	0
1870.61487217439	810	1	0
1870.61487217439	990	1	0
1870.61487217439	1170	1	0
1870.61487217439	1350	1	0
1870.61487217439	1530	1	0
2026.49944485559	0	1	0
2026.49944485559	180	1	0
2026.49944485559	360	1	0
2026.49944485559	540	1	0
2026.49944485559	720	1	0
2026.49944485559	900	1	0
2026.49944485559	1080	1	0
2026.49944485559	1260	1	0
2026.49944485559	1440	1	0
2026.49944485559	1620	1	0
2182.38401753679	0	1	0
2182.38401753679	90	1	0
2182.38401753679	270	1	0
2182.38401753679	450	1	0
2182.38401753679	630	1	0
2182.38401753679	810	1	0
2182.38401753679	990	1	0
2182.38401753679	1170	1	0
2182.38401753679	1350	1	0
2182.38401753679	1530	1	0
2338.26859021798	0	1	0
2338.26859021798	180	1	0
2338.26859021798	360	1	0
2338.26859021798	540	1	0
2338.26859021798	720	1	0
2338.26859021798	900	1	0
2338.26859021798	1080	1	0
2338.26859021798	1260	1	0
2338.26859021798	1440	1	0
2338.26859021798	1620	1	0
-204.115427318801	0	0	1
-204.115427318801	180	0	1
-204.115427318801	360	0	1
-204.115427318801	540	0	1
-204.115427318801	720	0	1
-204.115427318801	900	0	1
-204.115427318801	1080	0	1
-204.115427318801	1260	0	1
-204.115427318801	1440	0	1
-204.115427318801	1620	0	1
2698.26859021798	0	0	1
2698.26859021798	180	0	1
2698.26859021798	360	0	1
2698.26859021798	540	0	1
2698.26859021798	720	0	1
2698.26859021798	900	0	1
2698.26859021798	1080	0	1
2698.26859021798	1260	0	1
2698.26859021798	1440	0	1
2698.26859021798	1620	0	1
