# Supplementary material for: Mechanically induced topological transition of spectrin regulates its distribution in the mammalian cell cortex
Source: Nat Commun. 2024 Jul 8;15:5711. doi: 10.1038/s41467-024-49906-6 (PMC11231315; doi:10.1038/s41467-024-49906-6)
Supplement: Supplementary file 12 — Source data [file 41467_2024_49906_MOESM12_ESM.zip › Source Data Files/Figure6/F6I_nodes.txt]

actin x	actin y	actin	stress fiber	adhesion
-351.380353450959	328.276717414944	0	1	0
-128.314884975615	369.902641429376	1	0	0
66.4574092952962	376.894030608175	1	0	0
97.9595192417952	547.960443927476	1	0	0
99.7967585551551	722.149209146705	1	0	0
99.796758555187	897.85079084506	1	0	0
97.9595192419056	1072.03955606427	1	0	0
66.4574092953764	1243.10596938351	1	0	0
-128.314884975577	1250.09735856163	1	0	0
-351.380353450965	1291.72328257579	0	1	0
-112.648010454689	332.233941779511	0	1	0
-76.1776379196538	331.213388575118	1	0	0
77.1904465653884	423.016203475943	1	0	0
249.21570634603	451.110751417532	1	0	0
256.747044659328	631.033558110867	1	0	0
255.133445404015	809.999999995873	1	0	0
256.747044659398	988.96644188087	1	0	0
249.215706346165	1168.88924857421	1	0	0
77.1904465654144	1196.98379651507	1	0	0
-76.1776379196768	1288.78661141578	1	0	0
126.084332435833	336.191170210519	0	1	0
177.775969751585	335.029943677438	1	0	0
288.260240549562	472.250781768726	1	0	0
415.696555308013	545.826057965251	1	0	0
411.3891095968	723.75404555665	1	0	0
411.389109596801	896.245954435018	1	0	0
415.69655530814	1074.17394202639	1	0	0
288.260240549607	1147.74921822246	1	0	0
177.77596975155	1284.97005631366	1	0	0
126.084332435818	1283.80882978033	0	1	0
354.014037331596	339.408550059999	0	1	0
373.94630792945	343.995185647618	1	0	0
417.513867916625	348.396848252228	1	0	0
500.672152533481	501.423067836667	1	0	0
571.018366630602	659.991924324817	1	0	0
577.687858236079	809.999999995855	1	0	0
571.018366630655	960.008075666638	1	0	0
500.672152533511	1118.57693215471	1	0	0
417.513867916582	1271.60315173906	1	0	0
373.946307929426	1276.00481434336	1	0	0
581.943742065357	342.625938048162	0	1	0
609.986938272474	356.870365946511	1	0	0
644.297084598576	387.844664369635	1	0	0
707.355831772042	550.263776864874	1	0	0
743.934266385739	723.647985681781	1	0	0
743.934266385791	896.352014309743	1	0	0
707.355831772066	1069.73622312661	1	0	0
644.297084598547	1232.1553356218	1	0	0
609.986938272445	1263.12963404459	1	0	0
581.943742065344	1277.37406194276	0	1	0
804.252338359482	344.38039490598	0	1	0
813.571712143931	352.076247569271	1	0	0
834.544859224205	377.605395706617	1	0	0
860.623767388688	450.643913962414	1	0	0
898.353789108133	626.303327875298	1	0	0
911.772652193149	809.999999995772	1	0	0
898.353789108156	993.696672116235	1	0	0
860.623767388672	1169.3560860291	1	0	0
834.544859224186	1242.39460428461	1	0	0
813.571712143916	1267.92375242174	1	0	0
1026.56093453354	346.13486300309	0	1	0
1035.61741801307	365.068535328669	1	0	0
1047.11385444963	408.216920127966	1	0	0
1062.72994846033	531.22065165235	1	0	0
1076.05036760026	715.904446903667	1	0	0
1076.05036760027	904.095553087873	1	0	0
1062.72994846033	1088.77934833919	1	0	0
1047.11385444962	1211.78307986339	1	0	0
1035.61741801306	1254.93146466245	1	0	0
1026.56093453353	1273.86513698787	0	1	0
1247.07658144959	346.134856798453	0	1	0
1247.07658144959	354.623461532719	1	0	0
1247.07658144959	382.9051056972	1	0	0
1247.07658144959	451.26413457974	1	0	0
1247.07658144959	624.930554554648	1	0	0
1247.07658144959	809.99999999578	1	0	0
1247.07658144959	995.069445436892	1	0	0
1247.07658144959	1168.73586541177	1	0	0
1247.07658144959	1237.09489429403	1	0	0
1247.07658144959	1265.37653845831	1	0	0
1467.59222836565	346.13486300309	0	1	0
1458.53574488611	365.068535328669	1	0	0
1447.03930844956	408.216920127966	1	0	0
1431.42321443885	531.22065165235	1	0	0
1418.10279529892	715.904446903667	1	0	0
1418.10279529892	904.095553087873	1	0	0
1431.42321443885	1088.77934833919	1	0	0
1447.03930844956	1211.78307986339	1	0	0
1458.53574488612	1254.93146466245	1	0	0
1467.59222836565	1273.86513698787	0	1	0
1689.9008245397	344.38039490598	0	1	0
1680.58145075525	352.076247569271	1	0	0
1659.60830367498	377.605395706617	1	0	0
1633.5293955105	450.643913962414	1	0	0
1595.79937379105	626.303327875298	1	0	0
1582.38051070604	809.999999995772	1	0	0
1595.79937379103	993.696672116235	1	0	0
1633.52939551051	1169.3560860291	1	0	0
1659.608303675	1242.39460428461	1	0	0
1680.58145075527	1267.92375242174	1	0	0
1912.20942083382	342.625938048162	0	1	0
1884.16622462671	356.870365946511	1	0	0
1849.85607830061	387.844664369636	1	0	0
1786.79733112714	550.263776864875	1	0	0
1750.21889651345	723.647985681782	1	0	0
1750.21889651339	896.352014309743	1	0	0
1786.79733112712	1069.73622312661	1	0	0
1849.85607830064	1232.1553356218	1	0	0
1884.16622462674	1263.12963404459	1	0	0
1912.20942083384	1277.37406194276	0	1	0
2140.13912556759	339.408550059999	0	1	0
2120.20685496973	343.995185647618	1	0	0
2076.63929498256	348.396848252228	1	0	0
1993.4810103657	501.423067836667	1	0	0
1923.13479626858	659.991924324818	1	0	0
1916.46530466311	809.999999995855	1	0	0
1923.13479626853	960.008075666637	1	0	0
1993.48101036567	1118.57693215471	1	0	0
2076.6392949826	1271.60315173906	1	0	0
2120.20685496976	1276.00481434336	1	0	0
2368.06883046335	336.191170210518	0	1	0
2316.3771931476	335.029943677437	1	0	0
2205.89292234962	472.250781768726	1	0	0
2078.45660759118	545.826057965253	1	0	0
2082.76405330239	723.75404555665	1	0	0
2082.76405330239	896.245954435017	1	0	0
2078.45660759105	1074.17394202639	1	0	0
2205.89292234958	1147.74921822246	1	0	0
2316.37719314763	1284.97005631366	1	0	0
2368.06883046336	1283.80882978033	0	1	0
2606.80117335387	332.233941779511	0	1	0
2570.33080081884	331.213388575116	1	0	0
2416.96271633379	423.016203475944	1	0	0
2244.93745655316	451.110751417535	1	0	0
2237.40611823986	631.033558110868	1	0	0
2239.01971749517	809.999999995873	1	0	0
2237.40611823979	988.96644188087	1	0	0
2244.93745655302	1168.8892485742	1	0	0
2416.96271633377	1196.98379651507	1	0	0
2570.33080081886	1288.78661141579	1	0	0
2845.53351635014	328.276717414944	0	1	0
2622.4680478748	369.902641429375	1	0	0
2427.69575360388	376.894030608172	1	0	0
2396.1936436574	547.960443927475	1	0	0
2394.35640434403	722.149209146705	1	0	0
2394.356404344	897.85079084506	1	0	0
2396.19364365729	1072.03955606427	1	0	0
2427.6957536038	1243.10596938351	1	0	0
2622.46804787476	1250.09735856163	1	0	0
2845.53351635015	1291.72328257579	0	1	0
-112.648010454699	1287.76605821128	0	1	0
354.014037331582	1280.59144993089	0	1	0
804.252338359472	1275.61960508496	0	1	0
1247.07658144959	1273.86514319251	0	1	0
1689.90082453971	1275.61960508496	0	1	0
2140.1391255676	1280.59144993089	0	1	0
2606.80117335388	1287.76605821128	0	1	0
-623.538290724796	319.997866667911	0	0	1
-623.538290724796	1300.00213332271	0	0	1
3117.69145362398	319.997866667911	0	0	1
3117.69145362398	1300.00213332271	0	0	1
