# Supplementary material for: Mechanically induced topological transition of spectrin regulates its distribution in the mammalian cell cortex
Source: Nat Commun. 2024 Jul 8;15:5711. doi: 10.1038/s41467-024-49906-6 (PMC11231315; doi:10.1038/s41467-024-49906-6)
Supplement: Supplementary file 12 — Source data [file 41467_2024_49906_MOESM12_ESM.zip › Source Data Files/Figure6/F6E_nodes.txt]

actin x	actin y	actin	adhesion
-203.804088368687	0.160447237039325	1	0
-203.577821388096	180.061341007709	1	0
-203.589951306161	360.044417049107	1	0
-203.591663615613	540.026168814639	1	0
-203.591803396952	720.008605683672	1	0
-203.591803396952	899.991394316328	1	0
-203.591663615613	1079.97383118536	1	0
-203.589951306161	1259.95558295089	1	0
-203.577821388096	1439.93865899229	1	0
-203.804088368687	1619.83955276296	1	0
311.769145362398	0	1	0
2.76155675234335	107.050644810219	1	0
1.27762178167383	282.912701383167	1	0
1.07085154748124	458.357434389795	1	0
1.04526724222596	634.074837554841	1	0
1.04692773030933	810	1	0
1.04526724222595	985.925162445159	1	0
1.07085154748124	1161.64256561021	1	0
1.27762178167384	1337.08729861683	1	0
2.76155675234329	1512.94935518978	1	0
214.911400482369	56.8255011913371	1	0
208.785365197441	214.178999006224	1	0
207.468639506517	381.48762117808	1	0
207.090276144094	552.089883856528	1	0
206.990558049883	723.919929930186	1	0
206.990558049883	896.080070069814	1	0
207.090276144094	1067.91011614347	1	0
207.468639506517	1238.51237882192	1	0
208.785365197441	1405.82100099378	1	0
214.911400482369	1563.17449880866	1	0
623.538290724796	0	1	0
419.242757278341	134.635354953016	1	0
415.626555645661	303.720814144597	1	0
414.459610774995	471.934406828972	1	0
414.069202116191	640.746138981793	1	0
413.976688212853	810	1	0
414.069202116191	979.253861018207	1	0
414.459610774995	1148.06559317103	1	0
415.626555645661	1316.2791858554	1	0
419.242757278341	1485.36464504698	1	0
627.710302883077	72.6056028528276	1	0
624.66640855961	229.5487590746	1	0
622.769417594035	393.352159189738	1	0
622.013465467291	559.419621155073	1	0
621.754462689042	726.387075437027	1	0
621.754462689042	893.612924562973	1	0
622.013465467291	1060.58037884493	1	0
622.769417594035	1226.64784081026	1	0
624.66640855961	1390.4512409254	1	0
627.710302883077	1547.39439714717	1	0
935.307436087194	0	1	0
833.243570845608	143.988610672319	1	0
831.449095015063	312.19790872369	1	0
830.457509649551	478.154961913409	1	0
830.059970015249	644.000843089099	1	0
829.956260630274	810	1	0
830.059970015249	975.999156910901	1	0
830.457509649551	1141.84503808659	1	0
831.449095015063	1307.80209127631	1	0
833.243570845608	1476.01138932768	1	0
1040.53805103714	77.8896696514313	1	0
1039.66007963218	234.652945071994	1	0
1038.96046522285	397.646521867903	1	0
1038.60181951572	562.235846097978	1	0
1038.47081114115	727.363126427366	1	0
1038.47081114115	892.636873572633	1	0
1038.60181951572	1057.76415390202	1	0
1038.96046522285	1222.3534781321	1	0
1039.66007963218	1385.34705492801	1	0
1040.53805103714	1542.11033034857	1	0
1247.07658144959	0	1	0
1247.07658144959	146.315897325937	1	0
1247.07658144959	314.338678163388	1	0
1247.07658144959	479.797235136058	1	0
1247.07658144959	644.883281663269	1	0
1247.07658144959	810	1	0
1247.07658144959	975.116718336731	1	0
1247.07658144959	1140.20276486394	1	0
1247.07658144959	1305.66132183661	1	0
1247.07658144959	1473.68410267406	1	0
1453.61511186205	77.8896696514311	1	0
1454.49308326701	234.652945071994	1	0
1455.19269767633	397.646521867903	1	0
1455.55134338346	562.235846097978	1	0
1455.68235175803	727.363126427366	1	0
1455.68235175803	892.636873572633	1	0
1455.55134338346	1057.76415390202	1	0
1455.19269767633	1222.3534781321	1	0
1454.49308326701	1385.34705492801	1	0
1453.61511186205	1542.11033034857	1	0
1558.84572681199	0	1	0
1660.90959205357	143.988610672319	1	0
1662.70406788412	312.19790872369	1	0
1663.69565324963	478.154961913409	1	0
1664.09319288393	644.000843089099	1	0
1664.19690226891	810	1	0
1664.09319288393	975.999156910901	1	0
1663.69565324963	1141.84503808659	1	0
1662.70406788412	1307.80209127631	1	0
1660.90959205357	1476.01138932768	1	0
1866.44286001611	72.6056028528275	1	0
1869.48675433957	229.5487590746	1	0
1871.38374530515	393.352159189738	1	0
1872.13969743189	559.419621155073	1	0
1872.39870021014	726.387075437028	1	0
1872.39870021014	893.612924562973	1	0
1872.13969743189	1060.58037884493	1	0
1871.38374530515	1226.64784081026	1	0
1869.48675433957	1390.4512409254	1	0
1866.4428600161	1547.39439714717	1	0
1870.61487217439	0	1	0
2074.91040562084	134.635354953016	1	0
2078.52660725352	303.720814144597	1	0
2079.69355212419	471.934406828972	1	0
2080.08396078299	640.746138981793	1	0
2080.17647468633	810	1	0
2080.08396078299	979.253861018206	1	0
2079.69355212419	1148.06559317103	1	0
2078.52660725352	1316.2791858554	1	0
2074.91040562084	1485.36464504698	1	0
2279.24176241681	56.8255011913372	1	0
2285.36779770174	214.178999006224	1	0
2286.68452339267	381.48762117808	1	0
2287.06288675509	552.089883856527	1	0
2287.1626048493	723.919929930186	1	0
2287.1626048493	896.080070069814	1	0
2287.06288675509	1067.91011614347	1	0
2286.68452339267	1238.51237882192	1	0
2285.36779770174	1405.82100099378	1	0
2279.24176241681	1563.17449880866	1	0
2182.38401753679	0	1	0
2491.39160614684	107.05064481022	1	0
2492.87554111751	282.912701383167	1	0
2493.0823113517	458.357434389795	1	0
2493.10789565696	634.074837554841	1	0
2493.10623516887	810	1	0
2493.10789565696	985.925162445159	1	0
2493.0823113517	1161.64256561021	1	0
2492.87554111751	1337.08729861683	1	0
2491.39160614684	1512.94935518978	1	0
2697.95725126787	0.160447237039326	1	0
2697.73098428728	180.061341007709	1	0
2697.74311420534	360.044417049107	1	0
2697.7448265148	540.026168814639	1	0
2697.74496629614	720.008605683672	1	0
2697.74496629614	899.991394316328	1	0
2697.7448265148	1079.97383118536	1	0
2697.74311420534	1259.95558295089	1	0
2697.73098428728	1439.93865899229	1	0
2697.95725126787	1619.83955276296	1	0
-204.115427318801	0	0	1
-204.115427318801	180	0	1
-204.115427318801	360	0	1
-204.115427318801	540	0	1
-204.115427318801	720	0	1
-204.115427318801	900	0	1
-204.115427318801	1080	0	1
-204.115427318801	1260	0	1
-204.115427318801	1440	0	1
-204.115427318801	1620	0	1
2698.26859021798	0	0	1
2698.26859021798	180	0	1
2698.26859021798	360	0	1
2698.26859021798	540	0	1
2698.26859021798	720	0	1
2698.26859021798	900	0	1
2698.26859021798	1080	0	1
2698.26859021798	1260	0	1
2698.26859021798	1440	0	1
2698.26859021798	1620	0	1
