# Supplementary material for: Mechanically induced topological transition of spectrin regulates its distribution in the mammalian cell cortex
Source: Nat Commun. 2024 Jul 8;15:5711. doi: 10.1038/s41467-024-49906-6 (PMC11231315; doi:10.1038/s41467-024-49906-6)
Supplement: Supplementary file 12 — Source data [file 41467_2024_49906_MOESM12_ESM.zip › Source Data Files/Figure6/F6H_nodes.txt]

actin x	actin y	actin	stress fiber	adhesion
-345.475168023625	52.8568676780301	0	1	0
-133.756607058166	188.216167748242	1	0	0
7.48743329305493	343.043752090032	1	0	0
46.7370397664318	532.880774782002	1	0	0
64.4630185047512	718.202081499479	1	0	0
64.4630185047638	901.797918501155	1	0	0
46.7370397664738	1087.11922521869	1	0	0
7.48743329312931	1276.9562479107	1	0	0
-133.756607058066	1431.78383225245	1	0	0
-345.475168023603	1567.14313232236	0	1	0
-105.909107256388	76.3189947645939	0	1	0
-61.3035342105617	130.132981494671	1	0	0
72.7776296751988	273.400324462197	1	0	0
186.657363078742	429.699339855967	1	0	0
213.146212765007	620.572528989586	1	0	0
222.469136429889	810.00000000032	1	0	0
213.146212765021	999.427471011082	1	0	0
186.657363078773	1190.30066014477	1	0	0
72.7776296753395	1346.59967553863	1	0	0
-61.3035342104848	1489.86701850606	1	0	0
133.656953510847	99.7811218511605	0	1	0
195.468516804338	195.22596659275	1	0	0
282.911849849688	358.639072087543	1	0	0
362.338034493729	527.252815875352	1	0	0
379.561600447117	715.519655430747	1	0	0
379.561600447122	904.480344569936	1	0	0
362.338034493725	1092.74718412539	1	0	0
282.911849849835	1261.36092791334	1	0	0
195.468516804461	1424.77403340815	1	0	0
133.656953510887	1520.21887814977	0	1	0
360.511733499484	114.230574558891	0	1	0
382.75634471903	148.757211757629	1	0	0
435.67565498595	264.145002667858	1	0	0
494.876042751926	438.220421143478	1	0	0
537.538202267054	621.807253616068	1	0	0
546.869305175339	810.000000000359	1	0	0
537.538202267061	998.192746384686	1	0	0
494.876042752033	1181.77957885739	1	0	0
435.675654986083	1355.85499733308	1	0	0
382.756344719094	1471.24278824353	1	0	0
587.366513488117	128.680027266625	0	1	0
617.82243673698	202.5088895184	1	0	0
658.696032561177	345.751893148449	1	0	0
695.353255855082	526.38988058441	1	0	0
714.466407232445	715.037282222352	1	0	0
714.466407232449	904.962717778404	1	0	0
695.353255855124	1093.61011941641	1	0	0
658.696032561275	1274.24810685247	1	0	0
617.822436737057	1417.49111048281	1	0	0
587.366513488157	1491.31997273466	0	1	0
807.920979039105	135.704024727206	0	1	0
817.808756024247	168.080189846633	1	0	0
839.839052614766	264.477494670661	1	0	0
866.61556618324	437.616820966469	1	0	0
884.127270321973	621.207045217685	1	0	0
890.352554218913	810.000000000384	1	0	0
884.127270321988	998.792954783117	1	0	0
866.615566183286	1182.38317903444	1	0	0
839.839052614838	1355.52250533037	1	0	0
817.808756024294	1451.91981015477	1	0	0
1028.47544459008	142.728022187794	0	1	0
1037.74190911013	213.52274395881	1	0	0
1050.03982020455	347.202551153579	1	0	0
1061.10126850726	529.089610265029	1	0	0
1066.91439101899	715.694278379276	1	0	0
1066.91439101899	904.305721621512	1	0	0
1061.10126850728	1090.91038973583	1	0	0
1050.03982020459	1272.79744884737	1	0	0
1037.74190911017	1406.47725604252	1	0	0
1028.47544459011	1477.27197781367	0	1	0
1247.07658144929	142.728022187784	0	1	0
1247.07658144929	174.900572090684	1	0	0
1247.07658144925	266.934527284645	1	0	0
1247.0765814492	440.037270541736	1	0	0
1247.07658144918	622.743815321362	1	0	0
1247.07658144917	810.00000000039	1	0	0
1247.07658144918	997.256184679455	1	0	0
1247.07658144922	1179.96272945919	1	0	0
1247.07658144927	1353.0654727164	1	0	0
1247.07658144931	1445.0994279108	1	0	0
1465.67771830849	142.72802218778	0	1	0
1456.41125378838	213.52274395876	1	0	0
1444.11334269386	347.202551153529	1	0	0
1433.05189439107	529.089610264987	1	0	0
1427.2387718793	715.694278379257	1	0	0
1427.2387718793	904.305721621519	1	0	0
1433.05189439107	1090.91038973586	1	0	0
1444.11334269386	1272.79744884741	1	0	0
1456.41125378838	1406.47725604257	1	0	0
1465.6777183085	1477.27197781368	0	1	0
1686.23218385944	135.704024727188	0	1	0
1676.34440687423	168.080189846568	1	0	0
1654.3141102836	264.477494670586	1	0	0
1627.53759671498	437.616820966389	1	0	0
1610.02589257616	621.207045217624	1	0	0
1603.8006086792	810.000000000372	1	0	0
1610.02589257616	998.792954783154	1	0	0
1627.53759671496	1182.3831790345	1	0	0
1654.31411028356	1355.52250533043	1	0	0
1676.34440687422	1451.91981015484	1	0	0
1906.78664941039	128.680027266601	0	1	0
1876.33072616138	202.508889518304	1	0	0
1835.45713033702	345.751893148413	1	0	0
1798.79990704293	526.389880584327	1	0	0
1779.68675566545	715.037282222309	1	0	0
1779.68675566545	904.96271777841	1	0	0
1798.7999070429	1093.61011941646	1	0	0
1835.45713033695	1274.24810685247	1	0	0
1876.33072616133	1417.49111048289	1	0	0
1906.78664941038	1491.31997273468	0	1	0
2133.64142939903	114.230574558878	0	1	0
2111.39681817937	148.757211757577	1	0	0
2058.47750791223	264.145002667881	1	0	0
1999.27712014613	438.220421143503	1	0	0
1956.61496063064	621.807253616021	1	0	0
1947.28385772233	810.000000000335	1	0	0
1956.61496063064	998.192746384688	1	0	0
1999.27712014603	1181.77957885733	1	0	0
2058.47750791211	1355.85499733303	1	0	0
2111.39681817933	1471.24278824358	1	0	0
2360.4962093877	99.7811218511624	0	1	0
2298.68464609394	195.225966592881	1	0	0
2211.24131304834	358.639072087583	1	0	0
2131.8151284037	527.252815875124	1	0	0
2114.59156245032	715.519655430659	1	0	0
2114.59156245031	904.480344569965	1	0	0
2131.81512840368	1092.74718412557	1	0	0
2211.2413130482	1261.36092791327	1	0	0
2298.68464609383	1424.774033408	1	0	0
2360.49620938767	1520.21887814977	0	1	0
2600.06227015505	76.3189947646189	0	1	0
2555.45669710901	130.132981494826	1	0	0
2421.3755332228	273.400324462135	1	0	0
2307.49579981867	429.699339855662	1	0	0
2281.00695013224	620.572528989408	1	0	0
2271.68402646734	810.000000000286	1	0	0
2281.00695013222	999.427471011191	1	0	0
2307.49579981861	1190.30066014502	1	0	0
2421.37553322266	1346.59967553865	1	0	0
2555.45669710894	1489.8670185059	1	0	0
2839.62833092243	52.8568676780833	0	1	0
2627.90976995631	188.216167748214	1	0	0
2486.66572960448	343.043752089809	1	0	0
2447.41612313077	532.880774781844	1	0	0
2429.69014439236	718.202081499403	1	0	0
2429.69014439234	901.797918501172	1	0	0
2447.41612313071	1087.11922521879	1	0	0
2486.6657296044	1276.95624791087	1	0	0
2627.90976995621	1431.78383225245	1	0	0
2839.62833092241	1567.1431323223	0	1	0
-105.909107256356	1543.68100523609	0	1	0
360.511733499525	1505.76942544224	0	1	0
807.920979039138	1484.29597527419	0	1	0
1247.07658144931	1477.2719778137	0	1	0
1686.23218385944	1484.29597527421	0	1	0
2133.64142939901	1505.76942544225	0	1	0
2600.06227015502	1543.68100523606	0	1	0
-623.538290724796	0	0	0	1
-623.538290724796	1620	0	0	1
3117.69145362398	0	0	0	1
3117.69145362398	1620	0	0	1
