# Supplementary material for: Mechanically induced topological transition of spectrin regulates its distribution in the mammalian cell cortex
Source: Nat Commun. 2024 Jul 8;15:5711. doi: 10.1038/s41467-024-49906-6 (PMC11231315; doi:10.1038/s41467-024-49906-6)
Supplement: Supplementary file 12 — Source data [file 41467_2024_49906_MOESM12_ESM.zip › Source Data Files/Figure6/F6F_edges.txt]

edge end 1	edge end 2	edge type	force spring
1	2	0	0.000862469098408734
1	12	0	-0.285482591832933
2	3	0	0.000362698913741441
2	12	0	-0.120251193962067
2	13	0	-0.20770591574145
3	4	0	0.000117521716721134
3	13	0	-0.145164835792275
3	14	0	-0.19206187708889
4	5	0	0.000163442786634974
4	14	0	-0.152984584410792
4	15	0	-0.191705215170648
5	6	0	0.000148192462911911
5	15	0	-0.175236678706081
5	16	0	-0.186886200067544
6	7	0	0.000163442786635606
6	16	0	-0.186886200067544
6	17	0	-0.175236678706081
7	8	0	0.000117521716720818
7	17	0	-0.191705215170648
7	18	0	-0.152984584410791
8	9	0	0.000362698913739861
8	18	0	-0.192061877088891
8	19	0	-0.145164835792275
9	10	0	0.000862469098409524
9	19	0	-0.20770591574145
9	20	0	-0.120251193962064
10	20	0	-0.285482591832939
12	21	0	-0.173718775987199
12	22	0	-0.229673461166823
13	14	0	0.0455136444556222
13	22	0	-0.130004675726334
13	23	0	-0.215149244551983
14	15	0	0.0404127680910303
14	23	0	-0.149763820157902
14	24	0	-0.187302585888386
15	16	0	0.0311675441314332
15	24	0	-0.173241517810424
15	25	0	-0.190908139687823
16	17	0	0.0311675441314345
16	25	0	-0.185658882732701
16	26	0	-0.185658882732701
17	18	0	0.040412768091034
17	26	0	-0.190908139687823
17	27	0	-0.173241517810422
18	19	0	0.0455136444556177
18	27	0	-0.187302585888387
18	28	0	-0.149763820157903
19	28	0	-0.215149244551981
19	29	0	-0.130004675726335
20	29	0	-0.229673461166822
20	30	0	-0.173718775987199
21	32	0	-0.174129711206074
22	32	0	-0.147466379444033
22	33	0	-0.206843958118778
23	33	0	-0.147121039307036
23	34	0	-0.207316119954397
24	25	0	0.037145748636839
24	34	0	-0.157416004588218
24	35	0	-0.196072313122479
25	26	0	0.038085412425321
25	35	0	-0.182511303131941
25	36	0	-0.192885190590745
26	27	0	0.037145748636847
26	36	0	-0.192885190590744
26	37	0	-0.182511303131941
27	37	0	-0.196072313122478
27	38	0	-0.157416004588218
28	38	0	-0.207316119954398
28	39	0	-0.147121039307034
29	39	0	-0.206843958118779
29	40	0	-0.147466379444034
30	40	0	-0.174129711206073
32	41	0	-0.14986199009472
32	42	0	-0.171557495389658
33	42	0	-0.14954444427813
33	43	0	-0.19821881494638
34	43	0	-0.157183380389882
34	44	0	-0.202682805267905
35	36	0	0.0362703532389459
35	44	0	-0.16980412255033
35	45	0	-0.201684241120105
36	37	0	0.0362703532389459
36	45	0	-0.192483202025172
36	46	0	-0.192483202025172
37	46	0	-0.201684241120104
37	47	0	-0.169804122550329
38	47	0	-0.202682805267906
38	48	0	-0.157183380389881
39	48	0	-0.198218814946379
39	49	0	-0.14954444427813
40	49	0	-0.171557495389656
40	50	0	-0.149861990094721
41	52	0	-0.150259324635068
42	52	0	-0.146807011801515
42	53	0	-0.173011088400729
43	53	0	-0.156998289471835
43	54	0	-0.194391443644352
44	54	0	-0.169137946513558
44	55	0	-0.200676394524647
45	46	0	0.0307063293538136
45	55	0	-0.183478305698898
45	56	0	-0.204626278286774
46	56	0	-0.204626278286774
46	57	0	-0.183478305698898
47	57	0	-0.200676394524646
47	58	0	-0.169137946513557
48	58	0	-0.19439144364435
48	59	0	-0.156998289471834
49	59	0	-0.17301108840073
49	60	0	-0.146807011801515
50	60	0	-0.150259324635069
52	61	0	-0.143434404474674
52	62	0	-0.153684998561518
53	62	0	-0.152877397581859
53	63	0	-0.175729062772945
54	63	0	-0.167894109954486
54	64	0	-0.193253828098796
55	64	0	-0.182761871237643
55	65	0	-0.199828579036947
56	65	0	-0.200550878526991
56	66	0	-0.20055087852699
57	66	0	-0.199828579036947
57	67	0	-0.182761871237642
58	67	0	-0.193253828098795
58	68	0	-0.167894109954485
59	68	0	-0.175729062772944
59	69	0	-0.152877397581858
60	69	0	-0.153684998561518
60	70	0	-0.143434404474675
61	72	0	-0.143588742445852
62	72	0	-0.147504463252549
62	73	0	-0.158832449939154
63	73	0	-0.164074683640048
63	74	0	-0.178640662803123
64	74	0	-0.181103502008395
64	75	0	-0.193865345687211
65	75	0	-0.196731474751763
65	76	0	-0.201222973145095
66	76	0	-0.201222973145096
66	77	0	-0.196731474751764
67	77	0	-0.193865345687211
67	78	0	-0.181103502008396
68	78	0	-0.178640662803121
68	79	0	-0.164074683640049
69	79	0	-0.158832449939152
69	80	0	-0.147504463252548
70	80	0	-0.143588742445852
72	81	0	-0.143588742445851
72	82	0	-0.147504463252549
73	82	0	-0.158832449939154
73	83	0	-0.16407468364005
74	83	0	-0.178640662803125
74	84	0	-0.181103502008397
75	84	0	-0.193865345687212
75	85	0	-0.196731474751764
76	85	0	-0.201222973145097
76	86	0	-0.201222973145097
77	86	0	-0.196731474751764
77	87	0	-0.193865345687211
78	87	0	-0.181103502008397
78	88	0	-0.178640662803121
79	88	0	-0.16407468364005
79	89	0	-0.158832449939152
80	89	0	-0.147504463252548
80	90	0	-0.143588742445851
81	92	0	-0.143434404474671
82	92	0	-0.153684998561514
82	93	0	-0.152877397581863
83	93	0	-0.175729062772947
83	94	0	-0.167894109954487
84	94	0	-0.193253828098797
84	95	0	-0.182761871237647
85	95	0	-0.199828579036953
85	96	0	-0.20055087852699
86	96	0	-0.20055087852699
86	97	0	-0.199828579036953
87	97	0	-0.182761871237648
87	98	0	-0.193253828098795
88	98	0	-0.167894109954486
88	99	0	-0.175729062772947
89	99	0	-0.152877397581863
89	100	0	-0.153684998561513
90	100	0	-0.143434404474671
92	101	0	-0.150259324635073
92	102	0	-0.146807011801526
93	102	0	-0.17301108840073
93	103	0	-0.156998289471839
94	103	0	-0.194391443644358
94	104	0	-0.16913794651356
95	104	0	-0.200676394524644
95	105	0	-0.183478305698893
96	105	0	-0.204626278286775
96	106	0	-0.204626278286775
97	106	0	-0.183478305698893
97	107	0	-0.200676394524644
98	107	0	-0.16913794651356
98	108	0	-0.194391443644356
99	108	0	-0.156998289471838
99	109	0	-0.173011088400731
100	109	0	-0.146807011801526
100	110	0	-0.150259324635072
101	112	0	-0.149861990094721
102	112	0	-0.171557495389654
102	113	0	-0.149544444278141
103	113	0	-0.198218814946387
103	114	0	-0.157183380389873
104	114	0	-0.202682805267902
104	115	0	-0.169804122550333
105	106	0	0.0307063293538157
105	115	0	-0.201684241120109
105	116	0	-0.192483202025167
106	116	0	-0.192483202025168
106	117	0	-0.201684241120108
107	117	0	-0.169804122550329
107	118	0	-0.202682805267904
108	118	0	-0.157183380389873
108	119	0	-0.198218814946386
109	119	0	-0.149544444278141
109	120	0	-0.171557495389651
110	120	0	-0.149861990094722
112	121	0	-0.174129711206071
112	122	0	-0.147466379444044
113	122	0	-0.206843958118773
113	123	0	-0.147121039307025
114	123	0	-0.207316119954401
114	124	0	-0.157416004588217
115	116	0	0.0362703532389476
115	124	0	-0.196072313122474
115	125	0	-0.182511303131939
116	117	0	0.0362703532389476
116	125	0	-0.192885190590752
116	126	0	-0.192885190590752
117	126	0	-0.182511303131941
117	127	0	-0.196072313122473
118	127	0	-0.157416004588217
118	128	0	-0.207316119954403
119	128	0	-0.147121039307023
119	129	0	-0.206843958118774
120	129	0	-0.147466379444046
120	130	0	-0.17412971120607
121	132	0	-0.17371877598721
122	132	0	-0.229673461166822
122	133	0	-0.130004675726335
123	133	0	-0.215149244551988
123	134	0	-0.149763820157896
124	125	0	0.0371457486368385
124	134	0	-0.187302585888386
124	135	0	-0.173241517810429
125	126	0	0.038085412425321
125	135	0	-0.190908139687824
125	136	0	-0.185658882732698
126	127	0	0.0371457486368473
126	136	0	-0.185658882732698
126	137	0	-0.190908139687825
127	137	0	-0.173241517810429
127	138	0	-0.187302585888385
128	138	0	-0.149763820157895
128	139	0	-0.215149244551984
129	139	0	-0.130004675726334
129	140	0	-0.229673461166821
130	140	0	-0.173718775987211
132	141	0	-0.285482591832927
132	142	0	-0.120251193962055
133	134	0	0.0455136444556225
133	142	0	-0.20770591574144
133	143	0	-0.145164835792264
134	135	0	0.0404127680910318
134	143	0	-0.19206187708889
134	144	0	-0.152984584410791
135	136	0	0.0311675441314332
135	144	0	-0.191705215170643
135	145	0	-0.175236678706075
136	137	0	0.0311675441314337
136	145	0	-0.186886200067541
136	146	0	-0.186886200067541
137	138	0	0.0404127680910364
137	146	0	-0.175236678706073
137	147	0	-0.191705215170641
138	139	0	0.0455136444556163
138	147	0	-0.152984584410792
138	148	0	-0.192061877088893
139	148	0	-0.145164835792264
139	149	0	-0.20770591574144
140	149	0	-0.120251193962052
140	150	0	-0.285482591832934
141	142	0	0.000862469098408734
142	143	0	0.000362698913741441
143	144	0	0.000117521716721134
144	145	0	0.000163442786634974
145	146	0	0.000148192462911911
146	147	0	0.000163442786635606
147	148	0	0.000117521716720818
148	149	0	0.000362698913739861
149	150	0	0.000862469098409524
1	151	5	0
2	152	5	0
3	153	5	0
4	154	5	0
5	155	5	0
6	156	5	0
7	157	5	0
8	158	5	0
9	159	5	0
10	160	5	0
141	161	5	0
142	162	5	0
143	163	5	0
144	164	5	0
145	165	5	0
146	166	5	0
147	167	5	0
148	168	5	0
149	169	5	0
150	170	5	0
