# Supplementary material for: Mechanically induced topological transition of spectrin regulates its distribution in the mammalian cell cortex
Source: Nat Commun. 2024 Jul 8;15:5711. doi: 10.1038/s41467-024-49906-6 (PMC11231315; doi:10.1038/s41467-024-49906-6)
Supplement: Supplementary file 12 — Source data [file 41467_2024_49906_MOESM12_ESM.zip › Source Data Files/Figure6/F6F_nodes.txt]

actin x	actin y	actin	adhesion
-203.730114286539	0.284284867265214	1	0
-203.678047278445	180.129166670726	1	0
-203.669812440861	360.063904348321	1	0
-203.656474493941	540.042752430836	1	0
-203.628389166121	720.013335345464	1	0
-203.628389166121	899.986664654536	1	0
-203.656474493941	1079.95724756916	1	0
-203.669812440861	1259.93609565168	1	0
-203.678047278445	1439.87083332927	1	0
-203.730114286539	1619.71571513273	1	0
311.769145362398	0	1	0
-1.27500885876473	150.200103097214	1	0
-4.99345929372484	290.306247154961	1	0
-5.81029108634264	462.468490109585	1	0
-2.43537502545707	635.44382671987	1	0
-1.37206527088754	810	1	0
-2.43537502545713	984.556173280129	1	0
-5.81029108634259	1157.53150989041	1	0
-4.99345929372502	1329.69375284504	1	0
-1.27500885876489	1469.79989690278	1	0
204.679023038398	221.184118864702	1	0
200.671042161579	267.750625347384	1	0
196.449793246166	399.936589618399	1	0
197.729980189943	549.800081699522	1	0
201.952950972677	723.301931688136	1	0
201.952950972677	896.698068311864	1	0
197.729980189942	1070.19991830048	1	0
196.449793246165	1220.0634103816	1	0
200.67104216158	1352.24937465261	1	0
204.679023038399	1398.81588113529	1	0
623.538290724796	0	1	0
410.201406534754	293.734662188214	1	0
404.875731019597	366.760104442289	1	0
403.63522790058	492.877434504554	1	0
404.234697584075	636.329503512911	1	0
407.427641610501	810	1	0
404.234697584075	983.670496487089	1	0
403.635227900579	1127.12256549545	1	0
404.875731019597	1253.23989555771	1	0
410.201406534754	1326.26533781178	1	0
619.084144096021	328.342954576623	1	0
616.473496815565	362.001283610694	1	0
613.029997321268	450.856007052868	1	0
612.923433070776	577.52201717066	1	0
612.518673577615	722.681238644936	1	0
612.518673577615	897.318761355064	1	0
612.923433070776	1042.47798282934	1	0
613.029997321268	1169.14399294713	1	0
616.473496815565	1257.9987163893	1	0
619.08414409602	1291.65704542337	1	0
935.307436087194	0	1	0
827.390798807636	366.81377052861	1	0
824.932921187494	424.605414771025	1	0
823.390129838672	526.163225810907	1	0
823.253999282516	657.969315389792	1	0
821.303408672701	810	1	0
823.253999282516	962.030684610208	1	0
823.390129838672	1093.83677418909	1	0
824.932921187493	1195.39458522897	1	0
827.390798807636	1253.18622947138	1	0
1037.35709909017	375.393573941552	1	0
1036.54748562317	405.403153181182	1	0
1035.35731927569	482.993130954658	1	0
1034.93084116496	597.10260022086	1	0
1034.08977086555	736.401381068263	1	0
1034.08977086555	883.598618931737	1	0
1034.93084116496	1022.89739977914	1	0
1035.35731927569	1137.00686904534	1	0
1036.54748562317	1214.59684681881	1	0
1037.35709909017	1244.60642605844	1	0
1247.07658144959	0	1	0
1247.07658144959	389.290221355789	1	0
1247.07658144959	443.723972555916	1	0
1247.07658144959	539.572251924367	1	0
1247.07658144959	666.756085195598	1	0
1247.07658144959	810	1	0
1247.07658144959	953.243914804402	1	0
1247.07658144959	1080.42774807563	1	0
1247.07658144959	1176.27602744408	1	0
1247.07658144959	1230.7097786442	1	0
1456.79606380901	375.393573941552	1	0
1457.60567727601	405.403153181182	1	0
1458.7958436235	482.993130954659	1	0
1459.22232173422	597.102600220859	1	0
1460.06339203363	736.401381068263	1	0
1460.06339203363	883.598618931737	1	0
1459.22232173422	1022.89739977914	1	0
1458.7958436235	1137.00686904534	1	0
1457.60567727601	1214.59684681881	1	0
1456.79606380901	1244.60642605844	1	0
1558.84572681199	0	1	0
1666.76236409155	366.813770528611	1	0
1669.22024171169	424.605414771026	1	0
1670.76303306051	526.163225810907	1	0
1670.89916361667	657.969315389792	1	0
1672.84975422648	810	1	0
1670.89916361667	962.030684610208	1	0
1670.76303306051	1093.83677418909	1	0
1669.22024171169	1195.39458522897	1	0
1666.76236409155	1253.18622947138	1	0
1875.06901880316	328.342954576623	1	0
1877.67966608362	362.001283610694	1	0
1881.12316557792	450.856007052868	1	0
1881.22972982841	577.52201717066	1	0
1881.63448932157	722.681238644936	1	0
1881.63448932157	897.318761355064	1	0
1881.22972982841	1042.47798282934	1	0
1881.12316557792	1169.14399294713	1	0
1877.67966608362	1257.9987163893	1	0
1875.06901880316	1291.65704542337	1	0
1870.61487217439	0	1	0
2083.95175636443	293.734662188213	1	0
2089.27743187959	366.76010444229	1	0
2090.5179349986	492.877434504553	1	0
2089.91846531511	636.329503512911	1	0
2086.72552128868	810	1	0
2089.91846531511	983.670496487089	1	0
2090.5179349986	1127.12256549545	1	0
2089.27743187959	1253.23989555771	1	0
2083.95175636443	1326.26533781178	1	0
2289.47413986078	221.184118864701	1	0
2293.48212073761	267.750625347384	1	0
2297.70336965302	399.936589618399	1	0
2296.42318270924	549.800081699522	1	0
2292.20021192651	723.301931688136	1	0
2292.20021192651	896.698068311864	1	0
2296.42318270924	1070.19991830048	1	0
2297.70336965302	1220.0634103816	1	0
2293.48212073761	1352.24937465261	1	0
2289.47413986078	1398.81588113529	1	0
2182.38401753679	0	1	0
2495.42817175795	150.200103097214	1	0
2499.14662219291	290.306247154961	1	0
2499.96345398553	462.468490109586	1	0
2496.58853792464	635.44382671987	1	0
2495.52522817007	810	1	0
2496.58853792464	984.556173280129	1	0
2499.96345398553	1157.53150989041	1	0
2499.14662219291	1329.69375284504	1	0
2495.42817175795	1469.79989690278	1	0
2697.88327718572	0.284284867265207	1	0
2697.83121017763	180.129166670726	1	0
2697.82297534005	360.063904348321	1	0
2697.80963739313	540.042752430836	1	0
2697.7815520653	720.013335345464	1	0
2697.7815520653	899.986664654536	1	0
2697.80963739313	1079.95724756916	1	0
2697.82297534005	1259.93609565168	1	0
2697.83121017763	1439.87083332927	1	0
2697.88327718572	1619.71571513273	1	0
-204.115427318801	0	0	1
-204.115427318801	180	0	1
-204.115427318801	360	0	1
-204.115427318801	540	0	1
-204.115427318801	720	0	1
-204.115427318801	900	0	1
-204.115427318801	1080	0	1
-204.115427318801	1260	0	1
-204.115427318801	1440	0	1
-204.115427318801	1620	0	1
2698.26859021798	0	0	1
2698.26859021798	180	0	1
2698.26859021798	360	0	1
2698.26859021798	540	0	1
2698.26859021798	720	0	1
2698.26859021798	900	0	1
2698.26859021798	1080	0	1
2698.26859021798	1260	0	1
2698.26859021798	1440	0	1
2698.26859021798	1620	0	1
