# Supplementary material for: Mechanically induced topological transition of spectrin regulates its distribution in the mammalian cell cortex
Source: Nat Commun. 2024 Jul 8;15:5711. doi: 10.1038/s41467-024-49906-6 (PMC11231315; doi:10.1038/s41467-024-49906-6)
Supplement: Supplementary file 12 — Source data [file 41467_2024_49906_MOESM12_ESM.zip › Source Data Files/Figure6/F6H_edges.txt]

edge end 1	edge end 2	edge type	force spring
1	2	0	-0.28369740453221
1	12	0	-0.388776473385455
2	3	0	-0.141116772141005
2	13	0	-0.194312109282291
3	4	0	-0.0714569320317837
3	14	0	-0.0955921934945365
4	5	0	-0.0331268015407636
4	14	0	0.0353704781309762
4	15	0	-0.0430655359252255
5	6	0	-0.0195856129441722
5	15	0	0.0119672832933256
5	16	0	-0.0149775142729965
6	7	0	-0.0331268015410459
6	16	0	-0.0149775142729249
6	17	0	0.0119672832932179
7	8	0	-0.0714569320319352
7	17	0	-0.0430655359251527
7	18	0	0.0353704781308863
8	9	0	-0.141116772140804
8	18	0	-0.0955921934943583
9	10	0	-0.283697404531938
9	19	0	-0.194312109282237
10	20	0	-0.388776473385376
12	13	0	-0.082674250235577
12	21	0	-0.0877251766745168
12	22	0	-0.320483644461635
13	14	0	-0.0692169704445025
13	23	0	-0.206224158523194
14	15	0	-0.0659174192465169
14	24	0	-0.104248983364262
15	16	0	-0.0509169968817976
15	24	0	0.022879703489032
15	25	0	-0.0605233231779883
16	17	0	-0.0509169968819387
16	25	0	-0.0180863810328047
16	26	0	-0.0180863810329431
17	18	0	-0.0659174192468116
17	26	0	-0.060523323177916
17	27	0	0.0228797034888929
18	19	0	-0.0692169704445539
18	27	0	-0.104248983364103
19	20	0	-0.0826742502354719
19	28	0	-0.206224158523138
20	29	0	-0.320483644461643
20	30	0	-0.0877251766744895
21	32	0	-0.290971225215517
22	23	0	-0.0288015079472366
22	32	0	-0.0671956706840323
22	33	0	-0.279707806164423
23	24	0	-0.0342535065547537
23	33	0	0.00207574593176332
23	34	0	-0.204986160633182
24	25	0	-0.0478862728521376
24	35	0	-0.0958727375588422
25	26	0	-0.047420916911392
25	35	0	-0.0200388889515267
25	36	0	-0.0631910124351407
26	27	0	-0.047886272852438
26	36	0	-0.0631910124350363
26	37	0	-0.0200388889517352
27	28	0	-0.0342535065550812
27	37	0	-0.0958727375588627
28	29	0	-0.0288015079473931
28	38	0	-0.204986160633064
28	39	0	0.00207574593165487
29	39	0	-0.27970780616442
29	40	0	-0.0671956706840554
30	40	0	-0.290971225215458
32	41	0	-0.124483114818046
32	42	0	-0.253525187850477
33	34	0	-0.0210295306943337
33	42	0	-0.0639267462074652
33	43	0	-0.242048309327291
34	35	0	-0.044984447624842
34	43	0	-0.0431407297873538
34	44	0	-0.178116177490914
35	36	0	-0.0447073509020328
35	44	0	-0.0239574152226631
35	45	0	-0.0999485599850071
36	37	0	-0.0447073509022104
36	45	0	-0.0655710152924963
36	46	0	-0.0655710152926028
37	38	0	-0.0449844476253027
37	46	0	-0.0999485599849893
37	47	0	-0.0239574152230057
38	39	0	-0.0210295306946546
38	47	0	-0.178116177490764
38	48	0	-0.0431407297874264
39	48	0	-0.242048309327217
39	49	0	-0.0639267462076216
40	49	0	-0.253525187850487
40	50	0	-0.124483114817997
41	52	0	-0.230065850010187
42	52	0	-0.112986856772788
42	53	0	-0.219098018494916
43	44	0	-0.0234370993662486
43	53	0	-0.0933838708689725
43	54	0	-0.208128804059553
44	45	0	-0.0506988578835932
44	54	0	-0.0668868803608058
44	55	0	-0.147922891273946
45	46	0	-0.0522596435121686
45	55	0	-0.0715840978216712
45	56	0	-0.099480413177604
46	47	0	-0.0506988578839055
46	56	0	-0.0994804131775614
46	57	0	-0.0715840978218254
47	48	0	-0.0234370993666686
47	57	0	-0.147922891273888
47	58	0	-0.0668868803610276
48	58	0	-0.208128804059391
48	59	0	-0.0933838708690797
49	59	0	-0.219098018495059
49	60	0	-0.112986856772805
50	60	0	-0.230065850010142
52	61	0	-0.151690378561345
52	62	0	-0.198499433440377
53	54	0	0.0274111847247907
53	62	0	-0.119189995238432
53	63	0	-0.203163732136952
54	55	0	-0.0239855961681256
54	63	0	-0.11979332103164
54	64	0	-0.162491329627758
55	56	0	-0.0470924959736054
55	64	0	-0.0978029318049658
55	65	0	-0.125212905488089
56	57	0	-0.0470924959737724
56	65	0	-0.100760113587848
56	66	0	-0.100760113587909
57	58	0	-0.0239855961686959
57	66	0	-0.125212905488078
57	67	0	-0.0978029318050987
58	59	0	0.0274111847241383
58	67	0	-0.162491329627758
58	68	0	-0.119793321031681
59	68	0	-0.203163732136957
59	69	0	-0.119189995238624
60	69	0	-0.198499433440409
60	70	0	-0.151690378561292
61	72	0	-0.185357971186392
62	72	0	-0.154404537328188
62	73	0	-0.166825797112761
63	64	0	-0.0121998763470852
63	73	0	-0.153972791459501
63	74	0	-0.173596664510301
64	65	0	-0.035861617611638
64	74	0	-0.127047721715764
64	75	0	-0.135553242854356
65	66	0	-0.0456570560842152
65	75	0	-0.112106071447679
65	76	0	-0.114834803763031
66	67	0	-0.0358616176119931
66	76	0	-0.114834803763026
66	77	0	-0.112106071447745
67	68	0	-0.0121998763475622
67	77	0	-0.135553242854383
67	78	0	-0.127047721715876
68	78	0	-0.173596664510241
68	79	0	-0.153972791459582
69	79	0	-0.166825797112956
69	80	0	-0.154404537328216
70	80	0	-0.185357971186351
72	81	0	-0.185357971186386
72	82	0	-0.154404537327906
73	74	0	0.0398448725487017
73	82	0	-0.166825797112864
73	83	0	-0.153972791459083
74	75	0	-0.0148136170102202
74	83	0	-0.173596664510375
74	84	0	-0.127047721715375
75	76	0	-0.0387500401733927
75	84	0	-0.135553242854325
75	85	0	-0.112106071447383
76	77	0	-0.0387500401735777
76	85	0	-0.114834803762865
76	86	0	-0.114834803762861
77	78	0	-0.0148136170108246
77	86	0	-0.112106071447445
77	87	0	-0.135553242854354
78	79	0	0.0398448725479774
78	87	0	-0.127047721715475
78	88	0	-0.173596664510325
79	88	0	-0.153972791459169
79	89	0	-0.166825797113056
80	89	0	-0.154404537327945
80	90	0	-0.185357971186335
81	92	0	-0.151690378560945
82	92	0	-0.198499433440264
82	93	0	-0.119189995237802
83	84	0	-0.0121998763471575
83	93	0	-0.203163732136864
83	94	0	-0.119793321030877
84	85	0	-0.035861617611759
84	94	0	-0.162491329627454
84	95	0	-0.0978029318041769
85	86	0	-0.0456570560843521
85	95	0	-0.125212905487601
85	96	0	-0.100760113587192
86	87	0	-0.0358616176121161
86	96	0	-0.100760113587253
86	97	0	-0.12521290548759
87	88	0	-0.0121998763476422
87	97	0	-0.0978029318043042
87	98	0	-0.162491329627452
88	98	0	-0.119793321030887
88	99	0	-0.203163732136844
89	99	0	-0.119189995237977
89	100	0	-0.198499433440275
90	100	0	-0.151690378560889
92	101	0	-0.230065850010266
92	102	0	-0.112986856772251
93	94	0	0.0274111847246853
93	102	0	-0.219098018494903
93	103	0	-0.093383870868349
94	95	0	-0.0239855961682679
94	103	0	-0.208128804059429
94	104	0	-0.0668868803599145
95	96	0	-0.0470924959738516
95	104	0	-0.147922891273546
95	105	0	-0.0715840978206954
96	97	0	-0.0470924959740236
96	105	0	-0.0994804131767843
96	106	0	-0.099480413176729
97	98	0	-0.0239855961688502
97	106	0	-0.0715840978208411
97	107	0	-0.14792289127347
98	99	0	0.0274111847239968
98	107	0	-0.0668868803601173
98	108	0	-0.208128804059243
99	108	0	-0.093383870868427
99	109	0	-0.219098018495034
100	109	0	-0.112986856772239
100	110	0	-0.230065850010201
101	112	0	-0.124483114817592
102	112	0	-0.253525187850586
102	113	0	-0.0639267462068262
103	104	0	-0.0234370993662019
103	113	0	-0.24204830932716
103	114	0	-0.043140729786868
104	105	0	-0.0506988578838538
104	114	0	-0.178116177490891
104	115	0	-0.0239574152213249
105	106	0	-0.0522596435124137
105	115	0	-0.0999485599842299
105	116	0	-0.0655710152915807
106	107	0	-0.0506988578841796
106	116	0	-0.0655710152916979
106	117	0	-0.0999485599841806
107	108	0	-0.0234370993666562
107	117	0	-0.0239574152216307
107	118	0	-0.178116177490735
108	118	0	-0.043140729786904
108	119	0	-0.242048309327071
109	119	0	-0.0639267462069551
109	120	0	-0.25352518785058
110	120	0	-0.124483114817512
112	121	0	-0.290971225215877
112	122	0	-0.0671956706836701
113	114	0	-0.021029530694556
113	122	0	-0.279707806164623
113	123	0	0.00207574593241673
114	115	0	-0.044984447624896
114	123	0	-0.204986160633078
115	116	0	-0.0447073509021571
115	124	0	-0.0958727375581449
115	125	0	-0.0200388889502415
116	117	0	-0.0447073509023505
116	125	0	-0.0631910124343363
116	126	0	-0.0631910124341886
117	118	0	-0.0449844476254304
117	126	0	-0.0200388889504683
117	127	0	-0.09587273755807
118	119	0	-0.0210295306949053
118	128	0	-0.204986160632938
119	128	0	0.00207574593234284
119	129	0	-0.279707806164611
120	129	0	-0.0671956706836595
120	130	0	-0.290971225215804
121	132	0	-0.0877251766741888
122	123	0	-0.0288015079474394
122	132	0	-0.32048364446204
123	124	0	-0.0342535065548287
123	133	0	-0.206224158523219
124	125	0	-0.0478862728528382
124	134	0	-0.104248983364394
124	135	0	0.0228797034897257
125	126	0	-0.0474209169119817
125	135	0	-0.0605233231774018
125	136	0	-0.0180863810319709
126	127	0	-0.047886272853162
126	136	0	-0.0180863810321527
126	137	0	-0.0605233231772582
127	128	0	-0.0342535065553005
127	137	0	0.022879703489504
127	138	0	-0.104248983364208
128	129	0	-0.0288015079476643
128	139	0	-0.206224158523145
129	140	0	-0.320483644462039
130	140	0	-0.0877251766741207
132	133	0	-0.0826742502362864
132	141	0	-0.388776473386224
133	134	0	-0.0692169704452004
133	142	0	-0.194312109282744
134	135	0	-0.065917419247239
134	143	0	-0.0955921934948561
134	144	0	0.0353704781314589
135	136	0	-0.050916996882526
135	144	0	-0.0430655359249758
135	145	0	0.0119672832937001
136	137	0	-0.0509169968826489
136	145	0	-0.0149775142725512
136	146	0	-0.0149775142724714
137	138	0	-0.0659174192476255
137	146	0	0.011967283293584
137	147	0	-0.0430655359248807
138	139	0	-0.0692169704453825
138	147	0	0.0353704781313095
138	148	0	-0.0955921934947569
139	140	0	-0.0826742502362747
139	149	0	-0.19431210928269
140	150	0	-0.388776473386148
141	142	0	-0.283697404533671
142	143	0	-0.141116772142105
143	144	0	-0.0714569320324064
144	145	0	-0.033126801541238
145	146	0	-0.0195856129446688
146	147	0	-0.0331268015415111
147	148	0	-0.0714569320326068
148	149	0	-0.141116772141998
149	150	0	-0.28369740453345
1	11	2	0
11	21	2	0
21	31	2	0
31	41	2	0
41	51	2	0
51	61	2	0
61	71	2	0
71	81	2	0
81	91	2	0
91	101	2	0
101	111	2	0
111	121	2	0
121	131	2	0
131	141	2	0
10	151	2	0
30	152	2	0
50	153	2	0
70	154	2	0
90	155	2	0
110	156	2	0
130	157	2	0
151	30	2	0
152	50	2	0
153	70	2	0
154	90	2	0
155	110	2	0
156	130	2	0
157	150	2	0
1	158	2	0
141	160	2	0
10	159	2	0
150	161	2	0
