# Supplementary material for: Mechanically induced topological transition of spectrin regulates its distribution in the mammalian cell cortex
Source: Nat Commun. 2024 Jul 8;15:5711. doi: 10.1038/s41467-024-49906-6 (PMC11231315; doi:10.1038/s41467-024-49906-6)
Supplement: Supplementary file 12 — Source data [file 41467_2024_49906_MOESM12_ESM.zip › Source Data Files/Figure6/F6E_edges.txt]

edge end 1	edge end 2	edge type	force spring
1	2	0	0.000550102100708576
1	12	0	-0.226082933426319
2	3	0	9.402856195678e-05
2	12	0	-0.177614810663369
2	13	0	-0.214745743315806
3	4	0	0.000101389313879278
3	13	0	-0.177730860002081
3	14	0	-0.207221472375582
4	5	0	9.75824709252506e-05
4	14	0	-0.183137995766479
4	15	0	-0.200760794346581
5	6	0	9.56278512774349e-05
5	15	0	-0.188999459486991
5	16	0	-0.194817922866338
6	7	0	9.75824709239872e-05
6	16	0	-0.194817922866338
6	17	0	-0.188999459486991
7	8	0	0.000101389313882279
7	17	0	-0.200760794346582
7	18	0	-0.183137995766479
8	9	0	9.40285619552007e-05
8	18	0	-0.207221472375582
8	19	0	-0.177730860002079
9	10	0	0.000550102100706837
9	19	0	-0.214745743315808
9	20	0	-0.177614810663369
10	20	0	-0.226082933426319
12	13	0	0.0234930477291045
12	21	0	-0.17436509712768
12	22	0	-0.224845405660262
13	14	0	0.0259634011658244
13	22	0	-0.176559488836438
13	23	0	-0.212400894652723
14	15	0	0.0243720590555908
14	23	0	-0.182738055228805
14	24	0	-0.204736080686385
15	16	0	0.0231623349962424
15	24	0	-0.188299975303936
15	25	0	-0.198896315219674
16	17	0	0.0231623349962424
16	25	0	-0.193583329051957
16	26	0	-0.193583329051957
17	18	0	0.0243720590555902
17	26	0	-0.198896315219673
17	27	0	-0.188299975303935
18	19	0	0.0259634011658334
18	27	0	-0.204736080686385
18	28	0	-0.182738055228803
19	20	0	0.0234930477290975
19	28	0	-0.212400894652724
19	29	0	-0.176559488836439
20	29	0	-0.224845405660263
20	30	0	-0.174365097127678
21	22	0	0.143055264656773
21	32	0	-0.17674804637278
22	23	0	0.075822773169337
22	32	0	-0.199956580688701
22	33	0	-0.201387117587117
23	24	0	0.0550830598283868
23	33	0	-0.189956351701167
23	34	0	-0.203148783995373
24	25	0	0.0475465368402872
24	34	0	-0.19036246007104
24	35	0	-0.200593569803139
25	26	0	0.0455381823807387
25	35	0	-0.193396213017614
25	36	0	-0.197044734270203
26	27	0	0.0475465368402893
26	36	0	-0.197044734270203
26	37	0	-0.193396213017614
27	28	0	0.0550830598283988
27	37	0	-0.200593569803139
27	38	0	-0.190362460071038
28	29	0	0.0758227731693277
28	38	0	-0.203148783995372
28	39	0	-0.189956351701169
29	30	0	0.143055264656779
29	39	0	-0.201387117587117
29	40	0	-0.199956580688702
30	40	0	-0.176748046372779
32	33	0	0.0643070628292763
32	41	0	-0.172415172660282
32	42	0	-0.204562591009383
33	34	0	0.070042354821103
33	42	0	-0.188490350607664
33	43	0	-0.202492545576237
34	35	0	0.066273749695164
34	43	0	-0.191516481930053
34	44	0	-0.200846184033183
35	36	0	0.0634910898212979
35	44	0	-0.193844293671641
35	45	0	-0.198752941639269
36	37	0	0.0634910898212979
36	45	0	-0.196322248158823
36	46	0	-0.196322248158824
37	38	0	0.0662737496951734
37	46	0	-0.198752941639269
37	47	0	-0.193844293671641
38	39	0	0.0700423548210983
38	47	0	-0.200846184033182
38	48	0	-0.191516481930055
39	40	0	0.0643070628292714
39	48	0	-0.202492545576236
39	49	0	-0.188490350607665
40	49	0	-0.204562591009383
40	50	0	-0.17241517266028
41	42	0	0.146696417626446
41	52	0	-0.172704114774341
42	43	0	0.0988046068232789
42	52	0	-0.201575357162175
42	53	0	-0.191694339429705
43	44	0	0.0838856267873711
43	53	0	-0.196085791283498
43	54	0	-0.197625889661097
44	45	0	0.078053110468529
44	54	0	-0.195440741135068
44	55	0	-0.19851304904383
45	46	0	0.076388614205414
45	55	0	-0.196449996016863
45	56	0	-0.197731502073316
46	47	0	0.078053110468532
46	56	0	-0.197731502073316
46	57	0	-0.196449996016862
47	48	0	0.0838856267873689
47	57	0	-0.198513049043829
47	58	0	-0.195440741135068
48	49	0	0.0988046068232795
48	58	0	-0.197625889661097
48	59	0	-0.196085791283498
49	50	0	0.146696417626461
49	59	0	-0.191694339429705
49	60	0	-0.201575357162174
50	60	0	-0.17270411477434
52	53	0	0.0700345354376907
52	61	0	-0.17270947523143
52	62	0	-0.201597545698655
53	54	0	0.0845985971806117
53	62	0	-0.189854958470548
53	63	0	-0.197917301527516
54	55	0	0.085341894553144
54	63	0	-0.194653777150328
54	64	0	-0.198165750868246
55	56	0	0.084342644990281
55	64	0	-0.196422307274822
55	65	0	-0.198091753878164
56	57	0	0.0843426449902833
56	65	0	-0.19747686913597
56	66	0	-0.197476869135968
57	58	0	0.0853418945531421
57	66	0	-0.198091753878164
57	67	0	-0.196422307274822
58	59	0	0.0845985971806113
58	67	0	-0.198165750868247
58	68	0	-0.194653777150327
59	60	0	0.0700345354376941
59	68	0	-0.197917301527517
59	69	0	-0.189854958470547
60	69	0	-0.201597545698655
60	70	0	-0.172709475231429
61	62	0	0.148210105711058
61	72	0	-0.172711586757244
62	63	0	0.104327823400067
62	72	0	-0.201575888204756
62	73	0	-0.189907352916482
63	64	0	0.0936284811093992
63	73	0	-0.197040564818341
63	74	0	-0.195506581993054
64	65	0	0.090067873646155
64	74	0	-0.197083194316286
64	75	0	-0.197358430365423
65	66	0	0.0891021902092439
65	75	0	-0.197573535935924
65	76	0	-0.197780189696651
66	67	0	0.0900678736461527
66	76	0	-0.19778018969665
66	77	0	-0.197573535935924
67	68	0	0.0936284811093984
67	77	0	-0.197358430365423
67	78	0	-0.197083194316285
68	69	0	0.104327823400068
68	78	0	-0.195506581993055
68	79	0	-0.197040564818341
69	70	0	0.148210105711068
69	79	0	-0.189907352916482
69	80	0	-0.201575888204755
70	80	0	-0.172711586757244
72	73	0	0.0712833051735752
72	81	0	-0.172711586757242
72	82	0	-0.201575888204753
73	74	0	0.0878857116451974
73	82	0	-0.189907352916479
73	83	0	-0.197040564818342
74	75	0	0.0903404847745921
74	83	0	-0.195506581993055
74	84	0	-0.197083194316286
75	76	0	0.0901379449227927
75	84	0	-0.197358430365423
75	85	0	-0.197573535935923
76	77	0	0.090137944922798
76	85	0	-0.19778018969665
76	86	0	-0.197780189696649
77	78	0	0.0903404847745944
77	86	0	-0.197573535935923
77	87	0	-0.197358430365423
78	79	0	0.0878857116451967
78	87	0	-0.197083194316285
78	88	0	-0.195506581993055
79	80	0	0.0712833051735772
79	88	0	-0.197040564818341
79	89	0	-0.18990735291648
80	89	0	-0.201575888204752
80	90	0	-0.172711586757241
81	82	0	0.148210105711057
81	92	0	-0.172709475231427
82	83	0	0.104327823400066
82	92	0	-0.201597545698652
82	93	0	-0.189854958470545
83	84	0	0.0936284811094007
83	93	0	-0.19791730152751
83	94	0	-0.194653777150329
84	85	0	0.0900678736461535
84	94	0	-0.198165750868248
84	95	0	-0.196422307274819
85	86	0	0.0891021902092446
85	95	0	-0.198091753878161
85	96	0	-0.197476869135973
86	87	0	0.0900678736461527
86	96	0	-0.197476869135972
86	97	0	-0.198091753878162
87	88	0	0.0936284811093984
87	97	0	-0.196422307274818
87	98	0	-0.198165750868248
88	89	0	0.104327823400068
88	98	0	-0.194653777150329
88	99	0	-0.197917301527511
89	90	0	0.148210105711066
89	99	0	-0.189854958470544
89	100	0	-0.201597545698652
90	100	0	-0.172709475231424
92	93	0	0.070034535437688
92	101	0	-0.172704114774343
92	102	0	-0.201575357162167
93	94	0	0.0845985971806109
93	102	0	-0.191694339429696
93	103	0	-0.196085791283499
94	95	0	0.0853418945531444
94	103	0	-0.197625889661091
94	104	0	-0.195440741135064
95	96	0	0.0843426449902818
95	104	0	-0.19851304904383
95	105	0	-0.196449996016865
96	97	0	0.0843426449902833
96	105	0	-0.197731502073312
96	106	0	-0.197731502073312
97	98	0	0.0853418945531436
97	106	0	-0.196449996016864
97	107	0	-0.19851304904383
98	99	0	0.0845985971806113
98	107	0	-0.195440741135065
98	108	0	-0.197625889661092
99	100	0	0.0700345354376913
99	108	0	-0.196085791283499
99	109	0	-0.191694339429695
100	109	0	-0.201575357162166
100	110	0	-0.172704114774341
101	102	0	0.146696417626447
101	112	0	-0.172415172660283
102	103	0	0.0988046068232785
102	112	0	-0.204562591009393
102	113	0	-0.18849035060767
103	104	0	0.0838856267873685
103	113	0	-0.202492545576233
103	114	0	-0.191516481930053
104	105	0	0.0780531104685298
104	114	0	-0.200846184033181
104	115	0	-0.193844293671642
105	106	0	0.0763886142054147
105	115	0	-0.198752941639269
105	116	0	-0.196322248158821
106	107	0	0.0780531104685336
106	116	0	-0.196322248158822
106	117	0	-0.198752941639269
107	108	0	0.0838856267873674
107	117	0	-0.193844293671642
107	118	0	-0.200846184033181
108	109	0	0.0988046068232791
108	118	0	-0.191516481930056
108	119	0	-0.202492545576232
109	110	0	0.146696417626461
109	119	0	-0.188490350607671
109	120	0	-0.204562591009393
110	120	0	-0.172415172660282
112	113	0	0.0643070628292773
112	121	0	-0.176748046372782
112	122	0	-0.1999565806887
113	114	0	0.0700423548211021
113	122	0	-0.20138711758712
113	123	0	-0.18995635170117
114	115	0	0.066273749695164
114	123	0	-0.203148783995372
114	124	0	-0.190362460071039
115	116	0	0.0634910898212987
115	124	0	-0.200593569803135
115	125	0	-0.193396213017616
116	117	0	0.0634910898212994
116	125	0	-0.197044734270207
116	126	0	-0.197044734270207
117	118	0	0.0662737496951719
117	126	0	-0.193396213017615
117	127	0	-0.200593569803135
118	119	0	0.0700423548210981
118	127	0	-0.190362460071036
118	128	0	-0.20314878399537
119	120	0	0.0643070628292745
119	128	0	-0.189956351701172
119	129	0	-0.20138711758712
120	129	0	-0.199956580688701
120	130	0	-0.176748046372781
121	122	0	0.143055264656774
121	132	0	-0.17436509712768
122	123	0	0.0758227731693381
122	132	0	-0.224845405660265
122	133	0	-0.176559488836439
123	124	0	0.0550830598283875
123	133	0	-0.212400894652725
123	134	0	-0.18273805522881
124	125	0	0.0475465368402865
124	134	0	-0.204736080686389
124	135	0	-0.188299975303944
125	126	0	0.0455381823807387
125	135	0	-0.198896315219675
125	136	0	-0.193583329051955
126	127	0	0.0475465368402893
126	136	0	-0.193583329051956
126	137	0	-0.198896315219675
127	128	0	0.0550830598283988
127	137	0	-0.188299975303943
127	138	0	-0.20473608068639
128	129	0	0.0758227731693292
128	138	0	-0.182738055228807
128	139	0	-0.212400894652726
129	130	0	0.143055264656779
129	139	0	-0.176559488836439
129	140	0	-0.224845405660265
130	140	0	-0.174365097127677
132	133	0	0.0234930477291051
132	141	0	-0.226082933426319
132	142	0	-0.17761481066337
133	134	0	0.0259634011658248
133	142	0	-0.214745743315809
133	143	0	-0.177730860002082
134	135	0	0.0243720590555905
134	143	0	-0.207221472375581
134	144	0	-0.18313799576648
135	136	0	0.0231623349962424
135	144	0	-0.200760794346579
135	145	0	-0.188999459486989
136	137	0	0.0231623349962411
136	145	0	-0.194817922866339
136	146	0	-0.194817922866339
137	138	0	0.0243720590555902
137	146	0	-0.188999459486989
137	147	0	-0.200760794346579
138	139	0	0.0259634011658334
138	147	0	-0.18313799576648
138	148	0	-0.20722147237558
139	140	0	0.0234930477290989
139	148	0	-0.177730860002081
139	149	0	-0.21474574331581
140	149	0	-0.177614810663372
140	150	0	-0.226082933426321
141	142	0	0.000550102100708576
142	143	0	9.402856195678e-05
143	144	0	0.000101389313879278
144	145	0	9.75824709252506e-05
145	146	0	9.56278512774349e-05
146	147	0	9.75824709239872e-05
147	148	0	0.000101389313882279
148	149	0	9.40285619552007e-05
149	150	0	0.000550102100706837
1	151	5	0
2	152	5	0
3	153	5	0
4	154	5	0
5	155	5	0
6	156	5	0
7	157	5	0
8	158	5	0
9	159	5	0
10	160	5	0
141	161	5	0
142	162	5	0
143	163	5	0
144	164	5	0
145	165	5	0
146	166	5	0
147	167	5	0
148	168	5	0
149	169	5	0
150	170	5	0
