# Supplementary material for: Mechanically induced topological transition of spectrin regulates its distribution in the mammalian cell cortex
Source: Nat Commun. 2024 Jul 8;15:5711. doi: 10.1038/s41467-024-49906-6 (PMC11231315; doi:10.1038/s41467-024-49906-6)
Supplement: Supplementary file 12 — Source data [file 41467_2024_49906_MOESM12_ESM.zip › Source Data Files/Figure6/F6I_edges.txt]

edge end 1	edge end 2	edge type	force spring
1	2	0	-0.206755305509424
1	12	0	-0.345973922078766
2	3	0	-0.0764387164474061
2	13	0	-0.151975738597735
3	4	0	0.0348228900610171
3	14	0	-0.087466007665635
4	5	0	0.0333042335571952
4	14	0	0.00219397272031061
4	15	0	0.00443331227236721
5	6	0	0.024464311932174
5	15	0	-0.00816215183822632
5	16	0	0.00864084739637495
6	7	0	0.0333042335573289
6	16	0	0.00864084739648178
6	17	0	-0.00816215183833288
7	8	0	0.0348228900613399
7	17	0	0.00443331227255376
7	18	0	0.002193972720208
8	9	0	-0.0764387164474869
8	18	0	-0.087466007665771
9	10	0	-0.206755305509405
9	19	0	-0.151975738597676
10	20	0	-0.345973922078722
12	13	0	0.00702509737697678
12	21	0	-0.110334418102487
12	22	0	-0.291289153447455
13	14	0	0.0326766826183909
13	23	0	-0.169496600496496
14	15	0	-0.000446266295393131
14	24	0	-0.0602394284143462
15	16	0	0.00573427210300459
15	24	0	-0.00192751477974335
15	25	0	-0.00171252047855223
16	17	0	0.00573427210305155
16	25	0	0.0085308156247629
16	26	0	0.00853081562497297
17	18	0	-0.000446266295383823
17	26	0	-0.00171252047842666
17	27	0	-0.00192751477978016
18	19	0	0.0326766826184485
18	27	0	-0.0602394284145382
19	20	0	0.007025097377057
19	28	0	-0.169496600496416
20	29	0	-0.291289153447412
20	30	0	-0.110334418102529
21	32	0	-0.274149063826558
22	23	0	0.0217327333508662
22	32	0	-0.0833868121206409
22	33	0	-0.250344384752603
23	33	0	0.0055034804302661
23	34	0	-0.160470431744518
24	25	0	0.0113489120806075
24	35	0	-0.0662251123360981
25	26	0	0.0435272075684782
25	35	0	0.0471647555709301
25	36	0	-0.0391440001810142
26	27	0	0.011348912080713
26	36	0	-0.0391440001809074
26	37	0	0.0471647555711211
27	37	0	-0.0662251123363528
28	29	0	0.0217327333509769
28	38	0	-0.160470431744357
28	39	0	0.00550348043020192
29	39	0	-0.250344384752545
29	40	0	-0.0833868121207153
30	40	0	-0.274149063826517
32	41	0	-0.134623459939677
32	42	0	-0.2385513571996
33	34	0	0.0335218453157038
33	42	0	-0.0657091963127791
33	43	0	-0.218032266764657
34	35	0	0.0376290661475318
34	43	0	-0.0169682412295614
34	44	0	-0.152446535979791
35	44	0	0.0285181863557823
35	45	0	-0.0231231726083894
36	45	0	-0.0391563227964219
36	46	0	-0.0391563227962208
37	38	0	0.0376290661478886
37	46	0	-0.0231231726082622
37	47	0	0.0285181863558058
38	39	0	0.033521845315954
38	47	0	-0.152446535979672
38	48	0	-0.0169682412295069
39	48	0	-0.218032266764619
39	49	0	-0.0657091963128888
40	49	0	-0.238551357199566
40	50	0	-0.134623459939724
41	52	0	-0.223537759038476
42	52	0	-0.116092478775004
42	53	0	-0.201820542509042
43	44	0	0.0331123657868557
43	53	0	-0.0552327602745546
43	54	0	-0.200914809193863
44	45	0	0.0157977029228931
44	54	0	-0.015307520563543
44	55	0	-0.124419088515218
45	46	0	0.0422455192852223
45	55	0	-0.0139224497246495
45	56	0	-0.0463553623977115
46	47	0	0.0157977029230862
46	56	0	-0.046355362397434
46	57	0	-0.0139224497245451
47	48	0	0.0331123657869922
47	57	0	-0.124419088515139
47	58	0	-0.0153075205634406
48	58	0	-0.200914809193836
48	59	0	-0.0552327602745455
49	59	0	-0.201820542509036
49	60	0	-0.116092478775057
50	60	0	-0.223537759038461
52	61	0	-0.155215433669578
52	62	0	-0.190740204792084
53	62	0	-0.106535761827473
53	63	0	-0.161862231709869
54	55	0	0.00186036011839766
54	63	0	-0.058849773057696
54	64	0	-0.17270464813065
55	56	0	-0.0227277553216393
55	64	0	-0.0521094005323509
55	65	0	-0.0955166083695074
56	57	0	-0.022727755321579
56	65	0	-0.0492165964058763
56	66	0	-0.0492165964058879
57	58	0	0.00186036011847485
57	66	0	-0.0955166083694168
57	67	0	-0.052109400532266
58	67	0	-0.172704648130667
58	68	0	-0.0588497730575719
59	68	0	-0.161862231709837
59	69	0	-0.10653576182749
60	69	0	-0.190740204792083
60	70	0	-0.155215433669609
61	72	0	-0.184335499775978
62	72	0	-0.149808369066244
62	73	0	-0.151783958499795
63	73	0	-0.1069584856433
63	74	0	-0.119992763331309
64	65	0	-0.0278863931801443
64	74	0	-0.104208460623743
64	75	0	-0.129583501609709
65	66	0	-0.0435254691376771
65	75	0	-0.0708087224129481
65	76	0	-0.0778797298275452
66	67	0	-0.0278863931801465
66	76	0	-0.0778797298274816
66	77	0	-0.0708087224129275
67	77	0	-0.12958350160971
67	78	0	-0.104208460623692
68	78	0	-0.119992763331205
68	79	0	-0.106958485643259
69	79	0	-0.151783958499791
69	80	0	-0.149808369066261
70	80	0	-0.184335499775986
72	81	0	-0.184335499775975
72	82	0	-0.149808369066243
73	82	0	-0.151783958499794
73	83	0	-0.106958485643301
74	75	0	0.0364698024293234
74	83	0	-0.11999276333131
74	84	0	-0.104208460623745
75	76	0	-0.0273921253130069
75	84	0	-0.12958350160971
75	85	0	-0.0708087224129509
76	77	0	-0.0273921253129006
76	85	0	-0.077879729827548
76	86	0	-0.0778797298274832
77	78	0	0.0364698024294893
77	86	0	-0.0708087224129297
77	87	0	-0.12958350160971
78	87	0	-0.104208460623693
78	88	0	-0.119992763331205
79	88	0	-0.10695848564326
79	89	0	-0.151783958499791
80	89	0	-0.149808369066261
80	90	0	-0.184335499775984
81	92	0	-0.155215433669577
82	92	0	-0.190740204792082
82	93	0	-0.106535761827464
83	93	0	-0.16186223170986
83	94	0	-0.0588497730576986
84	85	0	-0.0278863931801437
84	94	0	-0.172704648130652
84	95	0	-0.0521094005323541
85	86	0	-0.0435254691376766
85	95	0	-0.0955166083695077
85	96	0	-0.0492165964058773
86	87	0	-0.0278863931801459
86	96	0	-0.0492165964058896
86	97	0	-0.0955166083694173
87	97	0	-0.0521094005322682
87	98	0	-0.172704648130668
88	98	0	-0.0588497730575753
88	99	0	-0.161862231709827
89	99	0	-0.10653576182748
89	100	0	-0.190740204792082
90	100	0	-0.155215433669608
92	101	0	-0.223537759038473
92	102	0	-0.116092478775004
93	102	0	-0.201820542509047
93	103	0	-0.0552327602745675
94	95	0	0.00186036011839909
94	103	0	-0.200914809193862
94	104	0	-0.0153075205635473
95	96	0	-0.0227277553216381
95	104	0	-0.12441908851522
95	105	0	-0.0139224497246542
96	97	0	-0.0227277553215772
96	105	0	-0.0463553623977156
96	106	0	-0.0463553623974373
97	98	0	0.00186036011847675
97	106	0	-0.0139224497245501
97	107	0	-0.124419088515141
98	107	0	-0.0153075205634449
98	108	0	-0.200914809193835
99	108	0	-0.0552327602745596
99	109	0	-0.201820542509041
100	109	0	-0.116092478775056
100	110	0	-0.223537759038458
101	112	0	-0.134623459939677
102	112	0	-0.238551357199598
102	113	0	-0.0657091963127837
103	104	0	0.0331123657868572
103	113	0	-0.218032266764656
103	114	0	-0.0169682412295592
104	105	0	0.0157977029228962
104	114	0	-0.152446535979786
104	115	0	0.0285181863557751
105	106	0	0.0422455192852257
105	115	0	-0.0231231726083941
105	116	0	-0.0391563227964237
106	107	0	0.0157977029230898
106	116	0	-0.0391563227962234
106	117	0	-0.0231231726082672
107	108	0	0.0331123657869924
107	117	0	0.0285181863557982
107	118	0	-0.152446535979666
108	118	0	-0.0169682412295039
108	119	0	-0.218032266764617
109	119	0	-0.0657091963128929
109	120	0	-0.238551357199564
110	120	0	-0.134623459939724
112	121	0	-0.274149063826555
112	122	0	-0.0833868121206475
113	114	0	0.0335218453157025
113	122	0	-0.250344384752602
113	123	0	0.00550348043026658
114	115	0	0.0376290661475348
114	123	0	-0.160470431744518
115	124	0	-0.0662251123360999
115	125	0	0.0471647555709258
116	125	0	-0.0391440001810204
116	126	0	-0.0391440001809132
117	118	0	0.0376290661478924
117	126	0	0.0471647555711166
117	127	0	-0.0662251123363558
118	119	0	0.0335218453159528
118	128	0	-0.160470431744356
119	128	0	0.0055034804302024
119	129	0	-0.250344384752543
120	129	0	-0.0833868121207194
120	130	0	-0.274149063826512
121	132	0	-0.11033441810249
122	123	0	0.0217327333508658
122	132	0	-0.29128915344745
123	133	0	-0.169496600496491
124	125	0	0.0113489120806179
124	134	0	-0.0602394284143334
124	135	0	-0.0019275147797465
125	126	0	0.043527207568483
125	135	0	-0.00171252047856041
125	136	0	0.0085308156247576
126	127	0	0.0113489120807214
126	136	0	0.00853081562496895
126	137	0	-0.0017125204784361
127	137	0	-0.00192751477978299
127	138	0	-0.0602394284145257
128	129	0	0.0217327333509769
128	139	0	-0.169496600496414
129	140	0	-0.291289153447407
130	140	0	-0.110334418102531
132	133	0	0.00702509737697774
132	141	0	-0.345973922078765
133	134	0	0.0326766826184046
133	142	0	-0.15197573859773
134	135	0	-0.000446266295380037
134	143	0	-0.0874660076656224
134	144	0	0.00219397272027588
135	136	0	0.00573427210300731
135	144	0	0.00443331227233535
135	145	0	-0.00816215183822042
136	137	0	0.00573427210305426
136	145	0	0.00864084739637511
136	146	0	0.00864084739648306
137	138	0	-0.000446266295369152
137	146	0	-0.00816215183832822
137	147	0	0.00443331227252206
138	139	0	0.032676682618464
138	147	0	0.00219397272017216
138	148	0	-0.0874660076657603
139	140	0	0.00702509737705828
139	149	0	-0.151975738597673
140	150	0	-0.345973922078721
141	142	0	-0.206755305509424
142	143	0	-0.0764387164474103
143	144	0	0.034822890061019
144	145	0	0.0333042335571902
145	146	0	0.024464311932174
146	147	0	0.0333042335573245
147	148	0	0.0348228900613387
148	149	0	-0.0764387164474905
149	150	0	-0.206755305509402
1	11	2	0
11	21	2	0
21	31	2	0
31	41	2	0
41	51	2	0
51	61	2	0
61	71	2	0
71	81	2	0
81	91	2	0
91	101	2	0
101	111	2	0
111	121	2	0
121	131	2	0
131	141	2	0
10	151	2	0
30	152	2	0
50	153	2	0
70	154	2	0
90	155	2	0
110	156	2	0
130	157	2	0
151	30	2	0
152	50	2	0
153	70	2	0
154	90	2	0
155	110	2	0
156	130	2	0
157	150	2	0
1	158	2	0
141	160	2	0
10	159	2	0
150	161	2	0
