# Supplementary material for: Mechanically induced topological transition of spectrin regulates its distribution in the mammalian cell cortex
Source: Nat Commun. 2024 Jul 8;15:5711. doi: 10.1038/s41467-024-49906-6 (PMC11231315; doi:10.1038/s41467-024-49906-6)
Supplement: Supplementary file 12 — Source data [file 41467_2024_49906_MOESM12_ESM.zip › Source Data Files/Figure6/F6I_hist_final.txt]

Bin center,Relative Probability
3,8
4,58
5,30
6,31
