# Supplementary material for: Mechanically induced topological transition of spectrin regulates its distribution in the mammalian cell cortex
Source: Nat Commun. 2024 Jul 8;15:5711. doi: 10.1038/s41467-024-49906-6 (PMC11231315; doi:10.1038/s41467-024-49906-6)
Supplement: Supplementary file 12 — Source data [file 41467_2024_49906_MOESM12_ESM.zip › Source Data Files/Figure6/F6D_edges.txt]

edge end 1	edge end 2	edge type	force spring
1	2	0	-0
1	12	0	-0
2	3	0	-0
2	12	0	-0
2	13	0	-0
3	4	0	-0
3	13	0	-0
3	14	0	-0
4	5	0	-0
4	14	0	-0
4	15	0	-0
5	6	0	-0
5	15	0	-0
5	16	0	-0
6	7	0	-0
6	16	0	-0
6	17	0	-0
7	8	0	-0
7	17	0	-0
7	18	0	-0
8	9	0	-0
8	18	0	-0
8	19	0	-0
9	10	0	-0
9	19	0	-0
9	20	0	-0
10	20	0	-0
12	13	0	-0
12	21	0	-0
12	22	0	-0
13	14	0	-0
13	22	0	-0
13	23	0	-0
14	15	0	-0
14	23	0	-0
14	24	0	-0
15	16	0	-0
15	24	0	-0
15	25	0	-0
16	17	0	-0
16	25	0	-0
16	26	0	-0
17	18	0	-0
17	26	0	-0
17	27	0	-0
18	19	0	-0
18	27	0	-0
18	28	0	-0
19	20	0	-0
19	28	0	-0
19	29	0	-0
20	29	0	-0
20	30	0	-0
21	22	0	-0
21	32	0	-0
22	23	0	-0
22	32	0	-0
22	33	0	-0
23	24	0	-0
23	33	0	-0
23	34	0	-0
24	25	0	-0
24	34	0	-0
24	35	0	-0
25	26	0	-0
25	35	0	-0
25	36	0	-0
26	27	0	-0
26	36	0	-0
26	37	0	-0
27	28	0	-0
27	37	0	-0
27	38	0	-0
28	29	0	-0
28	38	0	-0
28	39	0	-0
29	30	0	-0
29	39	0	-0
29	40	0	-0
30	40	0	-0
32	33	0	-0
32	41	0	-0
32	42	0	-0
33	34	0	-0
33	42	0	-0
33	43	0	-0
34	35	0	-0
34	43	0	-0
34	44	0	-0
35	36	0	-0
35	44	0	-0
35	45	0	-0
36	37	0	-0
36	45	0	-0
36	46	0	-0
37	38	0	-0
37	46	0	-0
37	47	0	-0
38	39	0	-0
38	47	0	-0
38	48	0	-0
39	40	0	-0
39	48	0	-0
39	49	0	-0
40	49	0	-0
40	50	0	-0
41	42	0	-0
41	52	0	-0
42	43	0	-0
42	52	0	-0
42	53	0	-0
43	44	0	-0
43	53	0	-0
43	54	0	-0
44	45	0	-0
44	54	0	-0
44	55	0	-0
45	46	0	-0
45	55	0	-0
45	56	0	-0
46	47	0	-0
46	56	0	-0
46	57	0	-0
47	48	0	-0
47	57	0	-0
47	58	0	-0
48	49	0	-0
48	58	0	-0
48	59	0	-0
49	50	0	-0
49	59	0	-0
49	60	0	-0
50	60	0	-0
52	53	0	-0
52	61	0	-0
52	62	0	-0
53	54	0	-0
53	62	0	-0
53	63	0	-0
54	55	0	-0
54	63	0	-0
54	64	0	-0
55	56	0	-0
55	64	0	-0
55	65	0	-0
56	57	0	-0
56	65	0	-0
56	66	0	-0
57	58	0	-0
57	66	0	-0
57	67	0	-0
58	59	0	-0
58	67	0	-0
58	68	0	-0
59	60	0	-0
59	68	0	-0
59	69	0	-0
60	69	0	-0
60	70	0	-0
61	62	0	-0
61	72	0	-1.10528870007127e-15
62	63	0	-0
62	72	0	-1.10528870007127e-15
62	73	0	-1.10528870007127e-15
63	64	0	-0
63	73	0	-1.10528870007127e-15
63	74	0	-1.10528870007127e-15
64	65	0	-0
64	74	0	-1.10528870007127e-15
64	75	0	-1.10528870007127e-15
65	66	0	-0
65	75	0	-1.10528870007127e-15
65	76	0	-1.10528870007127e-15
66	67	0	-0
66	76	0	-1.10528870007127e-15
66	77	0	-1.10528870007127e-15
67	68	0	-0
67	77	0	-1.10528870007127e-15
67	78	0	-1.10528870007127e-15
68	69	0	-0
68	78	0	-1.10528870007127e-15
68	79	0	-1.10528870007127e-15
69	70	0	-0
69	79	0	-1.10528870007127e-15
69	80	0	-1.10528870007127e-15
70	80	0	-1.10528870007127e-15
72	73	0	-0
72	81	0	-0
72	82	0	-0
73	74	0	-0
73	82	0	-0
73	83	0	-0
74	75	0	-0
74	83	0	-0
74	84	0	-0
75	76	0	-0
75	84	0	-0
75	85	0	-0
76	77	0	-0
76	85	0	-0
76	86	0	-0
77	78	0	-0
77	86	0	-0
77	87	0	-0
78	79	0	-0
78	87	0	-0
78	88	0	-0
79	80	0	-0
79	88	0	-0
79	89	0	-0
80	89	0	-0
80	90	0	-0
81	82	0	-0
81	92	0	-0
82	83	0	-0
82	92	0	-0
82	93	0	-0
83	84	0	-0
83	93	0	-0
83	94	0	-0
84	85	0	-0
84	94	0	-0
84	95	0	-0
85	86	0	-0
85	95	0	-0
85	96	0	-0
86	87	0	-0
86	96	0	-0
86	97	0	-0
87	88	0	-0
87	97	0	-0
87	98	0	-0
88	89	0	-0
88	98	0	-0
88	99	0	-0
89	90	0	-0
89	99	0	-0
89	100	0	-0
90	100	0	-0
92	93	0	-0
92	101	0	-0
92	102	0	-0
93	94	0	-0
93	102	0	-0
93	103	0	-0
94	95	0	-0
94	103	0	-0
94	104	0	-0
95	96	0	-0
95	104	0	-0
95	105	0	-0
96	97	0	-0
96	105	0	-0
96	106	0	-0
97	98	0	-0
97	106	0	-0
97	107	0	-0
98	99	0	-0
98	107	0	-0
98	108	0	-0
99	100	0	-0
99	108	0	-0
99	109	0	-0
100	109	0	-0
100	110	0	-0
101	102	0	-0
101	112	0	-0
102	103	0	-0
102	112	0	-0
102	113	0	-0
103	104	0	-0
103	113	0	-0
103	114	0	-0
104	105	0	-0
104	114	0	-0
104	115	0	-0
105	106	0	-0
105	115	0	-0
105	116	0	-0
106	107	0	-0
106	116	0	-0
106	117	0	-0
107	108	0	-0
107	117	0	-0
107	118	0	-0
108	109	0	-0
108	118	0	-0
108	119	0	-0
109	110	0	-0
109	119	0	-0
109	120	0	-0
110	120	0	-0
112	113	0	-0
112	121	0	-0
112	122	0	-0
113	114	0	-0
113	122	0	-0
113	123	0	-0
114	115	0	-0
114	123	0	-0
114	124	0	-0
115	116	0	-0
115	124	0	-0
115	125	0	-0
116	117	0	-0
116	125	0	-0
116	126	0	-0
117	118	0	-0
117	126	0	-0
117	127	0	-0
118	119	0	-0
118	127	0	-0
118	128	0	-0
119	120	0	-0
119	128	0	-0
119	129	0	-0
120	129	0	-0
120	130	0	-0
121	122	0	-0
121	132	0	-1.10528870007127e-15
122	123	0	-0
122	132	0	-1.10528870007127e-15
122	133	0	-1.10528870007127e-15
123	124	0	-0
123	133	0	-1.10528870007127e-15
123	134	0	-1.10528870007127e-15
124	125	0	-0
124	134	0	-1.10528870007127e-15
124	135	0	-1.10528870007127e-15
125	126	0	-0
125	135	0	-1.10528870007127e-15
125	136	0	-1.10528870007127e-15
126	127	0	-0
126	136	0	-1.10528870007127e-15
126	137	0	-1.10528870007127e-15
127	128	0	-0
127	137	0	-1.10528870007127e-15
127	138	0	-1.10528870007127e-15
128	129	0	-0
128	138	0	-1.10528870007127e-15
128	139	0	-1.10528870007127e-15
129	130	0	-0
129	139	0	-1.10528870007127e-15
129	140	0	-1.10528870007127e-15
130	140	0	-1.10528870007127e-15
132	133	0	-0
132	141	0	1.10528870007127e-15
132	142	0	1.10528870007127e-15
133	134	0	-0
133	142	0	1.10528870007127e-15
133	143	0	1.10528870007127e-15
134	135	0	-0
134	143	0	1.10528870007127e-15
134	144	0	1.10528870007127e-15
135	136	0	-0
135	144	0	1.10528870007127e-15
135	145	0	1.10528870007127e-15
136	137	0	-0
136	145	0	1.10528870007127e-15
136	146	0	1.10528870007127e-15
137	138	0	-0
137	146	0	1.10528870007127e-15
137	147	0	1.10528870007127e-15
138	139	0	-0
138	147	0	1.10528870007127e-15
138	148	0	1.10528870007127e-15
139	140	0	-0
139	148	0	1.10528870007127e-15
139	149	0	1.10528870007127e-15
140	149	0	1.10528870007127e-15
140	150	0	1.10528870007127e-15
141	142	0	-0
142	143	0	-0
143	144	0	-0
144	145	0	-0
145	146	0	-0
146	147	0	-0
147	148	0	-0
148	149	0	-0
149	150	0	-0
1	151	5	0
2	152	5	0
3	153	5	0
4	154	5	0
5	155	5	0
6	156	5	0
7	157	5	0
8	158	5	0
9	159	5	0
10	160	5	0
141	161	5	0
142	162	5	0
143	163	5	0
144	164	5	0
145	165	5	0
146	166	5	0
147	167	5	0
148	168	5	0
149	169	5	0
150	170	5	0
