# Supplementary material for: Mechanically induced topological transition of spectrin regulates its distribution in the mammalian cell cortex
Source: Nat Commun. 2024 Jul 8;15:5711. doi: 10.1038/s41467-024-49906-6 (PMC11231315; doi:10.1038/s41467-024-49906-6)
Supplement: Supplementary file 12 — Source data [file 41467_2024_49906_MOESM12_ESM.zip › Source Data Files/Figure7/Figure7e.xlsx]

## Sheet: Sheet1
All MLC	Long-Lived MLC
170	170
100	170
100	180
150	260
90	200
100	210
80	230
170	260
130	210
180	210
260	220
90	170
200	260
210	210
100	220
60	160
230	190
260	190
110	270
210	170
120	180
110	220
210	290
130	160
220	210
140	160
170	160
260	180
100	280
130	270
210	280
60	260
220	160
160	180
120	180
190	160
190	180
130	160
150	250
130	280
150	160
70	200
70	190
270	190
170	260
70	220
90	160
110	290
60	230
180	240
220	290
290	230
160	200
100	200
120	180
120	200
210	180
100	220
130	260
160	160
70	190
100	170
140	180
60	160
60	170
120	210
140	260
100	190
160	220
180	160
280	160
270	160
280	190
110	240
260	290
90	200
110	230
80	240
160	270
120	280
180	250
180	230
140	220
120	290
70	190
150	160
90	210
110	220
120	220
160	250
80	180
100	210
70	260
110	250
130	200
180	170
110	190
160	210
120	180
80	180
110	230
80	240
120	260
80	230
140	160
150	220
250	190
150	260
90	170
80	180
280	280
80	230
100	290
160	210
200	230
190	190
190	190
260	240
220	200
120	160
90	190
160	250
100	170
290	160
230	250
90	160
90	280
240	190
100	280
110	260
80	170
290	160
230	260
90	170
80	160
200	180
110	230
200	200
180	160
200	260
180	260
130	260
60	200
70	200
80	170
80	190
150	290
220	170
100	260
140	240
80	250
130	200
90	290
150	260
260	180
90	160
70	260
130	220
120	160
80	170
60	240
160	200
190	260
100	200
170	170
140	160
90	290
130	160
60	180
90	270
130	220
180	170
130	200
160	240
170	160
150	280
100	210
140	180
60	220
150	250
120	270
210	210
70	230
260	190
110	170
190	280
130	270
80	220
110	180
70	160
120	190
90	230
140	270
130	170
70	170
220	190
160	190
70	170
80	170
160	180
120	180
130	220
150	180
140	170
130	170
160	190
100	250
90	220
110	260
110	200
190	220
90	210
100	170
120	260
70	270
80	180
240	170
290	290
200	290
110	210
70	180
120	250
80	250
230	250
70	230
110	200
80	170
80	180
240	230
140	200
100	270
270	190
120	250
120	170
280	170
80	220
100	260
140	160
120	170
80	220
130	190
250	190
100	200
230	290
130	220
220	220
290	240
190	240
80	220
130	250
90	220
90	240
90	290
160	240
130	210
70	280
70	240
70	160
110	260
130	200
60	200
70	270
60	240
110	250
140	280
90	230
60	160
210	160
220	290
120	190
220	160
80	160
250	200
180	160
60	170
210	220
100	250
130	220
110	160
130	230
80	200
90	170
80	240
70	170
90	170
130	170
140	170
130	180
60	160
100	180
70	170
70	160
120	180
90	200
70	240
260	220
90	170
110	190
120	220
70	180
80	190
60	200
110	280
250	220
200	190
170	190
80	220
190	220
110	160
100	270
210	180
110	220
80	210
60	270
70	190
90	210
80	210
180	160
180	210
230	280
70	160
90	210
110	180
240	200
260	280
230	250
160	180
220	220
110	180
150	190
90	260
60	230
80	250
70	180
190	210
120	220
90	190
120	180
100	160
90	270
130	180
150	210
110	160
260	230
140	180
80	160
170	230
110	190
60	190
110	200
70	200
90	260
100	220
180	200
100	200
70	180
90	160
60	230
280	260
150	160
120	240
60	160
70	160
230	160
290	220
110	160
150	260
80	190
210	190
100	280
230	160
190	240
190	250
100	160
240	220
60	200
80	200
80	250
200	210
160	170
60	170
140	160
190	160
250	180
120	250
110	280
170	160
130	270
160	170
100	180
250	180
70	190
160	260
280	190
80	220
110	210
190	160
70	160
280	180
140	170
100	240
80	230
80	240
90	270
260	190
170	250
160	280
90	220
260	160
80	180
70	170
70	250
170	290
160	220
180	250
90	230
100	170
230	230
200	200
90	290
70	260
120	160
160	220
140	190
70	220
120	210
80	180
140	170
100	200
60	170
90	250
140	290
110	250
150	180
130	260
80	220
150	260
100	270
260	170
60	280
60	260
130	220
260	170
100	180
260	170
90	160
60	240
200	210
200	280
80	200
100	240
120	230
90	170
110	280
90	220
90	280
140	220
80	290
110	290
130	290
170	280
190	290
70	290
290	280
170	280
80	280
150	270
90	270
260	190
240	260
250	160
90	180
150	270
150	260
120	260
110	220
150	260
80	180
130	250
140	170
120	170
130	180
100	250
80	170
200	160
70	210
290	210
260	190
110	250
70	250
60	250
180	240
90	230
90	240
120	240
160	230
90	160
100	180
140	210
90	230
150	200
120	220
260	220
70	220
80	220
220	210
160	210
120	160
70	210
130	200
170	200
240	200
200	200
60	200
260	190
80	190
60	190
200	190
120	190
70	190
60	180
70	190
90	190
170	180
80	170
80	180
90	180
130	180
80	180
120	180
100	160
160	160
290	160
80	160
160	160
180	160
120	160
270	200
100	240
90	210
80	290
100	230
100	230
110	240
80	200
90	160
140	230
90	240
220	270
130	220
170	280
70	230
90	260
200	280
100	260
120	200
240	170
90	250
100	190
130	230
80	270
90	160
60	160
70	240
90	190
100	230
70	250
160	190
100	210
280	210
70	160
90	290
80	160
90	240
80	180
210	160
140	240
180	250
80	210
220	220
90	170
80	200
140	210
250	270
100	220
270	280
90	160
100	180
210	200
60	250
230	290
90	280
130	250
90	290
70	170
90	250
60	170
130	190
70	220
100	170
190	270
80	200
80	200
90	190
70	190
90	170
170	160
70	230
60	230
60	220
80	200
280	270
70	260
270	190
100	230
120	180
220	220
180	240
130	160
90	160
90	210
160	210
90	180
190	220
60	160
230	170
150	250
270	160
70	260
80	270
90	200
90	170
130	280
70	190
130	210
80	170
170	160
70	200
170	190
70	170
190	290
110	170
90	280
100	170
190	160
70	160
110	160
60	210
60	180
70	260
170	200
70	170
170	170
90	160
180	180
180	200
100	180
220	250
130	180
140	210
70	230
180	190
70	260
170	200
130	190
120	230
170	240
150	170
190	160
250	180
120	170
220	190
150	230
130	260
80	290
90	270
260	170
80	170
110	240
90	160
150	210
140	280
200	180
80	250
110	180
150	200
220	220
70	240
130	170
210	250
130	190
170	270
100	220
120	210
260	250
80	250
270	290
100	190
90	200
80	200
180	290
170	170
80	240
90	200
140	250
80	270
290	160
80	180
290	180
90	200
100	250
80	200
80	180
130	240
80	180
100	200
210	230
140	240
180	200
80	200
70	210
130	290
90	190
100	170
250	250
60	270
80	200
130	230
100	180
80	180
140	200
80	290
100	210
150	160
250	160
250	270
110	290
110	190
80	260
60	160
70	160
80	170
100	200
230	260
90	190
200	210
170	240
130	220
120	170
100	200
110	270
180	160
90	200
90	290
230	180
100	240
80	250
110	250
200	270
100	260
80	190
110	290
80	170
80	230
80	160
70	240
270	220
190	210
250	270
80	180
170	290
170	260
220	230
90	160
140	260
260	160
60	210
80	160
140	160
160	180
90	170
80	250
110	170
60	200
60	220
120	210
70	170
170	280
220	170
190	190
190	250
60	160
110	160
60	270
80	210
200	270
60	170
140	180
100	240
290	180
150	220
120	260
110	190
150	230
90	190
130	200
60	270
130	240
220	210
90	230
130	250
220	190
240	180
90	180
110	190
80	220
80	220
80	170
80	180
240	210
90	270
120	180
120	200
220	220
100	160
150	170
80	160
80	170
150	230
120	180
140	160
250	250
220	250
100	170
150	190
140	220
100	180
90	170
80	210
60	200
80	180
100	260
100	170
90	270
90	270
100	210
70	190
100	290
240	240
100	180
60	240
110	160
100	190
120	250
110	190
290	250
240	210
130	210
100	160
210	170
280	230
240	280
120	210
80	220
90	190
100	170
150	170
160	240
260	260
140	270
60	160
90	210
70	190
150	170
80	220
100	190
200	160
120	210
100	160
70	240
70	210
90	210
70	290
120	250
200	260
270	290
70	200
90	280
240	260
250	170
80	280
110	280
280	270
230	170
160	200
160	260
60	190
60	240
290	230
190	170
100	290
150	240
160	200
70	230
70	280
160	160
200	230
120	170
160	200
60	160
170	220
100	160
140	250
110	180
70	280
120	160
220	290
70	210
250	250
100	190
220	290
160	160
80	270
230	160
200	230
80	180
80	170
170	220
110	220
120	260
110	250
150	230
110	170
110	240
240	250
170	190
60	160
110	230
120	160
170	210
100	220
120	190
170	170
90	210
90	200
80	250
170	280
70	220
100	250
100	190
90	240
150	270
100	200
180	270
110	270
90	230
160	170
60	270
180	220
170	230
90	260
120	250
160	260
100	240
110	240
180	240
80	250
200	240
240	240
70	170
90	220
220	240
80	180
70	180
140	240
80	240
150	170
170	210
100	160
190	230
120	230
70	170
220	220
120	160
180	170
190	190
80	210
90	160
200	210
130	210
120	210
280	210
100	210
80	210
100	200
130	190
110	160
220	200
190	160
140	170
70	190
190	190
220	180
100	180
70	170
60	180
150	180
60	180
90	180
110	160
220	170
70	170
160	170
60	170
80	170
90	170
70	170
80	170
70	160
60	160
70	160
270	160
180	160
60	160
90	270
100	230
220	170
150	180
60	170
110	250
210	210
120	240
270	170
130	240
140	290
190	170
130	180
70	240
110	230
110	270
120	170
150	230
210	280
210	200
130	190
100	230
90	240
160	210
210	200
80	180
100	240
280	160
160	170
80	230
80	290
80	190
210	160
150	200
120	190
90	270
60	170
110	170
120	230
180	190
200	160
60	190
280	230
150	270
80	230
130	260
130	210
110	220
80	220
100	200
110	180
250	210
180	170
100	180
120	190
220	200
140	170
100	160
180	170
150	220
70	190
190	270
150	170
100	160
130	280
260	250
70	240
100	240
70	290
230	260
250	190
120	180
120	170
110	270
80	200
100	170
90	170
180	280
60	260
210	180
90	170
90	250
130	270
220	160
120	270
130	160
80	220
190	230
110	180
180	160
140	170
60	290
80	260
160	210
120	190
270	160
70	210
180	210
210	190
160	190
110	160
80	220
230	190
80	290
120	210
140	290
80	190
140	180
110	190
110	170
180	190
90	260
110	180
160	190
230	220
100	210
190	240
70	210
130	160
110	200
70	170
80	200
190	190
140	200
70	180
200	250
90	200
150	160
90	160
200	160
100	210
70	210
90	160
260	200
70	160
100	220
220	190
90	180
90	220
140	190
130	210
80	170
90	170
200	160
200	230
70	190
60	170
130	290
180	160
150	190
90	190
160	220
90	190
140	240
60	220
120	220
90	240
60	240
110	180
230	280
80	250
260	220
150	200
100	250
100	180
160	250
140	230
60	200
240	170
80	200
110	270
70	220
80	250
150	280
80	210
100	170
80	160
130	160
80	190
70	190
130	210
90	250
130	170
160	160
60	250
90	250
120	210
160	180
100	180
110	170
160	220
80	190
150	160
120	270
80	250
220	260
130	180
60	240
130	240
150	190
80	180
130	240
160	240
260	160
80	210
80	210
190	170
120	280
90	270
150	270
90	170
60	170
190	250
90	170
120	180
80	170
110	200
280	200
120	240
80	250
140	210
160	170
240	160
140	160
250	210
160	240
80	220
140	190
90	190
220	200
130	250
80	250
200	170
70	250
60	160
200	220
60	280
70	230
80	200
250	220
210	180
150	200
170	240
120	210
120	250
170	170
160	170
100	290
150	230
130	170
110	180
100	200
160	180
100	170
60	260
120	160
130	160
180	290
110	160
70	220
130	230
70	200
250	260
90	160
280	220
160	260
270	290
170	160
110	160
100	280
70	240
70	170
140	280
70	260
120	190
100	260
140	270
70	270
130	200
100	260
180	250
180	220
70	170
130	200
190	170
90	240
130	180
120	230
120	240
260	220
150	230
120	230
70	220
70	210
100	180
190	210
80	200
140	190
220	200
210	200
160	200
70	160
120	190
110	180
80	170
130	170
60	170
90	170
70	170
100	170
130	160
160	160
80	160
140	160
110	160
60	160
180	160
130	160
130	190
120	200
90	180
170	180
110	260
80	250
90	240
140	200
240	220
90	170
230	160
110	210
110	200
80	270
240	260
90	170
100	180
270	180
190	290
100	240
90	160
120	200
250	290
80	250
280	270
220	160
90	170
150	230
90	270
90	170
130	280
160	220
100	220
130	240
180	270
60	160
170	180
250	160
110	260
90	250
150	290
130	200
70	240
110	190
90	170
60	270
90	260
90	160
90	200
90	280
100	170
290	180
110	260
110	210
120	200
220	160
100	240
250	160
230	220
70	180
140	190
70	180
120	210
170	210
90	240
230	230
100	220
60	260
80	190
140	160
130	230
130	200
110	180
90	250
60	170
200	210
140	260
290	190
260	260
60	180
160	220
220	240
80	280
190	180
80	250
130	280
220	170
210	230
180	160
90	230
90	230
100	260
170	220
200	270
150	270
100	260
170	170
250	170
110	170
290	160
250	180
180	260
100	210
260	240
80	170
70	290
220	190
130	270
70	260
120	220
100	200
100	210
60	170
70	200
260	160
80	240
100	170
90	210
70	280
140	290
70	170
70	200
60	200
130	210
120	190
270	230
80	230
60	240
140	170
100	190
170	200
110	220
130	250
280	190
120	160
90	220
90	170
80	220
140	170
260	170
60	190
70	250
220	190
120	200
80	220
170	200
100	260
80	170
180	230
80	240
150	170
140	240
170	220
120	190
70	200
160	160
100	160
80	200
70	210
70	210
80	210
70	190
240	250
80	240
150	180
90	180
60	160
70	180
100	180
90	170
90	290
110	240
80	160
210	260
280	180
130	180
90	220
90	220
200	270
240	180
140	190
70	220
110	170
140	280
100	280
100	160
60	210
230	230
80	270
110	180
170	260
70	290
60	280
70	180
120	240
100	220
70	190
110	260
100	180
120	270
140	170
70	230
280	190
90	290
90	210
70	260
80	190
220	200
60	220
280	250
110	250
220	160
290	190
290	210
290	170
280	160
70	170
90	180
110	280
290	230
290	220
280	180
280	220
130	240
110	180
280	270
140	280
80	170
140	260
270	280
110	180
130	190
130	190
100	260
270	200
190	190
260	220
160	200
180	190
270	190
80	170
260	230
120	180
110	210
100	280
260	180
220	200
260	270
100	180
180	160
140	290
120	250
250	230
170	280
120	160
70	200
80	160
170	200
120	180
180	190
250	280
170	240
160	160
70	280
210	290
130	160
210	270
190	170
250	210
250	190
250	280
140	240
240	200
230	250
240	260
240	230
80	260
90	170
230	170
160	270
80	280
110	170
100	290
140	180
70	190
100	160
180	220
210	240
100	190
70	290
230	290
110	170
120	160
200	240
240	190
80	230
140	190
130	160
210	280
140	260
70	230
290	290
150	170
130	230
230	270
120	200
230	220
240	220
60	180
80	160
200	170
100	220
160	220
150	160
230	170
240	170
110	200
270	260
220	170
140	180
90	160
140	210
280	170
130	200
110	160
100	280
120	290
150	240
140	230
150	160
230	270
70	190
110	290
130	220
90	240
80	250
90	260
130	180
260	160
140	160
280	260
260	210
90	160
200	190
170	170
250	190
130	180
90	180
140	200
60	280
140	180
150	220
190	190
130	180
80	240
140	240
140	260
90	160
230	190
150	180
270	210
130	230
160	210
110	230
60	250
160	170
120	170
80	280
140	290
60	190
240	160
190	210
230	180
90	210
120	270
250	220
90	160
130	240
150	220
70	170
190	240
210	160
210	160
130	180
160	220
120	170
110	190
140	200
120	280
130	180
90	160
290	160
160	240
100	210
60	190
240	210
100	160
180	240
80	190
150	200
160	270
110	170
240	250
80	250
250	260
70	160
130	230
110	180
60	210
80	270
210	280
80	280
60	210
110	170
220	290
170	290
200	160
210	270
90	280
270	280
220	180
90	160
280	250
110	270
60	260
90	260
110	260
160	180
110	190
70	160
90	260
100	160
110	190
70	240
80	250
180	180
200	180
130	240
250	210
290	240
120	240
70	190
280	230
250	230
290	230
170	230
250	230
170	230
120	220
190	220
220	220
70	220
80	210
70	210
80	200
170	190
140	210
270	210
130	200
140	200
70	200
150	200
70	200
120	200
200	190
130	180
200	180
70	180
90	190
80	190
90	170
70	180
190	180
100	170
190	180
140	160
170	160
160	170
140	170
230	160
230	160
80	160
110	170
220	200
200	180
70	220
150	290
140	190
120	170
110	170
270	240
110	240
260	200
190	200
230	250
80	190
110	160
120	220
180	260
90	190
220	290
70	270
80	200
140	280
70	260
90	280
80	200
130	220
120	210
110	190
110	170
60	260
240	160
120	200
160	180
130	180
120	260
80	200
140	170
130	170
160	220
210	270
110	190
80	250
210	260
100	270
90	160
140	160
100	290
110	220
100	170
80	190
180	170
130	160
130	170
70	210
100	160
60	270
110	270
80	200
220	210
100	260
100	270
60	160
160	240
90	180
170	180
130	170
100	290
250	170
100	210
130	200
160	210
260	210
90	180
100	280
140	160
100	250
120	160
80	260
70	210
80	170
90	160
120	210
150	290
90	170
270	230
60	240
80	270
70	160
60	250
200	210
90	270
170	210
80	200
130	260
280	220
190	160
100	210
210	170
150	180
60	200
170	270
150	240
100	170
160	170
200	160
100	160
90	180
110	220
140	210
120	270
70	170
190	220
170	180
290	180
170	160
100	210
280	180
80	200
170	210
120	290
140	170
130	210
70	160
130	160
160	180
80	280
110	220
110	250
140	270
90	180
100	170
160	220
130	230
160	210
210	240
70	200
80	230
180	230
90	220
60	220
140	200
100	270
260	280
200	250
100	250
140	260
90	260
170	230
170	240
160	270
140	220
60	220
180	220
100	210
120	250
200	190
90	210
150	280
120	190
90	160
90	230
180	170
250	170
80	250
90	190
180	190
210	200
230	170
100	290
140	260
90	160
120	230
190	170
260	180
110	220
[truncated: 4,965 more rows]
