# Supplementary material for: Mechanically induced topological transition of spectrin regulates its distribution in the mammalian cell cortex
Source: Nat Commun. 2024 Jul 8;15:5711. doi: 10.1038/s41467-024-49906-6 (PMC11231315; doi:10.1038/s41467-024-49906-6)
Supplement: Supplementary file 12 — Source data [file 41467_2024_49906_MOESM12_ESM.zip › Source Data Files/Figure7/F7H.txt]

lifetime	group
195.38	Single Myosin
217.12	Single Myosin
290.78	Single Myosin
85.94	Dynamic Myosin
166.18	Dynamic Myosin
195.42	Dynamic Myosin
292.4	Dynamic Myosin
161.86	Dynamic Myosin
4.30000000000001	Dynamic Myosin
5.62	Dynamic Myosin
347.56	Dynamic Myosin
241.48	Dynamic Myosin
108.42	Dynamic Myosin
19.1	Dynamic Myosin
