# Supplementary material for: Mechanically induced topological transition of spectrin regulates its distribution in the mammalian cell cortex
Source: Nat Commun. 2024 Jul 8;15:5711. doi: 10.1038/s41467-024-49906-6 (PMC11231315; doi:10.1038/s41467-024-49906-6)
Supplement: Supplementary file 12 — Source data [file 41467_2024_49906_MOESM12_ESM.zip › Source Data Files/Figure7/F7F_bottom.txt]

actin x	actin y	# neighbors
-126.963782770564	242.710724893793	2
-58.1578037116346	408.865838436269	4
105.867857833405	490.913300851203	3
285.137663648128	484.292152814956	3
316.447185320656	661.769038410783	4
243.711561409153	826.392220149591	2
268.218813237439	1004.80074077247	3
119.545039919639	1105.95835543078	3
-40.8136851819233	1197.59926151603	4
-118.987272368998	1361.86338200565	2
76.98863634257	287.905202724251	5
141.549751832512	453.355681104146	5
273.824414393664	566.148528871302	4
453.621943876239	545.742253328877	4
485.849486943217	722.89163209761	3
397.234505545043	879.9318558688	3
283.366011556223	1020.65436899622	4
162.081118424142	1156.49848857515	5
85.8512763629435	1323.48621638395	5
276.544311069548	324.88721237107	2
286.617286742641	343.767347837448	5
339.913717612078	515.186868739943	5
400.917729824559	689.636373363927	5
547.450155186694	585.127631828932	2
529.369366341062	764.162792944254	4
448.274462226239	935.426984451327	5
363.548336438365	1106.54022586174	5
295.148674564485	1276.85061009146	5
285.130304726255	1299.5247859241	2
476.156658639588	362.320788250465	4
486.332130714143	402.470658459338	5
533.641853576032	572.534815502645	6
573.1802924305	748.672919271632	4
709.222612479474	733.151865274393	3
633.200424842825	902.458473468222	5
560.56638984702	1071.95775443621	6
494.329422680072	1236.90353824962	5
484.112171191677	1274.70412169015	4
668.625166850186	383.254804541545	2
672.451361525523	401.030250584659	4
682.998910999493	467.421069507338	5
717.824934049201	642.15828669872	6
742.048388207261	818.50366276917	4
770.060299343452	899.279850303153	3
749.324840986162	1034.044806669	5
692.109415332507	1200.24545079858	5
679.696999485168	1250.60558060281	4
676.073410593692	1264.42027754852	2
861.104090640839	405.29989261024	4
865.659226920467	442.673038618573	4
874.719995131389	542.47118118775	5
899.754785040488	719.882112956916	5
924.398955882535	801.847549315798	4
928.256466105979	977.532660367603	6
888.319022318612	1149.54033431182	5
872.944427701663	1226.92306689647	4
867.736058389771	1251.85350804197	4
1051.03007376737	411.112996555283	2
1052.21688081407	428.787659138955	4
1054.69249871504	490.862707827614	4
1063.64695774901	619.946401053535	5
1084.46060776847	792.236575866517	4
1090.52927818696	885.700619600853	5
1077.21561908431	1073.50522404075	5
1062.6609036285	1199.21111605216	4
1058.24020277714	1237.76221154441	4
1056.69109537909	1250.72567748016	2
1241.0204539676	418.481764711308	4
1240.90595676227	456.173410032002	4
1240.36811840271	543.209661941278	4
1250.56417633833	693.622963823983	4
1266.18807916874	811.057499942321	5
1247.41580418053	983.551141947862	6
1246.11380112456	1157.88957929669	5
1246.47514085506	1219.31481505494	4
1245.48215684745	1245.69353881234	4
1431.1241289279	409.78444424237	2
1429.85617930932	426.907376560352	4
1427.25814472579	487.541329538041	4
1423.30906536869	595.190018984326	4
1435.4690757162	747.655220256176	5
1426.52699999463	925.447989903642	5
1416.57937286313	1074.11179288079	4
1430.5234106469	1188.21482691671	4
1433.04790032745	1236.68787121466	4
1433.84002068942	1250.83436215068	2
1621.35520088726	401.591737118321	4
1616.7592734881	436.387102083313	4
1612.03690620103	520.657692518679	4
1596.01619020275	662.427608901615	5
1595.23549807325	843.710091843335	6
1597.06474634889	1025.17973142314	4
1603.20109124684	1123.80819577798	4
1617.64412113442	1217.68701697508	4
1622.23629866887	1248.86479836967	4
1814.37738632093	377.685487500441	2
1810.29427924526	392.255102711242	4
1801.61917035445	440.31854921639	5
1773.60344536519	612.625045209764	4
1752.17809194422	743.85249923675	5
1765.30542927776	923.73875184473	5
1786.12892421898	1101.02683697745	5
1791.77920433937	1163.91352026871	4
1809.41410088099	1237.53531911474	4
1812.39675184737	1260.20149242696	2
2007.36492497969	352.691491512095	4
1996.32805363447	376.349857284395	5
1952.96888206656	547.0401141263	4
1911.47272966571	647.608247806117	4
1915.03073610352	826.088466937217	4
1936.63836977357	993.016377181193	5
1969.00345236858	1162.02697835899	4
1988.01565653937	1188.14323586462	4
2002.90604729844	1264.15293544843	4
2208.2279308654	316.365893273169	2
2196.44523448633	321.938390645815	5
2140.80047263888	490.154675309873	4
2086.15355508542	585.955000188679	3
2050.83255402633	762.028256888696	3
2084.26708145204	890.809362230946	5
2100.84181575128	1069.0191542503	3
2142.23532641527	1087.0670485467	4
2188.10212638353	1253.95938461639	5
2201.90704674229	1288.6626152071	2
2409.01089526134	279.027735947607	5
2334.46022842596	439.313716767401	5
2266.61253117982	545.464337518598	4
2153.71528613172	684.227842904794	3
2229.33089718169	786.411843851893	4
2250.055433123	966.072711783205	5
2212.44139369129	1145.83575417506	3
2337.90964241235	1147.48537558059	4
2400.86459963874	1314.71431089601	5
2614.72255009961	244.588351248569	2
2537.42920844297	408.533953143616	4
2449.15895946248	571.720721411993	4
2332.61818432747	711.922851412883	4
2216.95033581289	851.586971588934	3
2395.66310918017	852.136827100896	4
2332.25085658401	1016.32063011282	3
2389.12679822911	1186.04212097505	2
2540.00896560725	1197.96807246039	3
2605.01562165685	1364.98544276924	2
