# Supplementary material for: Mechanically induced topological transition of spectrin regulates its distribution in the mammalian cell cortex
Source: Nat Commun. 2024 Jul 8;15:5711. doi: 10.1038/s41467-024-49906-6 (PMC11231315; doi:10.1038/s41467-024-49906-6)
Supplement: Supplementary file 12 — Source data [file 41467_2024_49906_MOESM12_ESM.zip › Source Data Files/Source Data Supplementary/FigureS4/FigureS4d.csv]

NND
0.646321
0.366882
0.259425
0.24087
0.481739
0.293031
0.37625
0.293031
0.259425
0.366882
0.397252
0.24087
0.397252
0.5618
0.340641
0.259425
0.5618
0.436234
0.481739
0.340641
0.259425
0.580091
0.595879
0.818957
0.37625
0.457018
0.340641
0.457018
0.521081
0.293031
0.37625
0.436234
0.444142
0.37625
0.293031
0.350712
0.385391
0.397252
0.340641
0.136256
0.24087
0.136256
0.340641
0.430881
0.308464
0.340641
0.388391
0.24087
0.68468
0.518849
0.340641
0.538601
0.308464
0.613154
0.474458
0.397252
0.414408
0.337218
0.444142
0.414408
0.603618
0.532098
0.481739
0.476898
0.484142
0.414408
0.337218
0.397252
0.481739
0.484142
0.37625
0.340641
0.444142
0.388391
0.716157
0.347387
0.37625
0.411598
0.340641
0.397252
0.397252
0.2809
0.474458
0.388391
0.444142
0.347387
0.481739
0.397252
0.397252
0.444142
0.2809
0.388391
0.549267
0.259425
0.454472
0.293031
0.37625
0.436234
0.388391
0.502951
0.603618
0.293031
0.474458
0.350712
0.293031
0.259425
0.495981
0.454472
0.308464
0.350712
0.5618
0.37625
0.474458
0.293031
0.340641
0.444142
0.347387
0.436234
0.308464
0.272513
0.24087
0.24087
0.532098
0.538601
0.49128
0.563861
0.347387
0.272513
0.24564
0.340641
0.24564
0.474458
0.532098
0.411598
0.37625
0.289044
0.24087
0.24087
0.444142
0.436234
0.411598
0.304679
0.628111
0.444142
0.518849
0.198626
0.24087
0.474458
0.444142
0.289044
0.481739
0.366882
0.385391
0.385391
0.198626
0.388391
0.444142
0.259425
0.411598
0.563861
0.655236
0.144522
0.144522
0.259425
0.444142
0.411598
0.388391
0.198626
0.304679
0.366882
0.454472
0.481739
0.198626
0.24087
0.603618
0.2809
0.37625
0.454472
0.397252
0.454472
0.289044
0.289044
0.549267
0.549267
0.397252
0.628111
0.655236
0.2809
0.454472
0.430881
0.10772
0.454472
0.538601
0.347387
0.588038
0.10772
0.347387
0.49128
0.198626
0.198626
0.388391
0.549267
0.495981
0.37625
0.454472
0.340641
0.580091
0.347387
0.582088
0.430881
0.563861
0.366882
0.481739
0.350712
0.538601
0.366882
0.545026
0.340641
0.538601
0.385391
0.24087
0.350712
0.204385
0.259425
0.49128
0.444142
0.350712
0.414408
0.549267
0.457018
0.444142
0.512096
0.204385
0.430881
0.144522
0.366882
0.340641
0.259425
0.580091
0.340641
0.144522
0.586061
0.495981
0.436234
0.5618
0.512096
0.580091
0.512096
0.347387
0.2809
0.2809
0.385391
0.582088
0.350712
0.24087
0.433565
0.495981
0.580091
0.152339
0.350712
0.350712
0.2809
0.152339
0.414408
0.204385
0.436234
0.347387
0.388391
0.538601
0.495981
0.457018
0.388391
0.204385
0.626261
0.474458
0.37625
0.388391
0.347387
0.397252
0.10772
0.304679
0.538601
0.454472
0.474458
0.582088
0.10772
0.518849
0.430881
0.096348
0.304679
0.436234
0.323161
0.347387
0.096348
0.436234
0.388391
0.388391
0.37625
0.430881
0.495981
0.136256
0.37625
0.347387
0.49128
0.388391
0.388391
0.454472
0.136256
0.24087
0.340641
0.37625
0.340641
0.518849
0.457018
0.481739
0.476898
0.444142
0.385391
0.385391
0.49128
0.444142
0.388391
0.24087
0.259425
0.457018
0.495981
0.293031
0.49128
0.323161
0.532098
0.152339
0.474458
0.337218
0.457018
0.2809
0.259425
0.474458
0.512096
0.198626
0.152339
0.293031
0.2809
0.518849
0.293031
0.347387
0.323161
0.444142
0.481739
0.347387
0.24087
0.49128
0.538601
0.588038
0.198626
0.337218
0.347387
0.444142
0.444142
0.347387
0.24087
0.512096
0.37625
0.430881
0.308464
0.430881
0.323161
0.481739
0.474458
0.24087
0.24087
0.79742
0.323161
0.37625
0.436234
0.37625
0.414408
0.347387
0.454472
0.308464
0.512096
0.411598
0.350712
0.388391
0.549267
0.430881
0.735343
0.388391
0.366882
0.350712
0.563861
0.436234
0.24087
0.323161
0.337218
0.337218
0.454472
0.340641
0.484142
0.388391
0.436234
0.304679
0.152339
0.388391
0.414408
0.304679
0.512096
0.521081
0.24087
0.436234
0.152339
0.474458
0.430881
0.397252
0.481739
0.340641
0.388391
0.430881
0.24087
0.563861
0.454472
0.350712
0.337218
0.304679
0.293031
0.454472
0.633629
0.397252
0.21544
0.340641
0.397252
0.397252
0.350712
0.430881
0.512096
0.24087
0.397252
0.474458
0.538601
0.21544
0.397252
0.49128
0.481739
0.388391
0.502951
0.436234
0.633629
0.49128
0.388391
0.772287
0.293031
0.259425
0.337218
0.198626
0.444142
0.259425
0.595879
0.397252
0.457018
0.388391
0.293031
0.198626
0.2809
0.388391
0.444142
0.484142
0.436234
0.24087
0.397252
0.538601
0.532098
0.454472
0.2809
0.388391
0.414408
0.293031
0.385391
0.633629
0.24087
0.350712
0.388391
0.549267
0.37625
0.616927
0.595879
0.308464
0.350712
0.529913
0.366882
0.549267
0.444142
0.192696
0.414408
0.476898
0.414408
0.388391
0.308464
0.198626
0.388391
0.096348
0.37625
0.436234
0.628111
0.444142
0.388391
0.24087
0.24087
0.289044
0.096348
0.532098
0.192696
0.474458
0.198626
0.616927
0.549267
0.366882
0.388391
0.198626
0.481739
0.436234
0.2809
0.198626
0.476898
0.388391
0.37625
0.436234
0.444142
0.444142
0.388391
0.454472
0.430881
0.454472
0.388391
0.388391
0.350712
0.549267
0.388391
0.397252
0.388391
0.2809
0.502951
0.408769
0.563861
0.350712
0.272513
0.21544
0.24087
0.444142
0.430881
0.512096
0.173694
0.433565
0.433565
0.304679
0.340641
0.347387
0.436234
0.340641
0.173694
0.24087
0.388391
0.272513
0.304679
0.385391
0.385391
0.21544
0.484142
0.408769
0.495981
0.388391
0.259425
0.350712
0.366882
0.347387
0.350712
0.457018
0.388391
0.388391
0.538601
0.388391
0.347387
0.436234
0.484142
0.457018
0.24087
0.24087
0.388391
0.340641
0.538601
0.152339
0.385391
0.388391
0.340641
0.385391
0.152339
0.495981
0.414408
0.152339
0.444142
0.512096
0.366882
0.484142
0.397252
0.152339
0.350712
0.484142
0.433565
0.444142
0.388391
0.414408
0.388391
0.444142
0.293031
0.603618
0.173694
0.259425
0.49128
0.397252
0.454472
0.385391
0.173694
0.37625
0.521081
0.340641
0.433565
0.323161
0.397252
0.484142
0.538601
0.436234
0.340641
0.350712
0.198626
0.454472
0.414408
0.347387
0.198626
0.259425
0.259425
0.323161
0.337218
0.484142
0.388391
0.293031
0.259425
0.436234
0.512096
0.37625
0.340641
0.340641
0.340641
0.340641
0.350712
0.304679
0.397252
0.655236
0.388391
0.411598
0.454472
0.259425
0.366882
0.388391
0.337218
0.388391
0.293031
0.24564
0.397252
0.388391
0.340641
0.444142
0.24564
0.340641
0.538601
0.347387
0.350712
0.37625
0.366882
0.2809
0.388391
0.304679
0.259425
0.304679
0.293031
0.444142
0.340641
0.293031
0.304679
0.24087
0.340641
0.444142
0.454472
0.436234
0.204385
0.2809
0.444142
0.350712
0.259425
0.24087
0.304679
0.436234
0.595879
0.408769
0.323161
0.430881
0.444142
0.397252
0.474458
0.204385
0.350712
0.414408
0.49128
0.518849
0.24087
0.444142
0.366882
0.340641
0.323161
0.628111
0.24564
0.436234
0.414408
0.24087
0.388391
0.323161
0.457018
0.2809
0.474458
0.388391
0.337218
0.293031
0.484142
0.293031
0.323161
0.293031
0.457018
0.2809
0.350712
0.24564
0.414408
0.21544
0.323161
0.366882
0.24564
0.198626
0.350712
0.397252
0.198626
0.323161
0.538601
0.502951
0.433565
0.397252
0.340641
0.350712
0.397252
0.337218
0.21544
0.388391
0.457018
0.272513
0.350712
0.24564
0.430881
0.347387
0.457018
0.388391
0.340641
0.350712
0.323161
0.616927
0.512096
0.304679
0.484142
0.580091
0.192696
0.414408
0.350712
0.259425
0.308464
0.820373
0.340641
0.495981
0.340641
0.340641
0.532098
0.192696
0.37625
0.347387
0.293031
0.304679
0.411598
0.340641
0.430881
0.350712
0.609357
0.308464
0.24087
0.430881
0.603618
0.350712
0.701423
0.340641
0.308464
0.481739
0.414408
0.340641
0.545026
0.495981
0.21544
0.366882
0.588038
0.411598
0.24564
0.37625
0.340641
0.173694
0.430881
0.308464
0.529913
0.444142
0.474458
0.173694
0.588038
0.24564
0.323161
0.414408
0.545026
0.24087
0.366882
0.408769
0.495981
0.366882
0.474458
0.49128
0.323161
0.24087
0.24087
0.474458
0.481739
0.444142
0.24087
0.411598
0.289044
0.289044
0.308464
0.289044
0.289044
0.502951
0.10772
0.304679
0.689746
0.24087
0.24087
0.578087
0.502951
0.337218
0.337218
0.10772
0.366882
0.444142
0.308464
0.476898
0.388391
0.457018
0.24564
0.603618
0.304679
0.408769
0.304679
0.2809
0.340641
0.388391
0.388391
0.293031
0.340641
0.293031
0.304679
0.521081
0.293031
0.24564
0.259425
0.340641
0.308464
0.518849
0.397252
0.518849
0.293031
0.308464
0.397252
0.293031
0.259425
0.272513
0.340641
0.152339
0.49128
0.538601
0.308464
0.366882
0.323161
0.436234
0.454472
0.152339
0.801774
0.308464
0.481739
0.340641
0.272513
0.529913
0.454472
0.512096
0.484142
0.304679
0.272513
0.24087
0.518849
0.304679
0.366882
0.538601
0.289044
0.289044
0.21544
0.454472
0.340641
0.272513
0.388391
0.293031
0.436234
0.388391
0.293031
0.24087
0.21544
0.337218
0.529913
0.24564
0.512096
0.414408
0.366882
0.436234
0.304679
0.436234
0.366882
0.37625
0.2809
0.397252
0.24564
0.414408
0.366882
0.337218
0.24087
0.259425
0.481739
0.411598
0.347387
0.2809
0.293031
0.633629
0.457018
0.198626
0.474458
0.259425
0.152339
0.414408
0.37625
0.152339
0.411598
0.24564
0.49128
0.2809
0.474458
0.24087
0.198626
0.49128
0.414408
0.454472
0.350712
0.293031
0.474458
0.24564
0.293031
0.366882
0.2809
0.289044
0.388391
0.411598
0.411598
0.457018
0.350712
0.408769
0.397252
0.397252
0.350712
0.414408
0.580091
0.502951
0.308464
0.454472
0.289044
0.340641
0.414408
0.366882
0.411598
0.408769
0.347387
0.444142
0.411598
0.411598
0.337218
0.136256
0.340641
0.136256
0.388391
0.37625
0.549267
0.350712
0.484142
0.347387
0.388391
0.304679
0.444142
0.340641
0.323161
0.388391
0.616927
0.304679
0.457018
0.545026
0.388391
0.347387
0.350712
0.340641
0.454472
0.388391
0.340641
0.454472
0.323161
0.411598
0.388391
0.444142
0.481739
0.49128
0.24564
0.454472
0.521081
0.272513
0.293031
0.340641
0.616927
0.293031
0.340641
0.495981
0.24564
0.529913
0.529913
0.272513
0.388391
0.457018
0.411598
0.521081
0.414408
0.457018
0.388391
0.411598
0.582088
0.388391
0.340641
0.454472
0.414408
0.411598
0.397252
0.388391
0.495981
0.502951
0.192696
0.2809
0.414408
0.538601
0.21544
0.192696
0.397252
0.2809
0.397252
0.21544
0.272513
0.323161
0.411598
0.820373
0.397252
0.820373
0.293031
0.304679
0.293031
0.411598
0.366882
0.529913
0.350712
0.304679
0.454472
0.495981
0.495981
0.626261
0.626261
0.388391
0.388391
0.308464
0.144522
0.444142
0.397252
0.37625
0.350712
0.308464
0.481739
0.144522
0.289044
0.340641
0.192696
0.340641
0.152339
0.323161
0.293031
0.350712
0.272513
0.192696
0.152339
0.347387
0.304679
0.173694
0.152339
0.24564
0.293031
0.337218
0.397252
0.152339
0.289044
0.289044
0.293031
0.173694
0.272513
0.347387
0.2809
0.21544
0.24564
0.259425
0.388391
0.259425
0.259425
0.366882
0.436234
0.2809
0.340641
0.388391
0.340641
0.444142
0.532098
0.366882
0.484142
0.454472
0.24087
0.24087
0.259425
0.433565
0.518849
0.24087
0.430881
0.259425
0.198626
0.37625
0.580091
0.414408
0.198626
0.24087
0.347387
0.397252
0.2809
0.340641
0.293031
0.388391
0.198626
0.347387
0.198626
0.37625
0.549267
0.37625
0.2809
0.323161
0.2809
0.454472
0.340641
0.397252
0.24087
0.64272
0.293031
0.397252
0.2809
0.444142
0.293031
0.414408
0.37625
0.308464
0.192696
0.24087
0.411598
0.350712
0.495981
0.454472
0.24087
0.308464
0.411598
0.484142
0.192696
0.293031
0.293031
0.481739
0.308464
0.433565
0.304679
0.308464
0.414408
0.340641
0.538601
0.24087
0.308464
0.204385
0.347387
0.293031
0.2809
0.10772
0.293031
0.204385
0.308464
0.10772
0.308464
0.388391
0.433565
0.173694
0.2809
0.646321
0.340641
0.173694
0.293031
0.198626
0.293031
0.272513
0.21544
0.397252
0.289044
0.529913
0.308464
0.628111
0.24564
0.512096
0.408769
0.397252
0.24564
0.272513
0.538601
0.340641
0.21544
0.347387
0.259425
0.24087
0.366882
0.293031
0.481739
0.289044
0.204385
0.444142
0.173694
0.532098
0.204385
0.24087
0.538601
0.173694
0.408769
0.204385
0.173694
0.433565
0.204385
0.366882
0.293031
0.173694
0.204385
0.502951
0.366882
0.385391
0.366882
0.388391
0.49128
0.495981
0.388391
0.454472
0.192696
0.192696
0.64272
0.2809
0.366882
0.388391
0.411598
0.24087
0.24087
0.350712
0.433565
0.24087
0.2809
0.366882
0.411598
0.198626
0.433565
0.433565
0.293031
0.198626
0.340641
0.198626
0.24087
0.414408
0.173694
0.350712
0.549267
0.444142
0.173694
0.414408
0.198626
0.37625
0.293031
0.144522
0.444142
0.518849
0.304679
0.340641
0.454472
0.323161
0.340641
0.144522
0.411598
0.538601
0.350712
0.538601
0.388391
0.2809
0.388391
0.308464
0.304679
0.340641
0.304679
0.582088
0.495981
0.323161
0.323161
0.521081
0.495981
0.502951
0.2809
0.366882
0.340641
0.340641
0.304679
0.532098
0.388391
0.304679
0.502951
0.173694
0.340641
0.388391
0.304679
0.502951
0.173694
0.340641
0.173694
0.173694
0.430881
0.518849
0.308464
0.388391
0.340641
0.323161
0.436234
0.436234
0.474458
0.340641
0.24087
0.481739
0.308464
0.144522
0.144522
0.414408
0.388391
0.484142
0.716157
0.385391
0.347387
0.350712
0.347387
0.388391
0.24087
0.549267
0.323161
0.24087
0.24087
0.518849
0.24087
0.454472
0.340641
0.385391
0.347387
0.457018
0.430881
0.304679
0.532098
0.308464
0.388391
0.21544
0.259425
0.388391
0.37625
0.259425
0.495981
0.689746
0.586061
0.366882
0.502951
0.5618
0.444142
0.21544
0.430881
0.563861
0.444142
0.436234
0.37625
0.259425
0.388391
0.578087
0.152339
0.289044
0.481739
0.388391
0.495981
0.24087
0.669254
0.198626
0.495981
0.152339
0.308464
0.414408
0.192696
0.24087
0.397252
0.173694
0.701423
0.198626
0.289044
0.388391
0.532098
0.436234
0.24087
0.476898
0.192696
0.173694
0.495981
0.436234
0.549267
0.308464
0.340641
0.436234
0.414408
0.521081
0.24087
0.512096
0.388391
0.24564
0.388391
0.476898
0.454472
0.289044
0.388391
0.388391
0.350712
0.481739
0.24564
0.436234
0.24087
0.408769
0.337218
0.518849
0.388391
0.454472
0.366882
0.308464
0.397252
0.366882
0.289044
0.337218
0.388391
0.10772
0.411598
0.397252
0.444142
0.144522
0.144522
0.10772
0.24087
0.436234
0.350712
0.308464
0.2809
0.444142
0.444142
0.308464
0.337218
0.289044
0.481739
0.2809
0.259425
0.366882
0.144522
0.521081
0.24087
0.580091
0.21544
0.538601
0.144522
0.144522
0.144522
0.293031
0.545026
0.21544
0.444142
0.366882
0.289044
0.436234
0.436234
0.304679
0.24087
0.444142
0.2809
0.521081
0.347387
0.323161
0.2809
0.293031
0.549267
0.430881
0.549267
0.366882
0.388391
0.323161
0.430881
0.436234
0.198626
0.323161
0.192696
0.152339
0.484142
0.192696
0.192696
0.198626
0.350712
0.37625
0.411598
0.198626
0.388391
0.152339
0.323161
0.198626
0.2809
0.49128
0.323161
0.388391
0.293031
0.293031
0.388391
0.457018
0.430881
0.430881
0.444142
0.49128
0.198626
0.308464
0.2809
0.350712
0.49128
0.414408
0.192696
0.192696
0.24087
0.37625
0.49128
0.433565
0.49128
0.366882
0.308464
0.24087
0.388391
0.347387
0.366882
0.414408
0.24087
0.308464
0.411598
0.411598
0.5618
0.24087
0.436234
0.323161
0.495981
0.5618
0.24564
0.366882
0.626261
0.308464
0.595879
0.49128
0.323161
0.323161
0.444142
0.21544
0.538601
0.304679
0.411598
0.340641
0.436234
0.24564
0.337218
0.21544
0.323161
0.538601
0.414408
0.304679
0.308464
0.323161
0.481739
0.444142
0.259425
0.323161
0.444142
0.259425
0.433565
0.259425
0.2809
0.323161
0.366882
0.308464
0.454472
0.414408
0.350712
0.350712
0.21544
0.2809
0.24564
0.259425
0.340641
0.24564
0.613154
0.433565
0.21544
0.347387
0.444142
0.474458
0.24087
0.430881
0.481739
0.716157
0.24087
0.340641
0.481739
0.37625
0.340641
0.347387
0.397252
0.350712
0.388391
0.24087
0.388391
0.21544
0.474458
0.24564
0.204385
0.549267
0.79742
0.204385
0.24564
0.388391
0.340641
0.408769
0.582088
0.21544
0.204385
0.350712
0.204385
0.454472
0.481739
0.444142
0.716157
0.21544
0.433565
0.433565
0.385391
0.408769
0.433565
0.388391
0.733763
0.454472
0.308464
0.454472
0.578087
0.436234
0.476898
0.350712
0.308464
0.350712
0.21544
0.433565
0.366882
0.454472
0.532098
0.24564
0.817539
0.580091
0.49128
0.24564
0.21544
0.259425
0.347387
0.444142
0.430881
0.588038
0.646321
0.648114
0.518849
0.347387
0.340641
0.340641
0.414408
0.444142
0.518849
0.414408
0.633629
0.481739
0.366882
0.414408
0.350712
0.436234
0.436234
0.198626
0.388391
0.340641
0.198626
0.21544
0.21544
0.595879
0.340641
0.259425
0.495981
0.340641
0.340641
0.694774
0.430881
0.772287
0.633629
0.430881
0.436234
0.761697
0.454472
0.646321
0.454472
0.694774
0.580091
0.580091
0.388391
0.388391
0.5618
0.152339
0.152339
0.24087
0.24087
0.24087
0.586061
0.436234
0.397252
0.518849
0.340641
0.340641
0.538601
0.582088
0.538601
0.308464
0.293031
0.397252
0.340641
0.340641
0.308464
0.549267
0.350712
0.2809
0.408769
0.192696
0.350712
0.340641
0.366882
0.521081
0.323161
0.37625
0.549267
0.430881
0.192696
0.2809
0.366882
0.323161
0.408769
0.430881
0.340641
0.37625
0.323161
0.521081
0.545026
0.323161
0.502951
0.37625
0.433565
0.481739
0.68468
0.549267
0.37625
0.350712
0.549267
0.538601
0.481739
0.595879
0.308464
0.502951
0.433565
0.24087
0.414408
0.24087
0.21544
0.24087
0.481739
0.096348
0.096348
0.21544
0.669254
0.24087
0.414408
0.481739
0.648114
0.24564
0.24564
0.586061
0.259425
0.272513
0.259425
0.340641
0.272513
0.430881
0.408769
0.366882
0.609357
0.388391
0.414408
0.272513
0.655236
0.603618
0.366882
0.454472
0.538601
0.388391
0.411598
0.397252
0.414408
0.457018
0.454472
0.414408
0.578087
0.414408
0.454472
0.603618
0.347387
0.397252
0.366882
0.752501
0.433565
0.366882
0.454472
0.457018
0.538601
0.563861
0.340641
0.347387
0.366882
0.340641
0.24087
0.521081
0.388391
0.512096
0.388391
0.173694
0.366882
0.633629
0.430881
0.626261
0.444142
0.430881
0.366882
0.724213
0.173694
0.388391
0.308464
0.337218
0.676153
0.414408
0.21544
0.545026
0.521081
0.304679
0.21544
0.366882
0.414408
0.502951
0.337218
0.337218
0.388391
0.430881
0.198626
0.502951
0.68468
0.24087
0.71128
0.436234
0.337218
0.198626
0.397252
0.337218
0.436234
0.24087
0.633629
0.397252
0.350712
0.388391
0.430881
0.388391
0.444142
0.350712
0.272513
0.616927
0.430881
0.481739
0.518849
0.272513
0.37625
0.366882
0.2809
0.603618
0.64272
0.388391
0.414408
0.152339
0.49128
0.430881
0.444142
0.259425
0.388391
0.444142
0.347387
0.716157
0.152339
0.563861
0.538601
0.347387
0.495981
0.414408
0.259425
0.521081
0.347387
0.436234
0.272513
0.347387
0.350712
0.655236
0.549267
0.272513
0.521081
0.24087
0.454472
0.49128
0.366882
0.340641
0.484142
0.24087
0.626261
0.340641
0.538601
0.484142
0.411598
0.340641
0.628111
0.529913
0.588038
0.609357
0.603618
0.444142
0.454472
0.366882
[truncated: 4,637 more rows]
