# Supplementary material for: Mechanically induced topological transition of spectrin regulates its distribution in the mammalian cell cortex
Source: Nat Commun. 2024 Jul 8;15:5711. doi: 10.1038/s41467-024-49906-6 (PMC11231315; doi:10.1038/s41467-024-49906-6)
Supplement: Supplementary file 12 — Source data [file 41467_2024_49906_MOESM12_ESM.zip › Source Data Files/Source Data Supplementary/FigureS4/FigureS4e.xlsx]

## Sheet: Sheet1
0	25.1659		0	38.9094		0	11.9503
0.030063	27.7181		0.01504	41.6104		0.01202	12.3992
0.060125	31.3565		0.03008	45.0625		0.024039	13.196
0.090188	34.9963		0.045121	49.1803		0.036059	11.1887
0.12025	37.7351		0.060161	53.5118		0.048078	13.3446
0.150313	38.8123		0.075201	58.0231		0.060098	13.9585
0.180375	38.1059		0.090241	62.386		0.072118	13.9022
0.210438	36.7473		0.105282	65.7123		0.084137	13.4031
0.2405	35.6972		0.120322	67.3382		0.096157	12.1459
0.270563	34.9615		0.135362	66.8749		0.108177	12.0883
0.300625	34.8153		0.150402	65.2711		0.120196	11.9028			0.731522
0.330688	36.18		0.165443	65.011		0.132216	12.4885			0.18288
0.36075	39.5817		0.180483	67.4107		0.144235	13.492
0.390813	45.4502		0.195523	73.7513		0.156255	15.1156
0.420876	53.5039		0.210563	83.4389		0.168275	18.8929
0.450938	63.6545		0.225603	94.6864		0.180294	17.9
0.481001	75.6473		0.240644	105.506		0.192314	21.729
0.511063	89.5435		0.255684	115.471		0.204333	26.8353
0.541126	103.327		0.270724	124.579		0.216353	32.206
0.571188	113.246		0.285764	133.448		0.228373	37.7412
0.601251	115.193	0.601251	0.300805	144.233		0.240392	42.7576
0.631313	108.121		0.315845	157.659		0.252412	47.5043
0.661376	94.4078		0.330885	172.823		0.264431	51.7669
0.691438	78.5623		0.345925	187.232		0.276451	55.121
0.721501	64.3411		0.360966	198.498		0.288471	54.3766
0.751563	52.9337		0.376006	205.417		0.30049	54.0234
0.781626	43.9411		0.391046	208.56		0.31251	57.659
0.811688	36.6994		0.406086	208.657	0.691851	0.32453	59.179
0.841751	30.799		0.421126	205.301		0.336549	61.5128
0.871814	26.0516		0.436167	198.851		0.348569	63.8699			0.854285
0.901876	22.633		0.451207	190.137		0.360588	66.1414			0.213571
0.931939	20.2187		0.466247	180.116		0.372608	67.5711	0.721177
0.962001	19.4109		0.481287	170.781		0.384628	67.4052
0.992064	19.5777		0.496328	162.773		0.396647	64.6413
1.02213	21.004		0.511368	155.457		0.408667	60.2161
1.05219	23.8699		0.526408	147.422		0.420686	55.4528
1.08225	28.1031		0.541448	138.272		0.432706	61.1397
1.11231	34.0121		0.556489	128.112		0.444726	51.7363
1.14238	40.5537		0.571529	116.972		0.456745	49.17
1.17244	46.3371		0.586569	105.161		0.468765	47.6691
1.2025	49.4919	0.781625	0.601609	94.0775		0.480785	46.3964
1.23256	49.4753		0.616649	82.9737		0.492804	44.4416
1.26263	46.7676		0.63169	72.6638		0.504824	41.9057
1.29269	42.4736		0.64673	62.6912		0.516843	38.7713
1.32275	37.274		0.66177	53.4971		0.528863	33.4747			0.775265
1.35281	31.0536		0.67681	45.2238		0.540883	29.4622			0.193816
1.38288	24.1577		0.691851	38.4221		0.552902	27.1307
1.41294	17.9306		0.706891	32.7479		0.564922	26.6198
1.443	13.7531		0.721931	28.6692		0.576941	26.781
1.47306	12.3068		0.736971	26.6693		0.588961	26.7208
1.50313	13.1658		0.752011	25.8843		0.600981	25.1741
1.53319	14.4721		0.767052	26.3828		0.613	21.7885
1.56325	15.0793		0.782092	27.4834		0.62502	17.6642
1.59332	14.5566		0.797132	29.1745		0.637039	13.9275
1.62338	13.5127		0.812172	31.457		0.649059	11.4956
1.65344	12.1483		0.827213	33.9367		0.661079	10.2974
1.6835	11.4274		0.842253	36.6909		0.673098	10.7847
1.71357	11.7913		0.857293	39.1688		0.685118	9.8412
1.74363	13.2536		0.872333	41.8464		0.697138	10.1702
1.77369	15.9886		0.887374	44.1529		0.709157	10.1068
1.80375	20.5783		0.902414	46.0552		0.721177	9.63563
1.83381	27.2077		0.917454	47.6761		0.733196	9.36921
1.86388	34.9223		0.932494	49.5724		0.745216	9.11897
1.89394	42.6533		0.947535	52.273		0.757236	8.82267
1.924	48.438		0.962575	57.3467		0.769255	8.61676
1.95406	51.926		0.977615	65.1252		0.781275	8.77951
1.98413	52.7476	0.661376	0.992655	74.759		0.793294	11.1812
2.01419	51.628		1.0077	84.8388		0.805314	12.0442
2.04425	48.2544		1.02274	93.6445		0.817334	13.6466
2.07431	43.0421		1.03778	100.285		0.829353	17.4521
2.10438	36.5739		1.05282	105.15		0.841373	21.2342
2.13444	30.5075		1.06786	108.294		0.853393	24.7644
2.1645	25.4722		1.0829	110.19		0.865412	28.082
2.19456	21.3834		1.09794	110.713	0.947534	0.877432	30.8462
2.22463	17.9991		1.11298	109.401		0.889451	32.9045
2.25469	15.6739		1.12802	106.146		0.901471	33.8986
2.28475	14.0322		1.14306	100.427		0.913491	33.6288
2.31481	12.9823		1.1581	93.0694		0.92551	32.6138
2.34488	13.2173		1.17314	84.5335		0.93753	33.706
2.37494	15.1058		1.18818	75.9261		0.949549	36.4315
2.405	18.8739		1.20322	67.8618		0.961569	33.7913
2.43507	24.828		1.21826	61.6688		0.973589	35.1204
2.46513	32.6288		1.2333	56.5318		0.985608	37.4845
2.49519	41.5313		1.24834	52.5199		0.997628	43.0106
2.52525	51.0384		1.26338	49.0021		1.00965	46.7469
2.55532	60.7913		1.27842	45.5944		1.02167	52.582
2.58538	70.8323		1.29346	42.1461		1.03369	59.0185
2.61544	78.7865		1.3085	39.1439		1.04571	64.4733
2.6455	82.2002	0.601251	1.32354	35.9768		1.05773	68.5686
2.67557	79.9912		1.33858	33.0015		1.06975	73.6998
2.70563	72.7466		1.35362	30.1459		1.08177	74.1781
2.73569	62.9954		1.36866	27.0931		1.09379	75.4709	0.901471
2.76575	53.12		1.3837	24.0263		1.1058	75.2025
2.79582	44.0845		1.39874	20.3988		1.11782	73.7896
2.82588	36.2163		1.41378	16.3829		1.12984	71.1378
2.85594	29.5108		1.42882	13.1053		1.14186	67.8808
2.886	24.2333		1.44386	11.1416		1.15388	64.2466
2.91607	20.0895		1.4589	9.98672		1.1659	60.777
2.94613	17.7191		1.47394	9.99925		1.17792	57.4409
2.97619	17.1649		1.48898	10.1556		1.18994	54.1476
3.00625	18.286		1.50402	10.1602		1.20196	54.5621
3.03632	21.1327		1.51906	9.41605		1.21398	48.5587
3.06638	25.2763		1.5341	8.41207		1.226	45.9064
3.09644	29.958		1.54914	7.67522		1.23802	41.5154
3.1265	34.8001		1.56418	7.27001		1.25004	37.9398
3.15657	39.9528		1.57922	7.273		1.26206	34.8312
3.18663	45.1799		1.59426	7.92282		1.27408	32.336
3.21669	49.5154		1.6093	8.71794		1.2861	30.8834
3.24675	51.4099	0.721501	1.62434	9.65899		1.29812	28.9645
3.27682	50.718		1.63939	10.6479		1.31014	26.0601
3.30688	47.5941		1.65443	11.5914		1.32216	24.3124
3.33694	43.0018		1.66947	12.3006		1.33418	22.5351
3.367	38.3439		1.68451	13.2459		1.3462	20.963
3.39707	33.7899		1.69955	13.8072		1.35822	19.976
3.42713	29.533		1.71459	14.5494		1.37024	19.479
3.45719	25.959		1.72963	15.1406		1.38226	19.5393
3.48725	22.6154		1.74467	15.6809		1.39427	19.8076
3.51732	19.7122		1.75971	16.3295		1.4063	19.585
3.54738	16.9173		1.77475	17.2828		1.41831	18.7075
3.57744	14.6888		1.78979	18.0008		1.43033	17.1677
3.6075	13.2783		1.80483	18.7229		1.44235	15.5885
3.63757	12.7854		1.81987	19.1621		1.45437	14.2649
3.66763	13.7918		1.83491	19.6764		1.46639	13.6117
3.69769	16.805		1.84995	20.888		1.47841	13.8449
3.72776	22.9398		1.86499	23.2159		1.49043	14.2693
3.75782	31.9992		1.88003	26.4497		1.50245	14.7131
3.78788	42.9166		1.89507	30.9851		1.51447	14.9
3.81794	53.8092		1.91011	36.222		1.52649	14.6499
3.84801	63.3278		1.92515	41.9676		1.53851	14.4063
3.87807	71.7504		1.94019	47.9025		1.55053	13.9442
3.90813	78.4698		1.95523	54.1495		1.56255	13.3257
3.93819	82.4884		1.97027	60.1397		1.57457	12.6636
3.96826	82.5254	1.02213	1.98531	65.0748		1.58659	12.182
3.99832	77.3322		2.00035	69.3326		1.59861	12.1434
4.02838	68.0271		2.01539	72.1422		1.61063	12.511
4.05844	57.748		2.03043	74.2041		1.62265	13.3836
4.0885	48.2681		2.04547	75.1145	0.842253	1.63467	14.6694
4.11857	40.6207		2.06051	74.7499		1.64669	16.1308
4.14863	34.7863		2.07555	73.6327		1.65871	17.4131
4.17869	29.8761		2.09059	71.8047		1.67073	18.5625
4.20876	25.6934		2.10563	70.4883		1.68275	19.681
4.23882	22.1145		2.12067	69.6991		1.69477	21.3063
4.26888	19.435		2.13571	68.9047		1.70678	23.6263
4.29894	17.5985		2.15075	67.8663		1.7188	26.6383
4.32901	16.8049		2.16579	65.9557		1.73082	29.9985
4.35907	16.9784		2.18083	62.5928		1.74284	33.2735
4.38913	18.2107		2.19587	58.5958		1.75486	36.4718
4.41919	20.4085		2.21091	53.9486		1.76688	39.4567
4.44925	23.7243		2.22595	49.3974		1.7789	42.4827
4.47932	28.4167		2.24099	45.5722		1.79092	45.835
4.50938	34.3698		2.25603	42.051		1.80294	49.9019
4.53944	39.9484		2.27108	38.203		1.81496	54.6511
4.56951	43.9906		2.28612	34.242		1.82698	59.0107
4.59957	45.1973		2.30116	30.0398		1.839	60.9142
4.62963	44.2448		2.3162	25.746		1.85102	63.6621
4.65969	42.4824		2.33124	22.0568		1.86304	67.2998
4.68976	41.5217		2.34628	19.3829		1.87506	68.7477
4.71982	41.833		2.36132	18.2943		1.88708	69.8654
4.74988	43.4395		2.37636	17.8238		1.8991	69.7776
4.77994	45.9487		2.3914	17.8203		1.91112	68.8636
4.81001	48.7444		2.40644	17.2366		1.92314	67.7506
4.84007	51.9016		2.42148	15.8534		1.93516	67.4606
4.87013	55.7969		2.43652	13.7722		1.94718	68.5337
4.90019	58.9945		2.45156	11.8816		1.9592	71.3554
4.93026	61.2191		2.4666	10.3851		1.97122	75.1438
4.96032	62.1457		2.48164	9.68796		1.98324	78.1982
4.99038	62.3686		2.49668	9.79369		1.99526	79.6674	0.829353
5.02044	29.7234		2.51172	10.7		2.00727	79.0145
			2.52676	11.8292		2.0193	76.8624
			2.5418	14.7198		2.03132	74.6899
			2.55684	17.8234		2.04333	72.8642
			2.57188	20.9108		2.05535	72.0019
			2.58692	22.7062		2.06737	72.2866
			2.60196	23.1108		2.07939	74.0273
			2.617	22.7193		2.09141	72.1222
			2.63204	22.1043		2.10343	70.884
			2.64708	21.5956		2.11545	69.407
			2.66212	21.4983		2.12747	67.5426
			2.67716	21.9076		2.13949	64.2579
			2.6922	23.3299		2.15151	60.0015
			2.70724	26.046		2.16353	55.4202
			2.72228	30.3583		2.17555	51.1955
			2.73732	35.7862		2.18757	47.6196
			2.75236	42.0041		2.19959	40.1271
			2.7674	47.8655		2.21161	34.8279
			2.78244	53.5996		2.22363	31.6818
			2.79748	58.7686		2.23565	28.8436
			2.81252	63.6106		2.24767	26.9048
			2.82756	68.557		2.25969	25.468
			2.8426	73.119		2.27171	24.6977
			2.85764	76.8957		2.28373	25.3889
			2.87268	80.0032		2.29575	25.079
			2.88772	81.2486	0.887374	2.30777	24.8605
			2.90276	80.8877		2.31978	24.2087
			2.9178	79.1155		2.33181	23.3068
			2.93284	76.7405		2.34382	22.0399
			2.94788	73.8698		2.35584	20.5995
			2.96292	71.0022		2.36786	18.4021
			2.97797	68.2729		2.37988	15.8429
			2.99301	65.0673		2.3919	13.4244
			3.00805	61.8538		2.40392	13.0589
			3.02309	58.2367		2.41594	10.6096
			3.03813	54.1663		2.42796	9.15385
			3.05317	50.2258		2.43998	8.33965
			3.06821	46.5173		2.452	7.83226
			3.08325	42.8793		2.46402	8.05578
			3.09829	39.9454		2.47604	8.80079
			3.11333	36.5236		2.48806	9.50214
			3.12837	32.7587		2.50008	10.5831
			3.14341	28.4892		2.5121	11.6169
			3.15845	24.03		2.52412	12.2139
			3.17349	20.1202		2.53614	12.9404
			3.18853	17.5822		2.54816	13.2231
			3.20357	17.1671		2.56018	12.367
			3.21861	17.5075		2.5722	13.3667
			3.23365	18.5531		2.58422	14.6106
			3.24869	19.7586		2.59624	15.167
			3.26373	20.6569		2.60826	16.1463
			3.27877	21.5089		2.62027	19.5227
			3.29381	22.0213		2.6323	22.5754
			3.30885	22.5374		2.64432	25.0544
			3.32389	23.3418		2.65633	29.3884
			3.33893	24.102		2.66835	33.6364
			3.35397	24.95		2.68037	35.6497
			3.36901	25.4078		2.69239	37.8454
			3.38405	25.6597		2.70441	40.743
			3.39909	25.7725		2.71643	43.2528
			3.41413	26.087		2.72845	45.2443
			3.42917	26.069		2.74047	47.9391
			3.44421	26.0909		2.75249	50.9412
			3.45925	25.8672		2.76451	49.1697
			3.47429	25.9118		2.77653	51.0769
			3.48933	26.2633		2.78855	52.9462
			3.50437	27.4379		2.80057	52.4147
			3.51941	28.9397		2.81259	53.944
			3.53445	30.5346		2.82461	55.0541	0.564922
			3.54949	32.6283		2.83663	53.8773
			3.56453	35.2933		2.84865	51.8268
			3.57958	38.0915		2.86067	50.1827
			3.59462	41.8575		2.87269	47.3858
			3.60966	46.4407		2.88471	45.7592
			3.6247	52.1251		2.89673	45.9315
			3.63974	58.9048		2.90875	45.0319
			3.65478	65.6624		2.92077	43.5393
			3.66982	72.3265		2.93279	42.7677
			3.68486	78.7679		2.94481	42.9539
			3.6999	84.4627		2.95682	40.5266
			3.71494	89.8372		2.96884	39.6886
			3.72998	94.404		2.98086	40.0116
			3.74502	98.1622		2.99288	38.0388
			3.76006	101.1		3.0049	36.8193
			3.7751	102.525	0.902414	3.01692	35.5192
			3.79014	102.005		3.02894	33.8032
			3.80518	99.6926		3.04096	31.5448
			3.82022	96.0042		3.05298	30.8532
			3.83526	92.2818		3.065	30.0484
			3.8503	90.5154		3.07702	28.7916
			3.86534	90.7736		3.08904	29.2222
			3.88038	92.2067		3.10106	27.4745
			3.89542	93.0789		3.11308	26.5736
			3.91046	91.308		3.1251	25.01
			3.9255	86.1795		3.13712	24.0467
			3.94054	78.2835		3.14914	23.5414
			3.95558	69.0249		3.16116	24.2359
			3.97062	59.9691		3.17318	24.638
			3.98566	51.9299		3.1852	24.8283
			4.0007	44.6976		3.19722	24.488
			4.01574	38.5442		3.20924	24.0531
			4.03078	33.3713		3.22126	23.6026
			4.04582	29.4879		3.23328	23.9085
			4.06086	26.7365		3.2453	26.3523
			4.0759	24.5984		3.25732	26.286
			4.09094	22.7204		3.26933	27.8993
			4.10598	20.6618		3.28135	29.709
			4.12102	18.6992		3.29337	31.0005
			4.13606	17.324		3.30539	31.8986
			4.1511	17.0133		3.31741	32.4501
			4.16614	17.4105		3.32943	32.9485
			4.18118	19.0834		3.34145	33.3491
			4.19622	20.6705		3.35347	34.5042
			4.21126	21.8589		3.36549	35.6701
			4.2263	21.7868		3.37751	36.7204
			4.24134	21.1176		3.38953	40.2494	0.769255
			4.25638	20.3564		3.40155	40.2655
			4.27142	19.985		3.41357	39.5053
			4.28647	19.6106		3.42559	38.9464
			4.30151	20.0905		3.43761	39.3036
			4.31655	20.4763		3.44963	38.9668
			4.33159	21.1599		3.46165	38.3674
			4.34663	22.117		3.47367	37.3534
			4.36167	23.3173		3.48569	35.9816
			4.37671	25.5915		3.49771	34.3518
			4.39175	28.8884		3.50973	32.4693
			4.40679	33.2871		3.52175	30.3728
			4.42183	38.8532		3.53377	28.2558
			4.43687	44.8194		3.54579	26.2269
			4.45191	51.0756		3.55781	24.054
			4.46695	57.3168		3.56982	24.7081
			4.48199	62.9598		3.58184	24.5477
			4.49703	68.0068		3.59386	22.6127
			4.51207	72.6564		3.60588	23.5564
			4.52711	76.2416		3.6179	24.6971
			4.54215	79.3172		3.62992	25.3562
			4.55719	81.3209		3.64194	24.7935
			4.57223	81.9213		3.65396	22.4543
			4.58727	81.57		3.66598	19.0401
			4.60231	80.8281		3.678	16.3763
			4.61735	79.6062		3.69002	15.2846
			4.63239	79.4513		3.70204	13.8806
			4.64743	80.3568		3.71406	12.6467
			4.66247	82.4337		3.72608	13.109
			4.67751	83.8803		3.7381	13.5524
			4.69255	83.5954		3.75012	13.7987
			4.70759	81.4788		3.76214	13.9526
			4.72263	77.344		3.77416	14.0521
			4.73767	72.4488		3.78618	14.0935
			4.75271	68.2059		3.7982	13.9067
			4.76775	64.4923		3.81022	13.801
			4.78279	61.3029		3.82224	12.658
			4.79783	57.6188		3.83426	11.9852
			4.81287	53.1502		3.84628	11.9728
			4.82791	47.3471		3.8583	11.3537
			4.84295	40.3758		3.87032	10.9614
			4.85799	33.5132		3.88233	9.5983
			4.87303	27.3629		3.89436	7.39076
			4.88807	22.8557		3.90637	6.6315
			4.90311	19.4935		3.91839	6.86716
			4.91815	17.1403		3.93041	6.49317
			4.9332	15.7871		3.94243	5.4101
			4.94824	15.2299		3.95445	6.64143
			4.96328	15.0789		3.96647	9.29039
			4.97832	15.2245		3.97849	10.6273
			4.99336	14.9871		3.99051	12.1002
			5.0084	14.9437		4.00253	13.3915
			5.02344	14.95		4.01455	14.097
						4.02657	15.8364
						4.03859	17.0194
						4.05061	19.018
						4.06263	21.1885
						4.07465	24.3685
						4.08667	29.3953
						4.09869	37.6701
						4.11071	40.6643
						4.12273	44.9612
						4.13475	47.0155
						4.14677	51.1389
						4.15879	53.0048	0.865412
						4.1708	46.2418
						4.18283	50.7613
						4.19484	51.3941
						4.20686	47.4752
						4.21888	49.3516
						4.2309	47.3461
						4.24292	47.1289
						4.25494	45.6855
						4.26696	42.5958
						4.27898	43.7989
						4.291	43.991
						4.30302	44.261
						4.31504	44.3595
						4.32706	45.5573
						4.33908	46.4846
						4.3511	47.1512
						4.36312	46.6979
						4.37514	45.4605
						4.38716	43.5932
						4.39918	40.6614
						4.4112	40.3069
						4.42322	35.738
						4.43524	32.6142
						4.44726	29.4796
						4.45928	26.9126
						4.4713	24.3152
						4.48332	22.0988
						4.49533	21.1966
						4.50735	18.6282
						4.51937	15.4247
						4.53139	12.6951
						4.54341	12.1126
						4.55543	12.4779
						4.56745	10.5005
						4.57947	8.4388
						4.59149	8.27877
						4.60351	8.55316
						4.61553	9.426
						4.62755	10.7428
						4.63957	12.4674
						4.65159	14.3142
						4.66361	15.5239
						4.67563	16.3115
						4.68765	18.7893
						4.69967	18.2968
						4.71169	17.725
						4.72371	16.7803
						4.73573	16.0048
						4.74775	15.377
						4.75977	15.0552
						4.77179	15.4042
						4.78381	16.9218
						4.79582	19.8107
						4.80785	24.6914
						4.81987	27.8576
						4.83188	32.5987
						4.8439	35.9486
						4.85592	41.3367
						4.86794	45.3
						4.87996	51.5263
						4.89198	56.5529
						4.904	60.6775
						4.91602	65.5658
						4.92804	72.3144
						4.94006	77.8783
						4.95208	85.8995
						4.9641	92.7063
						4.97612	104.456
						4.98814	114.842
						5.00016	123.57
						5.01218	130.697
						5.0242	132.761
						5.03622	131.367
						5.04824	128.76
						5.06026	123.994
						5.07228	122.381
						5.0843	118.519
						5.09632	113.526
						5.10834	109.08
						5.12035	104.743
						5.13237	101.068
						5.14439	95.7682
						5.15641	90.8985
						5.16843	86.3744
						5.18045	82.3398
						5.19247	78.5911
						5.20449	76.5372
						5.21651	77.6989
						5.22853	74.628
