# Supplementary material for: Mechanically induced topological transition of spectrin regulates its distribution in the mammalian cell cortex
Source: Nat Commun. 2024 Jul 8;15:5711. doi: 10.1038/s41467-024-49906-6 (PMC11231315; doi:10.1038/s41467-024-49906-6)
Supplement: Supplementary file 12 — Source data [file 41467_2024_49906_MOESM12_ESM.zip › Source Data Files/Source Data Supplementary/FigureS4/FigureS4c.csv]

Angle	Actin-SPTBN1	Actin-SPTBN1	Actin-SPTBN1	SPTBN1-SPTAN1	SPTBN1-SPTAN1	SPTBN1-SPTAN1
-50	0.01929158	0.03460803	7	0.314909256	0.191486849	9
-49	0.019401346	0.034350067	7	0.315512956	0.19139508	9
-48	0.019477809	0.034298039	7	0.315885489	0.191325005	9
-47	0.019637186	0.034050159	7	0.3166197	0.191135523	9
-46	0.019653777	0.034029918	7	0.317079167	0.191027796	9
-45	0.01978835	0.033849441	7	0.317730933	0.191029004	9
-44	0.020012719	0.033640299	7	0.318177622	0.19101832	9
-43	0.02004387	0.033402656	7	0.318808244	0.190962564	9
-42	0.020114473	0.033094553	7	0.319366911	0.190836463	9
-41	0.020101954	0.033100166	7	0.3199778	0.19078563	9
-40	0.0201193	0.032830236	7	0.320443033	0.190854791	9
-39	0.020041824	0.032792308	7	0.321214478	0.190811931	9
-38	0.02006221	0.032650241	7	0.321893267	0.190797863	9
-37	0.020042224	0.032463088	7	0.322624278	0.190811757	9
-36	0.0200291	0.032477729	7	0.323360811	0.190692843	9
-35	0.019979801	0.032267685	7	0.324072511	0.1905983	9
-34	0.020146249	0.032127139	7	0.324911667	0.19035813	9
-33	0.020021256	0.031945529	7	0.325773478	0.190266637	9
-32	0.020059616	0.03184603	7	0.326714122	0.189940565	9
-31	0.020221714	0.031529511	7	0.327734056	0.189781778	9
-30	0.020399286	0.031458898	7	0.328892333	0.189395387	9
-29	0.020330034	0.031316218	7	0.329921289	0.189138385	9
-28	0.02038083	0.031296176	7	0.331047	0.188689422	9
-27	0.020123474	0.030985028	7	0.3321492	0.188340185	9
-26	0.019962573	0.030911395	7	0.333243167	0.187899963	9
-25	0.019689187	0.030458782	7	0.334364856	0.187504155	9
-24	0.019511287	0.030278307	7	0.335610244	0.187142411	9
-23	0.019449194	0.029899869	7	0.336842256	0.18679547	9
-22	0.019241916	0.02960149	7	0.338331578	0.186285645	9
-21	0.018848336	0.029047541	7	0.339732078	0.185846911	9
-20	0.018859963	0.028882388	7	0.341411989	0.185313448	9
-19	0.018735789	0.028519192	7	0.343046589	0.184570974	9
-18	0.018398523	0.028054171	7	0.344841367	0.183843832	9
-17	0.018110481	0.027771501	7	0.346754744	0.182885456	9
-16	0.017859376	0.027516314	7	0.348767022	0.182028015	9
-15	0.017624167	0.027271609	7	0.350956033	0.181084421	9
-14	0.017382027	0.026796925	7	0.353347856	0.179953249	9
-13	0.016946319	0.026603499	7	0.356121178	0.17899593	9
-12	0.016626963	0.026171524	7	0.359290811	0.178196571	9
-11	0.016436347	0.026098913	7	0.363259911	0.177733088	9
-10	0.016025736	0.025702405	7	0.368178278	0.177809017	9
-9	0.015714947	0.025415268	7	0.374714089	0.179035026	9
-8	0.015507177	0.02525042	7	0.383267622	0.181522488	9
-7	0.0151903	0.02475878	7	0.394673778	0.185945031	9
-6	0.015043771	0.024685153	7	0.4093661	0.192686715	9
-5	0.015097419	0.024433544	7	0.427178267	0.201558579	9
-4	0.015250091	0.024288024	7	0.446791578	0.211839301	9
-3	0.015763511	0.023866228	7	0.465364578	0.221612068	9
-2	0.01623413	0.023654175	7	0.479394011	0.228581683	9
-1	0.016533383	0.023434636	7	0.485282444	0.230279799	9
0	0.016235324	0.022964058	7	0.481472322	0.225959537	9
1	0.016177224	0.023074055	7	0.468873333	0.217082415	9
2	0.015848749	0.022865499	7	0.450707344	0.205983184	9
3	0.015340371	0.02270898	7	0.430684056	0.195245349	9
4	0.014713934	0.022595433	7	0.412207389	0.186527025	9
5	0.014502786	0.022560123	7	0.396715478	0.180758816	9
6	0.014260497	0.022179884	7	0.384536011	0.177648015	9
7	0.014287159	0.02210032	7	0.375378456	0.176156584	9
8	0.014342651	0.021812017	7	0.368484622	0.176033446	9
9	0.014316969	0.021539546	7	0.362994211	0.176657402	9
10	0.014443343	0.021156967	7	0.358705856	0.177495222	9
11	0.014546523	0.02074349	7	0.355035611	0.178709477	9
12	0.014822926	0.020417973	7	0.352088333	0.179766035	9
13	0.01475983	0.019795081	7	0.349487856	0.180903008	9
14	0.015132941	0.019593534	7	0.347106733	0.181938198	9
15	0.015391917	0.019468936	7	0.345050378	0.182928391	9
16	0.015577257	0.019261632	7	0.343069056	0.183817539	9
17	0.015565687	0.018905527	7	0.341212322	0.184614348	9
18	0.015790353	0.018772744	7	0.339497478	0.185290614	9
19	0.015842674	0.018386068	7	0.337771989	0.185910079	9
20	0.015948966	0.018423535	7	0.336045278	0.18647721	9
21	0.016041926	0.018390804	7	0.334401244	0.18710722	9
22	0.01612968	0.018343492	7	0.332724511	0.187643985	9
23	0.015915919	0.018483257	7	0.3314426	0.188017647	9
24	0.015885694	0.018411752	7	0.330124333	0.188545774	9
25	0.015816429	0.018520032	7	0.329069511	0.188954408	9
26	0.015721913	0.01878464	7	0.328100056	0.189344665	9
27	0.015294569	0.019002346	7	0.327221222	0.189704052	9
28	0.015310546	0.018915408	7	0.326351011	0.19005398	9
29	0.015090007	0.019179045	7	0.325526778	0.190370985	9
30	0.015075326	0.01933745	7	0.324765067	0.190592889	9
31	0.01505699	0.019319743	7	0.323822267	0.190769007	9
32	0.01508581	0.019472724	7	0.322914933	0.190964732	9
33	0.015195941	0.019478598	7	0.322008011	0.191016325	9
34	0.014849886	0.019334586	7	0.321130322	0.191117118	9
35	0.014729549	0.019166728	7	0.320269333	0.191087112	9
36	0.01452265	0.019405727	7	0.319487067	0.191109975	9
37	0.014411606	0.019253129	7	0.318686578	0.191140397	9
38	0.01429001	0.01931297	7	0.318034722	0.191108819	9
39	0.014193484	0.01970437	7	0.317384478	0.191087771	9
40	0.013832199	0.019604321	7	0.316745411	0.191119287	9
41	0.013702876	0.019723073	7	0.316130711	0.191129565	9
42	0.013716251	0.01985733	7	0.315641589	0.191113519	9
43	0.013628371	0.020004465	7	0.315168811	0.191189217	9
44	0.013625563	0.01987503	7	0.314740222	0.191267569	9
45	0.013491184	0.019734808	7	0.314172322	0.191270482	9
46	0.013650439	0.019742597	7	0.313630811	0.191434439	9
47	0.013594183	0.019626971	7	0.313086911	0.191494273	9
48	0.013690499	0.019355319	7	0.312445289	0.191430947	9
49	0.01379394	0.019137773	7	0.311812022	0.191343217	9
50	0.013848063	0.018799735	7	0.311151122	0.191377608	9
