# Supplementary material for: Mechanically induced topological transition of spectrin regulates its distribution in the mammalian cell cortex
Source: Nat Commun. 2024 Jul 8;15:5711. doi: 10.1038/s41467-024-49906-6 (PMC11231315; doi:10.1038/s41467-024-49906-6)
Supplement: Supplementary file 12 — Source data [file 41467_2024_49906_MOESM12_ESM.zip › Source Data Files/Source Data Supplementary/FigureS4/FigureS4a.xlsx]

## Sheet: Sheet1
Distance	Intensity		Distance	Intensity
0	0.5342		0	2.9678
0.0547	0.5723		0.241	3.2197
0.1093	0.7285		0.481	3.0928
0.164	0.8301		0.722	2.998
0.2186	1.2012		0.962	3.0029
0.2733	1.418		1.203	3.2432
0.328	1.7803		1.443	3.127
0.3826	1.8564		1.684	3.0742
0.4373	2.2998		1.924	3.2676
0.4919	2.9941		2.165	3.0928
0.5466	3.5332		2.405	3.375
0.6013	3.5723		2.646	3.207
0.6559	3.0762		2.886	3.0469
0.7106	3.2861		3.127	3.1465
0.7652	3.4199		3.367	2.8057
0.8199	4.2666		3.608	2.9395
0.8746	5.1064		3.848	2.8086
0.9292	5.8877		4.089	2.9258
0.9839	7.1904		4.329	3.5146
1.0385	9.2129		4.57	2.8916
1.0932	10.708		4.81	3.293
1.1478	11.5918		5.051	2.9648
1.2025	11.4141		5.291	3.1045
1.2572	11.959		5.532	3.2617
1.3118	12.5488		5.772	3.252
1.3665	14.2324		6.013	3.0059
1.4211	16.4434		6.253	3.1895
1.4758	18.8057		6.494	3.0127
1.5305	20.0645		6.734	3.3271
1.5851	21.9189		6.975	3.1914
1.6398	24.1387		7.215	3.2881
1.6944	27.4561		7.456	3.2129
1.7491	29.3037		7.696	3.2627
1.8038	32.6904		7.937	3.2773
1.8584	36.6377		8.177	2.9932
1.9131	42.4316		8.418	3.1006
1.9677	47.373		8.658	3.1328
2.0224	54.6377		8.899	3.0469
2.0771	59.8701		9.139	2.9658
2.1317	65.3682		9.38	3.2471
2.1864	69.7539		9.62	3.0742
2.241	73.3086		9.861	3.1094
2.2957	76.9229		10.101	2.7734
2.3504	79.291		10.342	3.2314
2.405	79.5781		10.582	3.0869
2.4597	81.6367		10.823	2.9971
2.5143	82.8154		11.063	3.0264
2.569	82.5674		11.304	3.1084
2.6237	80.6777		11.544	3.1748
2.6783	79.2031		11.785	2.9951
2.733	77.5664		12.025	3.1162
2.7876	73.5205		12.266	3.1045
2.8423	72.2861		12.506	3.1758
2.897	68.8105		12.747	3.1445
2.9516	65.375		12.987	3.4014
3.0063	62.209		13.228	3.3428
3.0609	59.7695		13.468	3.4854
3.1156	58.8457		13.709	3.4287
3.1702	55.0645		13.949	3.2969
3.2249	50.6562		14.19	3.7285
3.2796	45.2344		14.43	4.416
3.3342	39.4355		14.671	4.8105
3.3889	35.5791		14.911	5.2871
3.4435	32.0303		15.152	5.9619
3.4982	28.1914		15.392	6.0469
3.5529	24.8809		15.633	6.2656
3.6075	22.4062		15.873	6.2266
3.6622	21.0527		16.114	6.2734
3.7168	19.5801		16.354	6.9854
3.7715	17.8633		16.595	7.0576
3.8262	16.2451		16.835	7.0742
3.8808	15.0752		17.076	6.6064
3.9355	14.2031		17.316	6.9609
3.9901	12.9004		17.557	7.4023
4.0448	11.5479		17.797	7.8105
4.0995	10.5137		18.038	8.8555
4.1541	9.6436		18.278	8.4092
4.2088	7.8789		18.519	8.0029
4.2634	7.3047		18.759	8.4668
4.3181	5.7842		19	9.8545
4.3728	5.1758		19.24	10.6797
4.4274	4.5957		19.481	11.9492
4.4821	3.8926		19.721	12.0918
4.5367	3.1348		19.962	11.6475
4.5914	2.6807		20.202	10.2549
4.6461	2.1006		20.443	9.6035
4.7007	1.6543		20.683	10.1279
4.7554	1.4941		20.924	10.2119
4.81	1.2705		21.164	10.208
4.8647	1.0605		21.405	10.2217
4.9193	0.8789		21.645	10.3984
4.974	0.8594		21.886	8.9473
5.0287	0.7617		22.126	8.2725
5.0833	0.7471		22.367	7.3008
5.138	0.668		22.607	5.8154
5.1926	0.6025		22.848	6.0449
5.2473	0.6006		23.088	6.1621
5.302	0.5234		23.329	5.748
5.3566	0.4795		23.569	5.6172
5.4113	0.542		23.81	6.2168
5.4659	0.334		24.05	6.0166
5.5206	0.3623		24.291	6.8936
5.5753	0.3125		24.531	7.0254
5.6299	0.2783		24.772	6.6025
5.6846	0.2461		25.012	6.041
5.7392	0.251		25.253	4.749
5.7939	0.2744		25.493	4.9883
5.8486	0.2441		25.734	4.542
5.9032	0.208		25.974	4.627
5.9579	0.1973		26.215	5.1143
6.0125	0.1992		26.455	6.1064
6.0672	0.2627		26.696	6.21
6.1219	0.2129		26.936	6.1982
6.1765	0.1768		27.177	5.3496
6.2312	0.2207		27.417	4.415
6.2858	0.1924		27.658	3.5322
6.3405	0.2256		27.898	3.3867
6.3952	0.1543		28.139	3.4531
6.4498	0.2207		28.379	3.4414
6.5045	0.165		28.62	3.1104
6.5591	0.1006		28.86	3.3047
6.6138	0.1104		29.101	2.8408
6.6685	0.1211		29.341	3.0615
6.7231	0.1367		29.582	2.832
6.7778	0.168		29.822	2.9023
6.8324	0.1357		30.063	2.8955
6.8871	0.1543		30.303	2.8359
6.9417	0.125		30.544	2.9092
6.9964	0.1143		30.784	3.0928
7.0511	0.1387		31.025	3.0781
7.1057	0.1152		31.265	3.0293
7.1604	0.1064		31.506	3.0488
7.215	0.0996		31.746	3.249
7.2697	0.127		31.987	3.1709
7.3244	0.0967		32.227	3.0625
7.379	0.1094		32.468	3.1904
7.4337	0.127		32.708	2.957
7.4883	0.0713		32.949	2.8281
7.543	0.0996		33.189	3.0732
7.5977	0.1123		33.43	2.8857
7.6523	0.125		33.67	2.8604
7.707	0.0908		33.911	3.1582
7.7616	0.1416		34.151	2.9365
7.8163	0.1143		34.392	3.0371
7.871	0.1172		34.632	2.9121
7.9256	0.1133		34.873	3.0537
7.9803	0.1377		35.113	3.1953
8.0349	0.1084		35.354	3.0117
8.0896	0.1426		35.594	2.96
8.1443	0.1406		35.835	3.0645
8.1989	0.1133		36.075	3.0977
8.2536	0.1494		36.316	2.9541
8.3082	0.1367		36.556	3.1924
8.3629	0.124		36.797	2.9863
8.4176	0.1514		37.037	2.749
8.4722	0.1572		37.278	2.9189
8.5269	0.167		37.518	3.0674
8.5815	0.1797		37.759	2.8887
8.6362	0.0967		37.999	2.9688
8.6909	0.1367		38.24	3.1484
8.7455	0.1396		38.48	2.7168
8.8002	0.1123		38.721	2.8496
8.8548	0.127		38.961	2.9893
8.9095	0.1289		39.202	3.0762
8.9641	0.1123		39.442	2.9434
9.0188	0.1045		39.683	2.7119
9.0735	0.1191		39.923	2.9053
9.1281	0.1328		40.164	3.1787
9.1828	0.1084		40.404	3.0391
9.2374	0.1387		40.645	3.0225
9.2921	0.0928		40.885	2.9521
9.3468	0.0889		41.126	3.0117
9.4014	0.082		41.366	2.6963
9.4561	0.0762		41.607	2.8379
9.5107	0.1133		41.847	3.1221
9.5654	0.1133		42.088	3.1445
9.6201	0.0898		42.328	3.0078
9.6747	0.0957		42.569	3.1201
9.7294	0.1211		42.809	3.0859
9.784	0.168		43.05	2.8857
9.8387	0.1436		43.29	2.7061
9.8934	0.1221		43.531	2.6953
9.948	0.1318		43.771	2.8916
10.0027	0.123		44.012	3.1465
10.0573	0.1133		44.252	2.8154
10.112	0.1084		44.493	2.7734
10.1667	0.084		44.733	2.8584
10.2213	0.083		44.974	3.082
10.276	0.0801		45.214	2.627
10.3306	0.1045		45.455	2.8379
10.3853	0.0977		45.695	2.9844
10.44	0.124		45.936	3.0967
10.4946	0.1045		46.176	2.8193
10.5493	0.1035		46.417	2.9766
10.6039	0.1211		46.657	3.0469
10.6586	0.0967		46.898	2.9395
10.7132	0.1133		47.138	2.8662
10.7679	0.1279		47.379	2.8867
10.8226	0.1357		47.619	2.8867
10.8772	0.0918		47.86	3.0713
10.9319	0.1279		48.1	3.1191
10.9865	0.1006		48.341	3.0381
11.0412	0.1387		48.581	2.8564
11.0959	0.1299		48.822	2.9922
11.1505	0.083		49.062	2.9951
11.2052	0.1309		49.303	2.8389
11.2598	0.127		49.543	3.0498
11.3145	0.1191		49.784	2.8311
11.3692	0.1133		50.024	3
11.4238	0.0869		50.265	2.8838
11.4785	0.0957		50.505	3.1074
11.5331	0.0957		50.746	3.3789
11.5878	0.1406		50.986	2.9688
11.6425	0.123		51.227	3.0391
11.6971	0.1221		51.467	2.9775
11.7518	0.1016		51.708	2.9941
11.8064	0.123		51.948	2.9639
11.8611	0.1309		52.189	3.1475
11.9158	0.1504		52.429	2.7422
11.9704	0.1162		52.67	3.3135
12.0251	0.1416		52.91	2.873
12.0797	0.0898		53.151	3.0703
12.1344	0.126		53.391	2.915
12.1891	0.0977		53.632	3.3359
12.2437	0.1191		53.872	2.918
12.2984	0.1133		54.113	3.2695
12.353	0.124		54.353	3.0967
12.4077	0.1133		54.594	3.0449
12.4624	0.1084		54.834	2.8369
12.517	0.1445		55.075	2.8301
12.5717	0.1016		55.315	2.9854
12.6263	0.127		55.556	3.1553
12.681	0.1133		55.796	3.207
12.7356	0.1172		56.037	3.2793
12.7903	0.1113		56.277	3.1143
12.845	0.0938		56.518	3.126
12.8996	0.1191		56.758	2.5625
12.9543	0.1211		56.999	3.0166
13.0089	0.1104		57.239	3.248
13.0636	0.1113		57.48	3.085
13.1183	0.1113		57.72	3.0967
13.1729	0.1611		57.961	2.9922
13.2276	0.1367		58.201	3.2002
13.2822	0.1123		58.442	3.2881
13.3369	0.1465		58.682	2.8301
13.3916	0.1152		58.923	3.0693
13.4462	0.1475		59.163	3.2012
13.5009	0.1104		59.404	2.9219
13.5555	0.1211		59.644	3.2129
13.6102	0.1523		59.885	2.8828
13.6649	0.1045		60.125	3.2373
13.7195	0.1484		60.366	3.2334
13.7742	0.1182		60.606	3.5859
13.8288	0.1553		60.847	3.3369
13.8835	0.1172		61.087	3.083
13.9382	0.1064		61.328	2.9873
13.9928	0.125		61.568	3.1367
14.0475	0.1533		61.809	3.2021
14.1021	0.1572		62.049	2.9785
14.1568	0.1396		62.29	3.0273
14.2115	0.1621		62.53	3.1855
14.2661	0.2207		62.771	3.0225
14.3208	0.1689		63.011	3.3271
14.3754	0.1445		63.252	3.207
14.4301	0.1855		63.492	3.3682
14.4847	0.2002		63.733	3.0596
14.5394	0.1494		63.973	3.0898
14.5941	0.125		64.214	3.0166
14.6487	0.0771		64.454	2.8359
14.7034	0.1221		64.695	3.1562
14.758	0.1299		64.935	3.2988
14.8127	0.1631		65.176	3.0664
14.8674	0.1455		65.416	2.8926
14.922	0.1436		65.657	3.0645
14.9767	0.1377		65.897	3.3848
15.0313	0.1055		66.138	3.3203
15.086	0.1133		66.378	3.2617
15.1407	0.1475		66.619	3.126
15.1953	0.0938		66.859	3.0537
15.25	0.1494		67.1	3.0918
15.3046	0.1787		67.34	3.1162
15.3593	0.1299		67.581	3.4141
15.414	0.1367		67.821	3.4014
15.4686	0.1279		68.062	3.0215
15.5233	0.207		68.302	3.2822
15.5779	0.1875		68.543	3.1162
15.6326	0.2061		68.783	3.1748
15.6873	0.1953		69.024	3.4277
15.7419	0.1816		69.264	3.1006
15.7966	0.2051		69.505	3.0469
15.8512	0.1797		69.745	3.2393
15.9059	0.2705		69.986	3.1797
15.9606	0.2588		70.226	2.9482
16.0152	0.3115		70.467	3.3086
16.0699	0.4082		70.707	3.1162
16.1245	0.4658		70.948	3.0645
16.1792	0.5898		71.188	3.2383
16.2339	0.5889		71.429	3.125
16.2885	0.6279		71.669	3.3955
16.3432	0.6094		71.91	3.0635
16.3978	0.7949		72.15	3.0498
16.4525	0.7295		72.391	3.1738
16.5071	0.9053		72.631	3.0332
16.5618	1.0654		72.872	3.1758
16.6165	1.2881		73.112	3.0801
16.6711	1.6553		73.353	3.5889
16.7258	2.1865		73.593	3.1895
16.7804	2.4775		73.834	3.3574
16.8351	2.6445		74.074	3.1953
16.8898	2.9355		74.315	3.1455
16.9444	3.2617		74.555	3.2842
16.9991	3.9111		74.796	3.3818
17.0537	4.3066		75.036	3.3398
17.1084	5.6758		75.277	3.4688
17.1631	6.4326		75.517	3.2539
17.2177	7.5059		75.758	3.5039
17.2724	8.3164		75.998	3.6465
17.327	9.1133		76.239	3.6562
17.3817	10.0312		76.479	3.7979
17.4364	10.9541		76.72	4.6475
17.491	11.5303		76.96	5.0498
17.5457	12.25		77.201	4.8477
17.6003	13.6191		77.441	5.1328
17.655	15.3047		77.682	4.5498
17.7097	18.1709		77.922	4.3955
17.7643	20.8994		78.163	4.499
17.819	24.2471		78.403	4.4678
17.8736	27.834		78.644	5.0361
17.9283	32.7852		78.884	4.8662
17.983	36.4844		79.125	5.5068
18.0376	39.21		79.365	6.1924
18.0923	41.6865		79.606	7.6328
18.1469	45.5908		79.846	7.7959
18.2016	49.8164		80.087	9.3281
18.2563	54.6611		80.327	9.7246
18.3109	61.8887		80.568	11.002
18.3656	68.1299		80.808	13.0605
18.4202	72.8965		81.049	14.6377
18.4749	78.9746		81.289	14.4814
18.5295	83.0273		81.53	13.7422
18.5842	84.0898		81.77	12.6172
18.6389	85.3496		82.011	11.8096
18.6935	83.8057		82.251	11.6455
18.7482	82.2637		82.492	11.5059
18.8028	80.374		82.732	12.0332
18.8575	78.3174		82.973	11.2871
18.9122	75.6016		83.213	11.5703
18.9668	72.1797		83.454	11.8184
19.0215	67.7441		83.694	12.2266
19.0761	64.7695		83.935	12.0264
19.1308	62.4502		84.175	11.4727
19.1855	60.4932		84.416	10.0684
19.2401	57.5312		84.656	8.5898
19.2948	55.0381		84.897	9.3242
19.3494	52.1582		85.137	10.1025
19.4041	49.1514		85.378	11.0908
19.4588	46.9385		85.618	12.7109
19.5134	44.7988		85.859	12.6787
19.5681	42.9463		86.099	12.3232
19.6227	39.1992		86.34	11.6064
19.6774	36.2705		86.58	10.6309
19.7321	32.1641		86.821	9.7109
19.7867	29.1074		87.061	9.2285
19.8414	26.0801		87.302	9.3838
19.896	22.7852		87.542	8.7627
19.9507	19.9648		87.783	8.5176
20.0054	17.0557		88.023	8.1221
20.06	14.7178		88.264	7.9736
20.1147	12.2119		88.504	8.1836
20.1693	11.0605		88.745	7.9482
20.224	9.6016		88.985	6.9248
20.2787	8.8242		89.226	6.2881
20.3333	7.8994		89.466	6.0791
20.388	6.9863		89.707	5.8203
20.4426	5.5068		89.947	5.3789
20.4973	4.9043		90.188	5.3613
20.5519	4.3926		90.428	4.2803
20.6066	4.0127		90.669	4.3555
20.6613	3.3779		90.909	4.873
20.7159	2.8457		91.15	5.1895
20.7706	2.7236		91.39	5.0908
20.8252	2.0107		91.631	4.8242
20.8799	1.7461		91.871	4.3867
20.9346	1.3193		92.112	3.9766
20.9892	1.1191		92.352	3.7256
21.0439	1.0576		92.593	3.7627
21.0985	1.0391		92.833	3.7666
21.1532	0.876		93.074	3.3555
21.2079	0.916		93.314	3.4873
21.2625	0.8555		93.555	3.8838
21.3172	0.7559		93.795	3.5342
21.3718	0.7461		94.036	3.248
21.4265	0.623		94.276	3.624
21.4812	0.6807		94.517	3.4316
21.5358	0.5186		94.757	3.3359
21.5905	0.4043		94.998	3.4746
21.6451	0.3965		95.238	3.4307
21.6998	0.3271		95.479	3.374
21.7545	0.3564		95.719	3.2266
21.8091	0.2764		95.96	3.5986
21.8638	0.2676		96.2	3.6016
21.9184	0.2842		96.441	3.7803
21.9731	0.2979		96.681	4.042
22.0278	0.3604		96.922	3.542
22.0824	0.3682		97.162	3.7158
22.1371	0.3721		97.403	3.7168
22.1917	0.3213		97.643	3.417
22.2464	0.2549		97.884	4.0469
22.301	0.2393		98.124	3.3896
22.3557	0.1777		98.365	3.7266
22.4104	0.1465		98.605	3.6191
22.465	0.1367		98.846	3.4941
22.5197	0.1104		99.086	3.5303
22.5743	0.1641		99.327	3.5098
22.629	0.165		99.567	3.7383
22.6837	0.1631		99.808	3.5811
22.7383	0.21		100.048	3.7646
22.793	0.2549		100.289	3.3281
22.8476	0.2959		100.529	3.3467
22.9023	0.2451		100.77	3.3936
22.957	0.3018		101.01	3.4678
23.0116	0.2578		101.251	3.542
23.0663	0.207		101.491	3.5586
23.1209	0.2412		101.732	3.458
23.1756	0.2881		101.972	3.6797
23.2303	0.3584		102.213	3.5771
23.2849	0.4551		102.453	3.3457
23.3396	0.5098		102.694	3.6846
23.3942	0.3965		102.934	3.4424
23.4489	0.333		103.175	3.3818
23.5036	0.2041		103.415	3.4844
23.5582	0.2002		103.656	3.4453
23.6129	0.1699		103.896	3.5576
23.6675	0.166		104.137	3.5039
23.7222	0.1416		104.377	3.6807
23.7769	0.1328		104.618	3.5
23.8315	0.1611		104.858	3.5361
23.8862	0.1406		105.099	3.5186
23.9408	0.127		105.339	3.3936
23.9955	0.0938		105.58	3.6992
24.0501	0.1162		105.82	3.4893
24.1048	0.1299		106.061	3.6133
24.1595	0.1289		106.301	3.4346
24.2141	0.1045		106.542	3.4814
24.2688	0.1172		106.782	3.5146
24.3234	0.1719		107.023	3.5674
24.3781	0.1064		107.263	3.5049
24.4328	0.1377		107.504	3.7842
24.4874	0.1465		107.744	3.4912
24.5421	0.1152		107.985	3.6699
24.5967	0.1035		108.225	3.5635
24.6514	0.1133		108.466	3.7031
24.7061	0.0918		108.706	3.9053
24.7607	0.1094		108.947	3.2822
24.8154	0.125		109.187	3.585
24.87	0.0801		109.428	3.7783
24.9247	0.1211		109.668	3.3438
24.9794	0.1172		109.909	3.4521
25.034	0.1299		110.149	3.8955
25.0887	0.1602		110.39	3.4658
25.1433	0.126		110.63	3.668
25.198	0.1416		110.871	3.4609
25.2527	0.1113		111.111	3.6299
25.3073	0.1182		111.352	3.543
25.362	0.1221		111.592	3.46
25.4166	0.127		111.833	3.6768
25.4713	0.1289		112.073	3.6426
25.526	0.1172		112.314	3.6641
25.5806	0.1689		112.554	3.5898
25.6353	0.123		112.795	3.5156
25.6899	0.165		113.035	3.3379
25.7446	0.1797		113.276	3.5557
25.7993	0.1797		113.516	3.9258
25.8539	0.168		113.757	3.4678
25.9086	0.1982		113.997	3.7812
25.9632	0.1855		114.238	3.668
26.0179	0.1426		114.478	3.4043
26.0725	0.2139		114.719	3.4941
26.1272	0.1133		114.959	3.502
26.1819	0.1191		115.2	3.5576
26.2365	0.1123		115.44	3.4863
26.2912	0.0928		115.681	3.6328
26.3458	0.1064		115.921	3.6543
26.4005	0.0781		116.162	3.457
26.4552	0.1299		116.402	3.6514
26.5098	0.1221		116.643	3.6416
26.5645	0.1357		116.883	3.8076
26.6191	0.0996		117.124	3.9521
26.6738	0.1055		117.364	3.5645
26.7285	0.1006		117.605	3.6865
26.7831	0.0957		117.845	3.4688
26.8378	0.1025		118.086	3.5654
26.8924	0.1035		118.326	3.8193
26.9471	0.0889		118.567	3.8838
27.0018	0.1475		118.807	3.5166
27.0564	0.0771		119.048	3.584
27.1111	0.125		119.288	3.6895
27.1657	0.1406		119.529	3.4092
27.2204	0.125		119.769	3.5215
27.2751	0.1221		120.01	3.4648
27.3297	0.1426		120.25	3.376
27.3844	0.1709		120.491	3.6895
27.439	0.2129		120.731	3.5088
27.4937	0.1885		120.972	3.4443
27.5484	0.2021		121.212	3.6611
27.603	0.1699		121.453	3.4785
27.6577	0.1709		121.693	3.501
27.7123	0.1182		121.934	3.7793
27.767	0.1279		122.174	3.1445
27.8217	0.1553		122.415	3.5098
27.8763	0.1348		122.655	3.6465
27.931	0.1045		122.896	3.8496
27.9856	0.1279		123.136	3.8447
28.0403	0.1211		123.377	3.8545
28.0949	0.1299		123.617	3.7148
28.1496	0.1025		123.858	3.5205
28.2043	0.1094		124.098	3.876
28.2589	0.1406		124.339	3.5273
28.3136	0.0947		124.579	3.582
28.3682	0.1514		124.82	3.5156
28.4229	0.166		125.06	3.5732
28.4776	0.1367		125.301	3.3086
28.5322	0.1299		125.541	3.5898
28.5869	0.1104		125.782	3.8105
28.6415	0.0869		126.022	3.6836
28.6962	0.0996		126.263	3.5762
28.7509	0.1006		126.503	3.541
28.8055	0.1289		126.744	3.5312
28.8602	0.1357		126.984	3.6826
28.9148	0.1348		127.225	3.6689
28.9695	0.1562		127.465	3.6484
29.0242	0.1484		127.706	3.5664
29.0788	0.1377		127.946	3.7256
29.1335	0.1592		128.187	3.6729
29.1881	0.127		128.427	3.7363
29.2428	0.1172		128.668	4.0859
29.2975	0.1211		128.908	4.0244
29.3521	0.1172		129.149	3.9316
29.4068	0.0947		129.389	4.0381
29.4614	0.1133		129.63	3.502
29.5161	0.0938		129.87	3.6582
29.5708	0.1455		130.111	3.5303
29.6254	0.1465		130.351	3.8711
29.6801	0.1816		130.592	3.6484
29.7347	0.1768		130.832	3.6582
29.7894	0.1826		131.073	3.5908
29.8441	0.1709		131.313	3.7207
29.8987	0.1475		131.554	3.5625
29.9534	0.1553		131.794	3.4854
30.008	0.1582		132.035	3.3379
30.0627	0.0928		132.275	3.5742
30.1173	0.1113		132.516	3.4326
30.172	0.1357		132.756	3.6738
30.2267	0.1455		132.997	3.8408
30.2813	0.1455		133.237	3.9502
30.336	0.1094		133.478	3.6523
30.3906	0.1514		133.718	3.709
30.4453	0.1133		133.959	3.832
30.5	0.1006		134.199	3.458
30.5546	0.1172		134.44	3.626
30.6093	0.125		134.68	3.4961
30.6639	0.1689		134.921	3.6826
30.7186	0.1631		135.161	3.7793
30.7733	0.125		135.402	3.7988
30.8279	0.125		135.642	3.9307
30.8826	0.1318		135.883	4.0049
30.9372	0.1338		136.123	4.2744
30.9919	0.1631		136.364	4.1592
31.0466	0.1689		136.604	4.0527
31.1012	0.1748		136.845	4.1348
31.1559	0.1807		137.085	3.8193
31.2105	0.2227		137.326	3.7832
31.2652	0.1641		137.566	3.7939
31.3199	0.127		137.807	3.9072
31.3745	0.1396		138.047	4.0723
31.4292	0.1387		138.288	4.5693
31.4838	0.1387		138.528	4.6816
31.5385	0.1367		138.769	5.0508
31.5932	0.1377		139.009	4.7119
31.6478	0.1338		139.25	4.5762
31.7025	0.1846		139.49	4.3477
31.7571	0.1602		139.731	4.4697
31.8118	0.1797		139.971	3.9434
31.8664	0.2324		140.212	3.7627
31.9211	0.1777		140.452	3.8896
31.9758	0.2236		140.693	3.8438
32.0304	0.2959		140.933	3.8584
32.0851	0.418		141.174	4.0176
32.1397	0.541		141.414	4.4951
32.1944	0.4902		141.655	4.5439
32.2491	0.5674		141.895	4.7285
32.3037	0.4678		142.136	4.3877
32.3584	0.457		142.376	4.7881
32.413	0.4521		142.617	4.6201
32.4677	0.4678		142.857	5.2783
32.5224	0.5732		143.098	5.9541
32.577	0.6611		143.338	6.7041
32.6317	0.6875		143.579	7.6465
32.6863	0.8682		143.819	8.1621
32.741	1.0195		144.06	9.3809
32.7957	1.1543		144.3	9.3291
32.8503	1.666		144.541	9.0117
32.905	2.125		144.781	9.6289
32.9596	2.8701		145.022	9.5176
33.0143	3.6621		145.262	8.9775
33.069	4.1201		145.503	8.5703
33.1236	4.7031		145.743	7.8994
33.1783	5.0332		145.984	7.2441
33.2329	5.252		146.224	8.0996
33.2876	5.4541		146.465	8.0234
33.3423	6.0479		146.705	8.0293
33.3969	7.1074		146.946	7.8281
33.4516	8.9541		147.186	7.9717
33.5062	10.9385		147.427	7.9365
33.5609	12.6123		147.667	7.7334
33.6156	13.8613		147.908	7.8506
33.6702	15.0264		148.148	8.4648
33.7249	16.4678		148.389	9.0605
33.7795	17.4883		148.629	9.0264
33.8342	18.2432		148.87	8.6357
33.8888	18.5762		149.11	8.7588
33.9435	20.1514		149.351	8.9971
33.9982	22.2949		149.591	9.127
34.0528	25.7559		149.832	9.6318
34.1075	28.6465		150.072	9.7627
34.1621	31.1211		150.313	9.6719
34.2168	34.4824		150.553	8.6172
34.2715	37.0361		150.794	8.4941
34.3261	40.5127		151.034	7.7568
34.3808	42.9639		151.275	7.9697
34.4354	47.5947		151.515	7.874
34.4901	52.4375		151.756	7.168
34.5448	57.251		151.996	6.3662
34.5994	62.6484		152.237	5.459
34.6541	68.2588		152.477	5.2578
34.7087	73.377		152.718	4.5293
34.7634	76.1289		152.958	4.5312
34.8181	75.209		153.199	4.1963
34.8727	75.835		153.439	4.0254
34.9274	76.7266		153.68	3.6982
34.982	76.0635		153.92	3.6084
35.0367	74.1826		154.161	3.5879
35.0914	70.2129		154.401	3.4834
35.146	68.3711		154.642	3.7939
35.2007	63.1045		154.882	3.6113
35.2553	57.9424		155.123	3.6914
35.31	54.8867		155.363	4.1201
35.3647	50.2354		155.604	3.5879
35.4193	46.3721		155.844	3.5176
35.474	40.8379		156.085	3.5928
35.5286	36.2979		156.325	3.6113
35.5833	32.5664		156.566	3.5684
35.638	29.3594		156.806	3.4873
35.6926	26.3184		157.047	3.8408
35.7473	24.1855		157.287	3.458
35.8019	22.8691		157.528	3.6348
35.8566	21		157.768	3.3809
35.9112	19.583		158.009	3.502
35.9659	18.0752		158.249	3.3447
36.0206	16.6367		158.49	3.3809
36.0752	15.166		158.73	3.4648
36.1299	13.3828		158.971	3.4033
36.1845	11.8359		159.211	3.5361
36.2392	10.6113		159.452	3.5264
36.2939	9.3818		159.692	3.3564
36.3485	8.0264		159.933	3.3994
36.4032	7.0879		160.173	3.5195
36.4578	6.3682		160.414	3.5928
36.5125	5.6641		160.654	3.5918
36.5672	4.6904		160.895	3.4141
36.6218	4.0322		161.135	3.5342
36.6765	3.6738		161.376	3.3105
36.7311	3.2148		161.616	3.2188
36.7858	2.792		161.857	3.125
36.8405	2.4619		162.097	3.2178
36.8951	2.2754		162.338	3.6006
36.9498	2.1406		162.578	3.4678
37.0044	2.3057		162.819	3.4951
37.0591	2.1123		163.059	3.25
37.1138	2.127		163.3	3.5566
37.1684	2.2246		163.54	3.3857
37.2231	2.0537		163.781	3.5039
37.2777	1.9922		164.021	3.5938
37.3324	1.79		164.262	3.4209
37.3871	1.3623		164.502	3.5254
37.4417	1.0781		164.743	3.5664
37.4964	0.8145		164.983	3.3506
37.551	0.5625		165.224	3.4482
37.6057	0.4395		165.464	3.5264
37.6604	0.3154		165.705	3.4893
37.715	0.3096		165.945	3.5889
37.7697	0.2441		166.186	3.7061
37.8243	0.2666		166.426	3.6455
37.879	0.2324		166.667	3.3799
37.9336	0.2256		166.907	3.3135
37.9883	0.1953		167.148	3.8115
38.043	0.1553		167.388	3.7158
38.0976	0.1318		167.629	3.457
38.1523	0.1631		167.869	3.5527
38.2069	0.0898		168.11	3.4707
38.2616	0.1221		168.35	3.7852
38.3163	0.1484		168.591	3.583
38.3709	0.0986		168.831	3.6055
38.4256	0.127		169.072	3.5791
38.4802	0.123		169.312	3.3916
38.5349	0.1211		169.553	3.793
38.5896	0.1152		169.793	3.6533
38.6442	0.1289		170.034	3.7969
38.6989	0.085		170.274	3.71
38.7535	0.1289		170.515	3.3555
38.8082	0.1113		170.755	3.502
38.8629	0.0938		170.996	3.2852
38.9175	0.1387		171.236	3.4873
38.9722	0.1104		171.477	3.4443
39.0268	0.1064		171.717	3.4541
39.0815	0.0684		171.958	3.3447
39.1362	0.1143		172.198	3.5801
39.1908	0.084		172.439	3.6172
39.2455	0.083		172.679	3.4707
39.3001	0.124		172.92	3.4414
39.3548	0.1094		173.16	3.5322
39.4095	0.0781		173.401	3.5244
39.4641	0.1094		173.641	3.6426
39.5188	0.1475		173.882	3.626
39.5734	0.124		174.122	3.4004
39.6281	0.1172		174.363	3.3721
39.6827	0.1611		174.603	3.4307
39.7374	0.0996		174.844	3.584
39.7921	0.1221		175.084	3.9551
39.8467	0.1348		175.325	3.6289
39.9014	0.1562		175.565	3.6436
39.956	0.1211		175.806	3.1533
40.0107	0.1631		176.046	3.4951
40.0654	0.1074		176.287	3.7363
40.12	0.1182		176.527	3.6494
40.1747	0.125		176.768	3.7471
40.2293	0.1611		177.008	3.5791
40.284	0.2012		177.249	3.4434
40.3387	0.1758		177.489	3.7559
40.3933	0.1631		177.73	3.3701
40.448	0.1592		177.97	3.3203
40.5026	0.1367		178.211	3.7109
40.5573	0.1602		178.451	3.3115
40.612	0.125		178.692	3.5127
40.6666	0.1084		178.932	3.6104
40.7213	0.1104		179.173	3.4004
40.7759	0.0879		179.413	3.375
40.8306	0.1104		179.654	3.582
40.8853	0.1191		179.894	3.4053
40.9399	0.123		180.135	3.7119
40.9946	0.1025		180.375	3.5107
41.0492	0.1064		180.616	3.8105
41.1039	0.1094		180.856	3.4268
41.1586	0.123		181.097	3.4785
41.2132	0.1113		181.337	3.5674
41.2679	0.125		181.578	3.4756
41.3225	0.1475		181.818	3.499
41.3772	0.126		182.059	3.751
41.4319	0.1377		182.299	3.4463
41.4865	0.1377		182.54	3.4609
41.5412	0.1133		182.78	3.5352
41.5958	0.127		183.021	3.5283
41.6505	0.1162		183.261	3.4688
41.7051	0.1406		183.502	3.5244
41.7598	0.1514		183.742	3.5254
41.8145	0.1846		183.983	3.7109
41.8691	0.1562		184.223	3.4561
41.9238	0.1436		184.464	3.8662
41.9784	0.1895		184.704	3.6768
42.0331	0.126		184.945	3.6309
42.0878	0.1562		185.185	3.6768
42.1424	0.1289		185.426	3.7939
42.1971	0.1572		185.666	3.5791
42.2517	0.1143		185.907	3.5176
42.3064	0.127		186.147	3.5898
42.3611	0.0869		186.388	3.8877
42.4157	0.1436		186.628	3.6201
42.4704	0.085		186.869	3.6104
42.525	0.124		187.109	3.5244
42.5797	0.1094		187.35	3.5391
42.6344	0.0645		187.59	3.7139
42.689	0.083		187.831	4.0059
42.7437	0.1387		188.071	3.708
42.7983	0.1055		188.312	3.5146
42.853	0.1113		188.552	3.7168
42.9077	0.0811		188.793	3.8125
42.9623	0.1152		189.033	3.6602
43.017	0.1309		189.274	3.5801
43.0716	0.1514		189.514	3.7061
43.1263	0.1064		189.755	3.541
43.181	0.1055		189.995	3.7617
43.2356	0.0859		190.236	3.7441
43.2903	0.1318		190.476	3.8154
43.3449	0.1357		190.717	4.0459
43.3996	0.1289		190.957	3.6084
43.4543	0.1416		191.198	3.8232
43.5089	0.127		191.438	3.6289
43.5636	0.0908		191.679	3.75
43.6182	0.1445		191.919	3.5781
43.6729	0.1309		192.16	3.3691
43.7275	0.0938		192.4	3.6416
43.7822	0.1084		192.641	3.8203
43.8369	0.0947		192.881	3.7432
43.8915	0.0879		193.122	3.6777
43.9462	0.1318		193.362	3.8076
44.0008	0.1562		193.603	3.623
44.0555	0.1416		193.843	3.6533
44.1102	0.1826		194.084	3.5635
44.1648	0.1777		194.324	3.3193
44.2195	0.2422		194.565	3.5713
44.2741	0.2822		194.805	3.7295
44.3288	0.375		195.046	3.4756
44.3835	0.4365		195.286	3.5596
44.4381	0.5332		195.527	3.6006
44.4928	0.623		195.767	3.666
44.5474	0.9912		196.008	3.8545
44.6021	1.4883		196.248	3.708
44.6568	1.7373		196.489	3.7354
44.7114	1.8057		196.729	3.6768
44.7661	1.6836		196.97	3.5684
44.8207	1.5283		197.21	3.373
44.8754	1.1436		197.451	3.792
44.9301	0.8594		197.691	3.71
44.9847	0.5176		197.932	3.7275
45.0394	0.3389		198.172	3.582
45.094	0.1738		198.413	3.5684
45.1487	0.1426		198.653	3.4746
45.2034	0.1387		198.894	3.6836
45.258	0.1182		199.134	3.8125
45.3127	0.1152		199.375	3.9199
45.3673	0.1299		199.615	3.3887
45.422	0.1162		199.856	3.3516
45.4766	0.1709		200.096	3.7031
45.5313	0.1475		200.337	3.7412
45.586	0.2188		200.577	3.9014
45.6406	0.3232		200.818	3.7197
45.6953	0.3213		201.058	3.749
45.7499	0.3818		201.299	3.6973
45.8046	0.4238		201.539	4.041
45.8593	0.2842		201.78	3.7881
45.9139	0.2412		202.02	3.7578
45.9686	0.1953		202.261	3.5732
46.0232	0.1816		202.501	3.9307
46.0779	0.1621		202.742	3.7676
46.1326	0.1445		202.982	3.7363
46.1872	0.1445		203.223	3.8438
46.2419	0.1211		203.463	3.8496
46.2965	0.1172		203.704	4.3213
46.3512	0.1074		203.944	4.6318
46.4059	0.1318		204.185	4.3486
46.4605	0.1338		204.425	5.1787
46.5152	0.1143		204.666	5.1396
46.5698	0.1494		204.906	5.9072
46.6245	0.1641		205.147	7.1631
46.6792	0.1367		205.387	9.3125
46.7338	0.1377		205.628	10.3398
46.7885	0.1416		205.868	11.1855
46.8431	0.126		206.109	11.8828
46.8978	0.1768		206.349	12.0889
46.9525	0.208		206.59	11.2676
47.0071	0.2236		206.83	10.9775
47.0618	0.1621		207.071	10.4785
47.1164	0.1172		207.311	9.8887
47.1711	0.1221		207.552	10.6982
47.2257	0.1221		207.792	11.4717
47.2804	0.1113		208.033	12.8545
47.3351	0.0938		208.273	13.7822
47.3897	0.1094		208.514	14.1318
47.4444	0.1465		208.754	13.8525
47.499	0.1699		208.995	13.6631
47.5537	0.123		209.235	13.4424
47.6084	0.1211		209.476	13.4307
47.663	0.0879		209.716	12.6484
47.7177	0.125		209.957	11.6084
47.7723	0.1426		210.197	12.2432
47.827	0.167		210.438	12.832
47.8817	0.1377		210.678	13.1816
47.9363	0.1348		210.919	14.3506
47.991	0.1543		211.159	13.9932
48.0456	0.1768		211.4	13.0264
48.1003	0.21		211.64	11.6221
48.155	0.2412		211.881	11.0566
48.2096	0.2305		212.121	10.8252
48.2643	0.2959		212.362	9.8984
48.3189	0.3184		212.602	9.5186
48.3736	0.4492		212.843	8.7764
48.4283	0.4678		213.083	8.6963
48.4829	0.5068		213.324	8.6621
48.5376	0.667		213.564	8.6055
48.5922	0.7363		213.805	8.8018
48.6469	0.874		214.045	9.0127
48.7016	0.9854		214.286	9.3008
48.7562	1.041		214.526	9.166
48.8109	1.2715		214.767	9.0117
48.8655	1.4082		215.007	9.127
48.9202	1.6113		215.248	8.2598
48.9749	1.667		215.488	7.0664
49.0295	1.9639		215.729	6.0049
49.0842	2.2314		215.969	4.9678
49.1388	2.2695		216.21	4.8418
49.1935	2.4785		216.45	4.4707
49.2481	2.7988		216.691	3.9541
49.3028	3.5186		216.931	3.8604
49.3575	4.3398		217.172	3.8242
49.4121	5.2441		217.412	4.0186
49.4668	6.2354		217.653	3.6963
49.5214	7.4619		217.893	3.7637
49.5761	8.6641		218.134	3.8994
49.6308	8.9512		218.374	3.6953
49.6854	9.8477		218.615	3.6934
49.7401	10.7998		218.855	3.6191
49.7947	11.6533		219.096	3.6748
49.8494	12.0908		219.336	3.6787
49.9041	13.2324		219.577	3.5967
49.9587	14.5791		219.817	3.6885
50.0134	15.834		220.058	3.5977
50.068	16.9316		220.298	3.3086
50.1227	18.1299		220.539	3.7402
50.1774	20.665		220.779	3.3438
50.232	23.7461		221.02	3.6768
50.2867	26.7217		221.26	3.5039
50.3413	29.1641		221.501	3.4639
50.396	32.5762		221.741	3.3867
50.4507	36.6143		221.982	3.1846
50.5053	41.4561		222.222	3.3457
50.56	46.0303		222.463	3.207
50.6146	49.1865		222.703	3.4473
50.6693	51.4023		222.944	3.4229
50.724	55.0273		223.184	3.5703
50.7786	56.7246		223.425	3.5586
50.8333	57.7178		223.665	3.4834
50.8879	57.8203		223.906	3.1113
50.9426	57.957		224.146	3.3457
50.9972	59.873		224.387	3.3232
51.0519	60.291		224.627	3.5205
51.1066	60.1689		224.868	3.4912
51.1612	60.3184		225.108	3.3652
51.2159	61.4863		225.349	3.3389
51.2705	61.9932		225.589	3.2246
51.3252	60.4824		225.83	3.3457
51.3799	57.9736		226.07	3.1045
51.4345	54.4141		226.311	3.2715
51.4892	51.5957		226.551	3.1934
51.5438	45.9629		226.792	3.2217
51.5985	42.6426		227.032	3.124
51.6532	39.1025		227.273	3.1455
51.7078	35.4756		227.513	3.1445
51.7625	33.1426		227.754	3.1914
51.8171	30.9863		227.994	3.5723
51.8718	28.3955		228.235	3.6191
51.9265	27.2539		228.475	3.1641
51.9811	25.5068		228.716	3.2002
52.0358	23.5176		228.956	3.2393
52.0904	22.166		229.197	3.457
52.1451	19.7646		229.437	3.5664
52.1998	17.4805		229.678	3.3779
52.2544	15.0049		229.918	3.2881
52.3091	13.2881		230.159	3.0859
52.3637	11.3564		230.399	3.2871
52.4184	8.5566		230.64	3.3164
52.4731	7.2275		230.88	3.3291
52.5277	5.7637		231.121	3.1992
52.5824	4.8594		231.361	3.4541
52.637	4.3486		231.602	3.668
52.6917	3.8184		231.842	3.209
52.7464	3.335		232.083	3.2539
52.801	2.7158		232.323	3.2822
52.8557	2.5771		232.564	2.9619
52.9103	1.9834		232.804	3.1426
52.965	1.6396		233.045	3.1318
53.0196	1.377		233.285	3.1602
53.0743	1.1357		233.526	3.332
53.129	0.9902		233.766	3.2783
53.1836	0.8027		234.007	3.2998
53.2383	0.7256		234.247	3.3301
53.2929	0.6553		234.488	3.6133
53.3476	0.5967		234.728	3.1475
53.4023	0.4727		234.969	3.0869
53.4569	0.5547		235.209	3.207
53.5116	0.5059		235.45	3.208
53.5662	0.4141		235.69	3.0322
53.6209	0.3906		235.931	3.2881
53.6756	0.3154		236.171	3.0947
53.7302	0.3496		236.412	3.2041
53.7849	0.2744		236.652	3.1289
53.8395	0.2383		236.893	3.1875
53.8942	0.249		237.133	3.3623
53.9489	0.2881		237.374	3.3125
54.0035	0.2568		237.614	3.3613
54.0582	0.2266		237.855	3.5781
54.1128	0.2451		238.095	3.5791
54.1675	0.2402		238.336	3.2051
54.2222	0.2549		238.576	3.2002
54.2768	0.2266		238.817	3.2559
54.3315	0.2188		239.057	2.9307
54.3861	0.3066		239.298	3.04
54.4408	0.3281		239.538	2.9619
54.4955	0.3203		239.779	2.918
54.5501	0.3887		240.019	3.0498
54.6048	0.5781		240.26	3.0947
54.6594	0.7979		240.5	2.8975
54.7141	0.7686		240.741	3.2031
54.7688	0.8418		240.981	2.9014
54.8234	0.792		241.222	2.9482
54.8781	0.751		241.462	2.9814
54.9327	0.4766		241.703	3.0869
54.9874	0.3818		241.943	3.0205
55.042	0.2891		242.184	3.0049
55.0967	0.1846		242.424	2.9189
55.1514	0.1582		242.665	3.2207
55.206	0.1768		242.905	2.9277
55.2607	0.1973		243.146	2.8555
55.3153	0.1758		243.386	3.0674
55.37	0.2246		243.627	2.9482
55.4247	0.1885		243.867	3.1523
55.4793	0.2383		244.108	2.9922
55.534	0.3203		244.348	3.1572
55.5886	0.2617		244.589	3.1143
55.6433	0.251		244.829	2.9912
55.698	0.2725		245.07	3.0449
55.7526	0.2441		245.31	2.9268
55.8073	0.2002		245.551	2.8945
55.8619	0.1855		245.791	3.1182
55.9166	0.1094		246.032	2.8916
