# Supplementary material for: Mechanically induced topological transition of spectrin regulates its distribution in the mammalian cell cortex
Source: Nat Commun. 2024 Jul 8;15:5711. doi: 10.1038/s41467-024-49906-6 (PMC11231315; doi:10.1038/s41467-024-49906-6)
Supplement: Supplementary file 12 — Source data [file 41467_2024_49906_MOESM12_ESM.zip › Source Data Files/Source Data Supplementary/FigureS3/FigureS3a.csv]

nm	Autocorrelation
0	1
10.8658	0.953527
21.7316	0.828681
32.5974	0.659845
43.4632	0.484204
54.329	0.327756
65.1948	0.202979
76.0606	0.113292
86.9264	0.058173
97.7922	0.03596
108.658	0.044542
119.5238	0.08195
130.3896	0.144192
141.2554	0.221313
152.1212	0.297051
162.987	0.358104
173.8528	0.396201
184.7186	0.407051
195.5844	0.390109
206.4502	0.349141
217.316	0.290852
228.1818	0.22305
239.0476	0.153689
249.9134	0.090027
260.7792	0.038028
271.645	0.00118
282.5108	-0.019327
293.3766	-0.023719
304.2424	-0.011833
315.1082	0.017193
325.974	0.06423
336.8398	0.127895
347.7056	0.2023
358.5714	0.27621
369.4372	0.334803
380.303	0.364975
391.1688	0.361623
402.0346	0.326659
412.9004	0.26671
423.7662	0.19197
434.632	0.114732
445.4978	0.046929
456.3636	-0.002021
467.2294	-0.026257
478.0952	-0.022985
488.961	0.00853
499.8268	0.066948
510.6926	0.147861
521.5584	0.242783
532.4242	0.341853
543.29	0.435253
554.1558	0.510516
565.0216	0.553768
575.8874	0.559743
586.7532	0.532883
597.619	0.48029
608.4848	0.408964
619.3506	0.32572
630.2164	0.237358
641.0822	0.150407
651.948	0.069218
662.8138	-0.004037
673.6796	-0.066284
684.5454	-0.1107
695.4112	-0.130783
706.277	-0.123801
717.1428	-0.090791
728.0086	-0.036786
738.8744	0.029545
749.7402	0.096561
760.606	0.150969
771.4718	0.177919
782.3376	0.165387
793.2034	0.116646
804.0692	0.048638
814.935	-0.02009
825.8008	-0.077102
836.6666	-0.116817
847.5324	-0.13816
858.3982	-0.142495
869.264	-0.132585
880.1298	-0.110326
890.9956	-0.075528
901.8614	-0.028704
912.7272	0.028002
923.593	0.092983
934.4588	0.161457
945.3246	0.224459
956.1904	0.27277
967.0562	0.301732
977.922	0.311961
988.7878	0.30646
999.6536	0.285637
1010.5194	0.248111
1021.3852	0.19504
1032.251	0.134062
1043.1168	0.078545
1053.9826	0.042892
1064.8484	0.03695
1075.7142	0.062894
1086.58	0.117889
1097.4458	0.197447
1108.3116	0.299546
1119.1774	0.422147
1130.0432	0.561613
1140.909	0.706182
1151.7748	0.829799
1162.6406	0.896357
1173.5064	0.882457
1184.3722	0.785057
1195.238	0.620988
1206.1038	0.420727
1216.9696	0.218458
1227.8354	0.042146
1238.7012	-0.092655
1249.567	-0.182889
1260.4328	-0.232716
1271.2986	-0.249157
1282.1644	-0.242898
1293.0302	-0.227247
1303.896	-0.209717
1314.7618	-0.186829
1325.6276	-0.154463
1336.4934	-0.119649
1347.3592	-0.085714
1358.225	-0.045586
1369.0908	0.006657
1379.9566	0.055044
1390.8224	0.106158
1401.6882	0.209521
1412.554	0.45643
1423.4198
1434.2856
1445.1514
1456.0172
1466.883
1477.7488
1488.6146
1499.4804
1510.3462
1521.212
1532.0778
1542.9436
1553.8094
1564.6752
1575.541
1586.4068
1597.2726
1608.1384
1619.0042
1629.87
