# Supplementary material for: Mechanically induced topological transition of spectrin regulates its distribution in the mammalian cell cortex
Source: Nat Commun. 2024 Jul 8;15:5711. doi: 10.1038/s41467-024-49906-6 (PMC11231315; doi:10.1038/s41467-024-49906-6)
Supplement: Supplementary file 12 — Source data [file 41467_2024_49906_MOESM12_ESM.zip › Source Data Files/Source Data Supplementary/FigureS3/FigureS3e.xlsx]

## Sheet: Sheet1
Distance	Confocal		Decon				Actin	Distance	Confocal		Deconvol
0	22.9391	0	1828.52					0	13.2288	0	64.5059
0.04519	25.3037	0.016892	1910.65					0.04519	14.1188	0.016892	82.3987
0.090379	23.9567	0.033785	2057.62					0.090379	11.2109	0.033785	101.607
0.135569	22.8756	0.050677	2259.31					0.135569	16.3714	0.050677	120.667
0.180759	22.4152	0.06757	2455.8					0.180759	14.2336	0.06757	138.827
0.225948	23.8888	0.084462	2607.2					0.225948	12.2634	0.084462	156.217
0.271138	22.2343	0.101354	2738.96					0.271138	11.6283	0.101354	176.179
0.316328	20.9115	0.118247	2912.38					0.316328	11.2834	0.118247	201.875
0.361517	20.7173	0.135139	3170.73					0.361517	12.745	0.135139	226.436
0.406707	24.4102	0.152032	3527.44					0.406707	11.9148	0.152032	238.129
0.451897	22.1181	0.168924	3905.52					0.451897	13.8811	0.168924	235.719
0.497086	21.9167	0.185816	4218.95					0.497086	12.326	0.185816	224.113
0.542276	18.3843	0.202709	4453.93					0.542276	9.59244	0.202709	200.058
0.587466	15.4882	0.219601	4688.84					0.587466	11.7596	0.219601	164.512
0.632655	17.6163	0.236494	5005.86					0.632655	12.4655	0.236494	130.184
0.677845	15.1222	0.253386	5383.7					0.677845	10.7215	0.253386	105.653
0.723035	14.0107	0.270279	5685.65					0.723035	9.01716	0.270279	90.7924
0.768224	17.8809	0.287171	5761.41					0.768224	9.36849	0.287171	82.2775
0.813414	15.3894	0.304063	5571.19					0.813414	10.8	0.304063	78.1401
0.858604	15.8919	0.320956	5261.1					0.858604	11.6795	0.320956	77.1271
0.903793	17.5788	0.337848	5039.57					0.903793	8.92536	0.337848	80.8742
0.948983	19.8218	0.354741	4986.5					0.948983	8.48916	0.354741	93.8106
0.994173	20.0797	0.371633	5010.5					0.994173	9.97419	0.371633	120.613
1.03936	24.2598	0.388525	5004.6					1.03936	8.78581	0.388525	160.754
1.08455	23.7271	0.405418	5013.44					1.08455	7.99223	0.405418	195.691
1.12974	21.3224	0.42231	5211.48					1.12974	10.09	0.42231	201.359
1.17493	20.6917	0.439203	5697.9					1.17493	8.6955	0.439203	179.98
1.22012	22.3033	0.456095	6371.65					1.22012	10.0359	0.456095	154.075
1.26531	19.2976	0.472987	7058.9					1.26531	12.0214	0.472987	133.374
1.3105	19.4493	0.48988	7709.06					1.3105	11.1412	0.48988	115.234
1.35569	20.7628	0.506772	8385.18					1.35569	8.62673	0.506772	97.0294
1.40088	17.8885	0.523665	9087.05					1.40088	8.81692	0.523665	78.4105
1.44607	16.9765	0.540557	9655.65					1.44607	8.93646	0.540557	61.2157
1.49126	18.6551	0.557449	9862.75					1.49126	7.87338	0.557449	48.2045
1.53645	17.3687	0.574342	9570.12					1.53645	8.46292	0.574342	40.1698
1.58164	15.3503	0.591234	8832.57					1.58164	8.20727	0.591234	35.0977
1.62683	17.9017	0.608127	7810.35					1.62683	8.44391	0.608127	31.4808
1.67202	15.8013	0.625019	6708.88					1.67202	8.57211	0.625019	29.2342
1.71721	17.0178	0.641911	5698.09					1.71721	9.60246	0.641911	26.9567
1.7624	17.8991	0.658804	4878.17					1.7624	12.1316	0.658804	23.1506
1.80759	17.929	0.675696	4295.67					1.80759	11.7784	0.675696	18.665
1.85278	21.1756	0.692589	3936.36					1.85278	10.7996	0.692589	14.7441
1.89797	20.988	0.709481	3710.98					1.89797	9.49348	0.709481	11.8566
1.94316	24.9047	0.726373	3530.12					1.94316	9.45697	0.726373	9.28312
1.98835	26.742	0.743266	3387.3					1.98835	8.94251	0.743266	7.22989
2.03354	23.1307	0.760158	3354.73					2.03354	11.5412	0.760158	5.73951
2.07872	20.5168	0.777051	3486.61					2.07872	9.06633	0.777051	4.67924
2.12391	21.2557	0.793943	3734					2.12391	7.59972	0.793943	4.04256
2.1691	24.2012	0.810836	3971.19					2.1691	7.12685	0.810836	3.86432
2.21429	20.6982	0.827728	4084.22					2.21429	6.09361	0.827728	3.78443
2.25948	20.5086	0.84462	4036.05					2.25948	6.9725	0.84462	3.97505
2.30467	22.7333	0.861513	3902.26					2.30467	8.54563	0.861513	4.27717
2.34986	22.2953	0.878405	3775.32					2.34986	9.9918	0.878405	4.65641
2.39505	21.53	0.895298	3713.73					2.39505	10.0564	0.895298	5.18528
2.44024	21.6928	0.91219	3774.12					2.44024	10.2834	0.91219	5.68168
2.48543	22.8195	0.929082	4023					2.48543	7.42868	0.929082	6.1895
2.53062	25.3018	0.945975	4446.98					2.53062	7.6224	0.945975	6.57203
2.57581	25.7663	0.962867	4906.65					2.57581	9.44145	0.962867	6.25393
2.621	23.2406	0.97976	5223.32					2.621	9.80351	0.97976	5.88333
2.66619	23.3121	0.996652	5296.24					2.66619	8.03976	0.996652	5.68311
2.71138	22.419	1.01354	5123.36					2.71138	7.31435	1.01354	6.20171
2.75657	20.6747	1.03044	4776.81					2.75657	7.87791	1.03044	7.70686
2.80176	21.7985	1.04733	4407.22					2.80176	8.81953	1.04733	9.38052
2.84695	19.0919	1.06422	4189.28					2.84695	7.33277	1.06422	10.3842
2.89214	18.3628	1.08111	4240.19					2.89214	8.41438	1.08111	10.2248
2.93733	22.4891	1.09801	4574.08					2.93733	8.56823	1.09801	9.68635
2.98252	24.2548	1.1149	5118.49					2.98252	7.13876	1.1149	8.61754
3.02771	23.3157	1.13179	5732.57					3.02771	7.94635	1.13179	7.13587
3.0729	22.3511	1.14868	6245.25					3.0729	6.08004	1.14868	6.0786
3.11809	16.4086	1.16558	6517.77					3.11809	8.09203	1.16558	5.7182
3.16328	20.5643	1.18247	6594.33					3.16328	10.5953	1.18247	6.29725
3.20847	22.4829	1.19936	6702.43					3.20847	8.31577	1.19936	7.60841
3.25366	19.179	1.21625	7040.13					3.25366	7.72181	1.21625	9.21967
3.29885	24.1059	1.23315	7602.75					3.29885	10.5455	1.23315	10.3456
3.34403	25.6209	1.25004	8192.23					3.34403	9.90398	1.25004	10.0468
3.38923	25.0134	1.26693	8552.63					3.38923	10.1034	1.26693	9.04985
3.43441	27.187	1.28382	8624.08					3.43441	9.76865	1.28382	7.56564
3.4796	29.1481	1.30072	8508.5					3.4796	9.37251	1.30072	6.43478
3.52479	22.2323	1.31761	8296.14					3.52479	10.6006	1.31761	5.46677
3.56998	21.4464	1.3345	7978.1					3.56998	10.3022	1.3345	4.77858
3.61517	17.4041	1.35139	7534.64					3.61517	10.4235	1.35139	4.04133
3.66036	19.143	1.36828	6980.48					3.66036	11.3278	1.36828	3.34927
3.70555	16.2877	1.38518	6379.89					3.70555	10.6549	1.38518	2.77639
3.75074	19.0168	1.40207	5878.24					3.75074	10.7055	1.40207	2.71853
3.79593	24.7573	1.41896	5602.68					3.79593	8.10659	1.41896	2.6811
3.84112	16.6724	1.43586	5569.38					3.84112	9.27411	1.43586	2.62248
3.88631	15.9539	1.45275	5681.44					3.88631	11.0025	1.45275	2.60584
3.9315	16.9936	1.46964	5809.09					3.9315	10.5241	1.46964	2.21834
3.97669	18.5573	1.48653	5837.04					3.97669	10.1839	1.48653	2.06368
4.02188	16.8155	1.50342	5713.59					4.02188	9.61064	1.50342	1.76165
		1.52032	5503.96							1.52032	1.38795
		1.53721	5369.62							1.53721	1.25879
		1.5541	5390.97							1.5541	1.33297
		1.57099	5495.91							1.57099	1.24715
		1.58789	5514.55							1.58789	1.14677
		1.60478	5311.13							1.60478	1.18365
		1.62167	4883.51							1.62167	1.56088
		1.63856	4349.37							1.63856	1.91801
		1.65546	3861.89							1.65546	2.30865
		1.67235	3520.86							1.67235	2.28125
		1.68924	3329.68							1.68924	1.96006
		1.70613	3256.41							1.70613	1.55415
		1.72303	3282.94							1.72303	1.3836
		1.73992	3376.31							1.73992	1.21299
		1.75681	3476.02							1.75681	1.04239
		1.7737	3520.65							1.7737	0.953627
		1.79059	3491.04							1.79059	1.06016
		1.80749	3430.34							1.80749	1.93473
		1.82438	3403.78							1.82438	3.56012
		1.84127	3461.44							1.84127	6.3842
		1.85817	3612.01							1.85817	10.0089
		1.87506	3842.48							1.87506	13.4113
		1.89195	4128.76							1.89195	16.7163
		1.90884	4459.39							1.90884	19.3619
		1.92573	4846.85							1.92573	20.9646
		1.94263	5306.47							1.94263	21.8473
		1.95952	5849.75							1.95952	22.6114
		1.97641	6462.5							1.97641	23.016
		1.9933	7102.21							1.9933	22.0217
		2.0102	7675.97							2.0102	20.1186
		2.02709	8079.62							2.02709	19.3647
		2.04398	8257							2.04398	18.9775
		2.06087	8231.31							2.06087	17.0031
		2.07777	8038.47							2.07777	14.5537
		2.09466	7675.5							2.09466	11.9282
		2.11155	7216.98							2.11155	9.12167
		2.12844	6760.45							2.12844	6.72824
		2.14534	6353.92							2.14534	5.66756
		2.16223	5961.37							2.16223	5.71667
		2.17912	5527							2.17912	6.68493
		2.19601	5079.16							2.19601	8.05591
		2.21291	4738.13							2.21291	8.43459
		2.2298	4618.16							2.2298	9.21178
		2.24669	4732.71							2.24669	9.80949
		2.26358	5040.11							2.26358	9.77137
		2.28048	5492.27							2.28048	9.61862
		2.29737	6022.58							2.29737	8.73867
		2.31426	6537.61							2.31426	7.38368
		2.33115	6973.53							2.33115	6.50051
		2.34804	7323.74							2.34804	5.6909
		2.36494	7610.39							2.36494	5.75375
		2.38183	7854.79							2.38183	5.99164
		2.39872	8050.64							2.39872	6.36079
		2.41561	8178.34							2.41561	6.80996
		2.43251	8196.45							2.43251	7.70032
		2.4494	8047.53							2.4494	8.92444
		2.46629	7710.33							2.46629	11.2717
		2.48318	7227.73							2.48318	14.1213
		2.50008	6663.21							2.50008	18.4639
		2.51697	6071.61							2.51697	26.1005
		2.53386	5477.66							2.53386	37.6605
		2.55075	4913.5							2.55075	52.216
		2.56765	4464.76							2.56765	65.8947
		2.58454	4216.21							2.58454	78.1152
		2.60143	4194.45							2.60143	93.382
		2.61832	4402.92							2.61832	117.15
		2.63522	4860.08							2.63522	143.729
		2.65211	5563.08							2.65211	158.704
		2.669	6434.97							2.669	154.966
		2.68589	7345.92							2.68589	141.976
		2.70278	8112.96							2.70278	129.433
		2.71968	8517.08							2.71968	122.61
		2.73657	8424.66							2.73657	123.283
		2.75346	7929.48							2.75346	127.155
		2.77035	7284.31							2.77035	127.176
		2.78725	6703.33							2.78725	125.635
		2.80414	6236.07							2.80414	126.92
		2.82103	5832.62							2.82103	129.259
		2.83792	5438.19							2.83792	127.409
		2.85482	5061.34							2.85482	125.392
		2.87171	4771.72							2.87171	131.605
		2.8886	4631.08							2.8886	146.061
		2.90549	4626.42							2.90549	160.498
		2.92239	4663.13							2.92239	167.554
		2.93928	4664.94							2.93928	168.512
		2.95617	4631.57							2.95617	167.779
		2.97306	4611.87							2.97306	162.536
		2.98996	4661.9							2.98996	147.967
		3.00685	4814.12							3.00685	127.482
		3.02374	5051.46							3.02374	110.386
		3.04063	5305.53							3.04063	100.624
		3.05753	5534.67							3.05753	93.9949
		3.07442	5781.74							3.07442	87.5518
		3.09131	6096.23							3.09131	82.5792
		3.1082	6421.91							3.1082	79.6846
		3.12509	6646.85							3.12509	74.9335
		3.14199	6740.45							3.14199	64.6201
		3.15888	6760.64							3.15888	51.2302
		3.17577	6735.68							3.17577	39.8503
		3.19266	6594.42							3.19266	32.129
		3.20956	6228.29							3.20956	26.3642
		3.22645	5615.38							3.22645	21.6158
		3.24334	4852.42							3.24334	18.7202
		3.26024	4057.13							3.26024	17.7907
		3.27713	3317.65							3.27713	18.1648
		3.29402	2724.73							3.29402	18.9759
		3.31091	2360.12							3.31091	18.6503
		3.3278	2236							3.3278	15.9239
		3.3447	2297.39							3.3447	12.7489
		3.36159	2478.09							3.36159	10.7368
		3.37848	2779.38							3.37848	10.939
		3.39537	3255.07							3.39537	12.5221
		3.41227	3935.17							3.41227	14.914
		3.42916	4806.25							3.42916	17.7298
		3.44605	5886.81							3.44605	21.7818
		3.46294	7280.22							3.46294	27.2328
		3.47984	9056.41							3.47984	34.0913
		3.49673	11143.9							3.49673	39.3085
		3.51362	13260							3.51362	41.1077
		3.53051	14978.4							3.53051	41.1391
		3.5474	15880.3							3.5474	40.3343
		3.5643	15814							3.5643	38.4416
		3.58119	14994.6							3.58119	35.3449
		3.59808	13735.8							3.59808	33.124
		3.61497	12138.9							3.61497	34.5508
		3.63187	10332.2							3.63187	39.1036
		3.64876	8593.25							3.64876	44.2726
		3.66565	7272.67							3.66565	47.3157
		3.68255	6527.81							3.68255	47.1631
		3.69944	6204.55							3.69944	44.6158
		3.71633	6037.05							3.71633	44.0074
		3.73322	5877.51							3.73322	47.8526
		3.75011	5725.98							3.75011	54.9214
		3.76701	5647.53							3.76701	59.9274
		3.7839	5677.14							3.7839	58.5945
		3.80079	5825.24							3.80079	53.7103
		3.81768	6060.47							3.81768	50.7816
		3.83458	6229.64							3.83458	52.3958
		3.85147	6148.33							3.85147	58.1601
		3.86836	5791.03							3.86836	64.6147
		3.88525	5320.23							3.88525	68.7697
		3.90215	4923.69							3.90215	70.3343
		3.91904	4659.26							3.91904	71.6438
		3.93593	4447.31							3.93593	77.6717
		3.95282	4160.93							3.95282	92.7855
		3.96972	3706.76							3.96972	118.294
		3.98661	3113.14							3.98661	147.551
		4.0035	2493.83							4.0035	168.271
		4.02039	1940.69							4.02039	173.73
