# Supplementary material for: Mechanically induced topological transition of spectrin regulates its distribution in the mammalian cell cortex
Source: Nat Commun. 2024 Jul 8;15:5711. doi: 10.1038/s41467-024-49906-6 (PMC11231315; doi:10.1038/s41467-024-49906-6)
Supplement: Supplementary file 12 — Source data [file 41467_2024_49906_MOESM12_ESM.zip › Source Data Files/Source Data Supplementary/FigureS3/FigureS3c.xlsx]

## Sheet: Sheet1
Distance	Confocal		STED		Decon		Actin	Distance	Confocal		STED		Deconvol
0	2.10542	0	6.51202	0	14.8303			0	3.79363	0	1.08306	0	105.539
0.034193	5.45222	0.01115	7.09023	0.01115	17.0281			0.034193	3.34051	0.01115	0.83732	0.01115	73.022
0.068386	6.17652	0.022301	7.57394	0.022301	19.8512			0.068386	4.90635	0.022301	0.973358	0.022301	50.8975
0.102579	5.52455	0.033451	6.72826	0.033451	23.5039			0.102579	4.46775	0.033451	0.792574	0.033451	36.8497
0.136772	5.1243	0.044601	7.94853	0.044601	28.3834			0.136772	5.57764	0.044601	0.795932	0.044601	28.263
0.170964	5.00838	0.055752	7.97057	0.055752	34.7533			0.170964	5.98642	0.055752	0.328335	0.055752	23.5254
0.205157	6.39717	0.066902	7.526	0.066902	41.7797			0.205157	5.84252	0.066902	0.851328	0.066902	23.4864
0.23935	9.27003	0.078052	6.64276	0.078052	49.8142			0.23935	5.84334	0.078052	0.450385	0.078052	29.2308
0.273543	12.7203	0.089203	7.80722	0.089203	58.6312			0.273543	7.83101	0.089203	0.464159	0.089203	45.7816
0.307736	13.5123	0.100353	8.9598	0.100353	68.3212			0.307736	9.14395	0.100353	0.364643	0.100353	82.804
0.341929	15.1698	0.111503	7.05618	0.111503	81.8239			0.341929	7.54323	0.111503	0.937372	0.111503	155.256
0.376122	17.6073	0.122654	6.83904	0.122654	104.6			0.376122	7.22307	0.122654	0.902343	0.122654	285.561
0.410315	15.6872	0.133804	8.26583	0.133804	143.516			0.410315	10.5624	0.133804	0.622322	0.133804	496.708
0.444507	15.1483	0.144954	9.48647	0.144954	204.485			0.444507	10.8467	0.144954	1.28659	0.144954	782.389
0.4787	16.5519	0.156105	7.50648	0.156105	290.67			0.4787	9.54373	0.156105	1.16915	0.156105	1104.78
0.512893	18.4941	0.167255	10.7477	0.167255	402.958			0.512893	11.0403	0.167255	1.71126	0.167255	1366.18
0.547086	16.4053	0.178405	10.5216	0.178405	541.253			0.547086	13.3025	0.178405	2.53557	0.178405	1464.3
0.581279	22.098	0.189556	9.67782	0.189556	710.487			0.581279	17.2378	0.189556	1.5047	0.189556	1367.16
0.615472	23.0719	0.200706	13.3829	0.200706	927.452			0.615472	14.4798	0.200706	1.28964	0.200706	1137.76
0.649665	19.2594	0.211856	12.0543	0.211856	1224.77			0.649665	17.3962	0.211856	0.973689	0.211856	887.622
0.683858	14.2327	0.223007	10.3994	0.223007	1649.85			0.683858	19.6633	0.223007	1.28921	0.223007	679.447
0.71805	12.3753	0.234157	13.651	0.234157	2247.15			0.71805	25.2952	0.234157	1.02892	0.234157	518.733
0.752243	17.9992	0.245307	17.6361	0.245307	3035.96			0.752243	29.4517	0.245307	1.16508	0.245307	390.656
0.786436	15.9251	0.256457	13.3748	0.256457	4003.45			0.786436	28.9304	0.256457	1.01213	0.256457	280.035
0.820629	12.9154	0.267608	16.1765	0.267608	5113.08			0.820629	33.0902	0.267608	1.61633	0.267608	186.039
0.854822	15.3536	0.278758	19.6312	0.278758	6301.02			0.854822	32.4068	0.278758	0.945828	0.278758	114.826
0.889015	11.6256	0.289908	15.7239	0.289908	7477.77			0.889015	34.359	0.289908	0.609714	0.289908	69.2556
0.923208	9.83856	0.301059	17.9904	0.301059	8551.71			0.923208	33.9242	0.301059	0.220151	0.301059	42.8807
0.957401	14.3481	0.312209	21.1881	0.312209	9445.46			0.957401	29.4956	0.312209	0.74464	0.312209	29.849
0.991593	12.4687	0.323359	19.4695	0.323359	10167.2			0.991593	23.3492	0.323359	0.950124	0.323359	24.8277
1.02579	11.4783	0.33451	19.9848	0.33451	10887.6			1.02579	19.1974	0.33451	1.05368	0.33451	24.5651
1.05998	10.8899	0.34566	19.2041	0.34566	11877.7			1.05998	16.2558	0.34566	0.733162	0.34566	27.1761
1.09417	6.80863	0.35681	18.2833	0.35681	13347.2			1.09417	14.0911	0.35681	0.654278	0.35681	33.0741
1.12837	8.57914	0.367961	19.8813	0.367961	15192.8			1.12837	12.515	0.367961	1.5554	0.367961	41.8924
1.16256	8.72075	0.379111	26.1425	0.379111	16877.6			1.16256	12.3418	0.379111	2.26566	0.379111	54.6174
1.19675	8.80115	0.390261	25.548	0.390261	17810.4			1.19675	13.6437	0.390261	0.846956	0.390261	74.7775
1.23094	9.49635	0.401412	22.3755	0.401412	17804.4			1.23094	14.139	0.401412	0.598444	0.401412	107.898
1.26514	8.03432	0.412562	25.3065	0.412562	17055.8			1.26514	18.0696	0.412562	1.48083	0.412562	161.005
1.29933	11.2055	0.423712	24.8073	0.423712	15869.8			1.29933	23.2282	0.423712	1.30271	0.423712	242.991
1.33352	12.2193	0.434863	22.7615	0.434863	14484			1.33352	26.7875	0.434863	1.20906	0.434863	354.248
1.36772	12.3014	0.446013	26.5748	0.446013	13073.9			1.36772	30.5402	0.446013	1.72644	0.446013	485.117
1.40191	12.1738	0.457163	21.4564	0.457163	11788.1			1.40191	32.9724	0.457163	1.71294	0.457163	622.628
1.4361	8.37157	0.468314	23.0111	0.468314	10787.7			1.4361	33.7536	0.468314	1.40487	0.468314	742.429
1.47029	11.6488	0.479464	21.5312	0.479464	10176.9			1.47029	32.4354	0.479464	1.14222	0.479464	819.619
1.50449	10.8616	0.490614	22.6857	0.490614	10003.1			1.50449	29.8482	0.490614	2.34434	0.490614	835.51
1.53868	10.9388	0.501765	23.2166	0.501765	10264.7			1.53868	27.9265	0.501765	1.78123	0.501765	788.329
1.57287	8.20249	0.512915	21.8363	0.512915	10874.2			1.57287	24.6792	0.512915	1.77117	0.512915	703.603
1.60706	9.9332	0.524065	25.7655	0.524065	11602.5			1.60706	19.9887	0.524065	0.997069	0.524065	621.041
1.64126	7.64337	0.535216	26.3013	0.535216	12133.8			1.64126	21.8919	0.535216	1.07323	0.535216	568.518
1.67545	8.34211	0.546366	21.6453	0.546366	12388.2			1.67545	17.4423	0.546366	2.71918	0.546366	536.388
1.70964	5.01381	0.557516	21.4606	0.557516	12523.4			1.70964	19.6745	0.557516	3.90975	0.557516	501.614
1.74384	6.7477	0.568667	23.2724	0.568667	12834.1			1.74384	20.8006	0.568667	1.99385	0.568667	449.276
1.77803	8.863	0.579817	24.892	0.579817	13511.5			1.77803	24.9178	0.579817	0.816811	0.579817	383.846
1.81222	6.37114	0.590967	26.0026	0.590967	14578.4			1.81222	29.6647	0.590967	2.68367	0.590967	321.153
1.84641	10.3843	0.602118	25.8841	0.602118	15963.6			1.84641	31.8126	0.602118	2.54878	0.602118	268.736
1.88061	8.86934	0.613268	23.4818	0.613268	17561.5			1.88061	38.8879	0.613268	1.73004	0.613268	229.329
1.9148	7.69353	0.624418	26.6593	0.624418	19150			1.9148	44.9202	0.624418	1.33422	0.624418	204.46
1.94899	7.48096	0.635569	31.8912	0.635569	20309.5			1.94899	48.3155	0.635569	2.43619	0.635569	191.367
1.98319	7.2562	0.646719	32.8472	0.646719	20635.7			1.98319	48.5382	0.646719	2.65339	0.646719	185.479
2.01738	7.47792	0.657869	24.5239	0.657869	20056.8			2.01738	48.411	0.657869	2.93882	0.657869	185.578
2.05157	4.32142	0.66902	25.904	0.66902	18795.6			2.05157	47.2895	0.66902	1.29344	0.66902	202.656
2.08577	5.36365	0.68017	31.1392	0.68017	17095.5			2.08577	44.9527	0.68017	1.19443	0.68017	258.779
2.11996	6.19632	0.69132	23.0782	0.69132	15206.7			2.11996	41.8699	0.69132	1.66862	0.69132	383.492
2.15415	6.76542	0.70247	24.1604	0.70247	13517.5			2.15415	37.7809	0.70247	2.35068	0.70247	596.249
2.18834	8.30269	0.713621	18.2772	0.713621	12321.1			2.18834	36.4435	0.713621	4.43161	0.713621	893.761
2.22254	9.85142	0.724771	24.6804	0.724771	11656.1			2.22254	31.1788	0.724771	5.10694	0.724771	1233.82
2.25673	11.3673	0.735922	24.7064	0.735922	11339.7			2.25673	33.7382	0.735922	3.35378	0.735922	1565.53
2.29092	12.3592	0.747072	21.9765	0.747072	11171.1			2.29092	31.9811	0.747072	4.55184	0.747072	1867.41
2.32512	12.3099	0.758222	23.4227	0.758222	11009.5			2.32512	34.345	0.758222	4.03555	0.758222	2188.38
2.35931	10.685	0.769372	24.7899	0.769372	10715.4			2.35931	36.6829	0.769372	3.56961	0.769372	2601.7
2.3935	13.1903	0.780523	23.0397	0.780523	10172.8			2.3935	36.379	0.780523	4.61887	0.780523	3224.4
2.42769	11.6964	0.791673	25.0025	0.791673	9409.12			2.42769	41.089	0.791673	3.22697	0.791673	4147.42
2.46189	19.095	0.802823	19.9134	0.802823	8616.59			2.46189	44.1784	0.802823	5.20902	0.802823	5359.09
2.49608	12.4196	0.813974	18.2807	0.813974	8047.48			2.49608	46.8908	0.813974	5.17021	0.813974	6749.17
2.53027	10.6574	0.825124	19.5181	0.825124	7879.86			2.53027	51.3917	0.825124	7.42754	0.825124	7980.77
2.56447	6.21834	0.836274	16.2089	0.836274	8175.35			2.56447	53.2171	0.836274	8.1116	0.836274	8671.7
2.59866	9.23231	0.847425	19.1595	0.847425	8901.17			2.59866	55.8939	0.847425	7.00544	0.847425	8515.43
2.63285	13.6044	0.858575	22.5512	0.858575	9917.02			2.63285	53.0029	0.858575	6.54986	0.858575	7561.47
2.66704	10.9037	0.869725	21.7889	0.869725	11045.6			2.66704	54.6507	0.869725	7.12898	0.869725	6107.49
2.70124	15.2663	0.880876	23.6032	0.880876	12154.9			2.70124	61.2934	0.880876	4.76001	0.880876	4567.31
2.73543	14.5511	0.892026	20.9535	0.892026	13138.6			2.73543	57.3839	0.892026	2.49655	0.892026	3229.25
2.76962	9.17524	0.903176	26.1995	0.903176	13829.6			2.76962	56.0639	0.903176	4.47132	0.903176	2194.95
2.80382	10.6024	0.914327	23.6415	0.914327	14009.6			2.80382	53.0987	0.914327	3.84091	0.914327	1460.8
2.83801	10.0412	0.925477	22.9903	0.925477	13597.6			2.83801	53.6746	0.925477	2.86858	0.925477	943.634
2.8722	13.3328	0.936627	23.7219	0.936627	12713.7			2.8722	46.3496	0.936627	3.17311	0.936627	599.394
2.90639	14.1125	0.947778	19.9765	0.947778	11644.4			2.90639	46.2885	0.947778	1.19961	0.947778	394.864
2.94059	10.6243	0.958928	20.9469	0.958928	10711			2.94059	41.1147	0.958928	2.00666	0.958928	281.763
2.97478	16.0717	0.970078	16.5442	0.970078	10086.3			2.97478	42.6505	0.970078	3.23987	0.970078	227.781
3.00897	21.1074	0.981229	22.1628	0.981229	9704.28			3.00897	46.3091	0.981229	2.48024	0.981229	204.482
3.04317	17.2353	0.992379	20.5699	0.992379	9361.47			3.04317	45.3256	0.992379	3.21054	0.992379	191.801
3.07736	24.4281	1.00353	19.6242	1.00353	8947.15			3.07736	48.4847	1.00353	1.60033	1.00353	179.448
3.11155	23.9896	1.01468	15.6031	1.01468	8527.84			3.11155	53.7644	1.01468	2.25941	1.01468	162.888
3.14574	23.8046	1.02583	16.338	1.02583	8206.81			3.14574	55.9822	1.02583	2.11424	1.02583	142.445
3.17994	31.4066	1.03698	20.2618	1.03698	7983.13			3.17994	59.281	1.03698	2.64334	1.03698	120.201
3.21413	27.3915	1.04813	17.1954	1.04813	7814.22			3.21413	58.7764	1.04813	1.77965	1.04813	99.295
3.24832	25.0993	1.05928	15.9459	1.05928	7741.5			3.24832	57.7008	1.05928	0.608764	1.05928	81.9924
3.28252	20.358	1.07043	15.9622	1.07043	7863.62			3.28252	50.8368	1.07043	1.90218	1.07043	68.9859
3.31671	24.5024	1.08158	18.5439	1.08158	8178.89			3.31671	47.0953	1.08158	1.13721	1.08158	59.7701
3.3509	24.601	1.09273	18.8149	1.09273	8527.54			3.3509	42.9134	1.09273	1.10811	1.09273	53.7909
3.3851	22.9149	1.10388	19.0565	1.10388	8663.36			3.3851	38.6777	1.10388	1.34903	1.10388	51.3954
3.41929	15.4846	1.11503	19.5626	1.11503	8406.71			3.41929	33.5734	1.11503	1.15686	1.11503	52.2108
3.45348	17.5067	1.12618	20.4338	1.12618	7742.12			3.45348	30.416	1.12618	1.38768	1.12618	55.0724
3.48767	17.4849	1.13733	17.1099	1.13733	6824.9			3.48767	25.6337	1.13733	1.95666	1.13733	57.1144
3.52187	19.905	1.14848	17.0636	1.14848	5884.07			3.52187	22.2332	1.14848	1.6493	1.14848	57.0904
3.55606	15.3279	1.15963	14.2331	1.15963	5121.28			3.55606	21.4831	1.15963	1.77364	1.15963	54.9002
3.59025	12.474	1.17078	14.1085	1.17078	4616.72			3.59025	18.5505	1.17078	1.34714	1.17078	52.0048
3.62445	13.4106	1.18193	17.4845	1.18193	4341.9			3.62445	18.9654	1.18193	0.596058	1.18193	49.8166
3.65864	14.453	1.19308	15.6245	1.19308	4203.87			3.65864	19.6759	1.19308	1.15398	1.19308	50.3885
3.69283	17.0016	1.20423	16.9518	1.20423	4102.72			3.69283	17.7578	1.20423	1.50924	1.20423	55.9054
3.72702	13.7383	1.21538	16.2443	1.21538	3967.15			3.72702	15.7397	1.21538	1.23575	1.21538	70.3547
3.76122	18.6889	1.22654	17.9654	1.22654	3771.4			3.76122	15.4422	1.22654	1.10874	1.22654	104.166
3.79541	19.8373	1.23769	16.0836	1.23769	3542.98			3.79541	13.3898	1.23769	1.49814	1.23769	174.241
3.8296	17.3895	1.24884	13.3716	1.24884	3361.17			3.8296	12.4709	1.24884	2.09901	1.24884	305.555
3.8638	14.4125	1.25999	13.6702	1.25999	3285.46			3.8638	12.9967	1.25999	3.59961	1.25999	526.364
3.89799	15.6374	1.27114	16.1794	1.27114	3306.01			3.89799	13.137	1.27114	3.44604	1.27114	874.553
3.93218	19.0801	1.28229	15.1219	1.28229	3375.65			3.93218	11.9954	1.28229	4.78676	1.28229	1382.31
3.96637	19.9667	1.29344	18.222	1.29344	3469.27			3.96637	12.0806	1.29344	5.07902	1.29344	2109.58
4.00057	20.7402	1.30459	14.7492	1.30459	3624.59			4.00057	12.4873	1.30459	2.8706	1.30459	3156.8
4.03476	21.6757	1.31574	16.1593	1.31574	3880.55			4.03476	8.53978	1.31574	4.03288	1.31574	4647.11
4.06895	20.7765	1.32689	15.9912	1.32689	4279.93			4.06895	7.44553	1.32689	8.04191	1.32689	6543.3
4.10314	20.6088	1.33804	16.7992	1.33804	4858.23			4.10314	6.35238	1.33804	5.34215	1.33804	8569.57
4.13734	25.7144	1.34919	15.7351	1.34919	5647.25			4.13734	5.8028	1.34919	8.52637	1.34919	10291.4
4.17153	18.3019	1.36034	19.712	1.36034	6636.35			4.17153	4.28693	1.36034	7.57678	1.36034	11308.8
4.20572	17.0391	1.37149	20.7046	1.37149	7745.9			4.20572	2.87372	1.37149	6.62174	1.37149	11488.5
4.23992	18.3231	1.38264	22.3041	1.38264	8863.97			4.23992	3.45315	1.38264	6.33006	1.38264	10980.6
4.27411	20.5361	1.39379	19.7025	1.39379	9935.15			4.27411	4.08446	1.39379	8.4813	1.39379	9957.01
4.3083	19.7817	1.40494	21.4917	1.40494	10918.9			4.3083	4.52844	1.40494	6.98545	1.40494	8541.69
4.3425	22.7048	1.41609	26.6261	1.41609	11690			4.3425	4.24046	1.41609	4.87301	1.41609	6909.67
4.37669	21.0854	1.42724	21.0934	1.42724	12113.3			4.37669	5.2365	1.42724	6.56395	1.42724	5196.56
4.41088	19.3629	1.43839	21.1052	1.43839	12190			4.41088	5.14079	1.43839	6.37608	1.43839	3570.79
4.44507	20.0708	1.44954	23.6157	1.44954	12010.3			4.44507	6.26647	1.44954	3.26961	1.44954	2216.48
4.47927	21.2998	1.46069	19.4318	1.46069	11719.8			4.47927	4.7347	1.46069	2.87615	1.46069	1246.11
4.51346	22.8087	1.47184	20.9185	1.47184	11447.5			4.51346	4.65269	1.47184	2.17183	1.47184	653.255
4.54765	16.5309	1.48299	20.0624	1.48299	11237.9			4.54765	4.6367	1.48299	1.98912	1.48299	325.78
4.58185	19.1903	1.49414	22.7589	1.49414	10978.3			4.58185	4.50221	1.49414	2.03955	1.49414	162.123
4.61604	14.368	1.50529	24.6486	1.50529	10518.3			4.61604	4.20761	1.50529	2.22603	1.50529	82.8096
4.65023	16.641	1.51644	19.3553	1.51644	9874			4.65023	4.01481	1.51644	1.8637	1.51644	43.6098
4.68442	17.1868	1.5276	18.3047	1.5276	9262.07			4.68442	3.97521	1.5276	1.21324	1.5276	24.5477
4.71862	11.3352	1.53875	18.1127	1.53875	8890.53			4.71862	4.42001	1.53875	2.01918	1.53875	15.5186
4.75281	15.1087	1.5499	17.5311	1.5499	8792.52			4.75281	6.05016	1.5499	0.918351	1.5499	11.853
4.787	11.5151	1.56105	20.6329	1.56105	8837.72			4.787	7.81393	1.56105	1.09481	1.56105	11.4947
4.8212	14.1943	1.5722	20.9622	1.5722	8873.57			4.8212	10.4262	1.5722	1.2581	1.5722	12.6801
4.85539	14.7948	1.58335	18.0339	1.58335	8857.06			4.85539	11.9228	1.58335	3.25333	1.58335	14.2385
4.88958	19.6295	1.5945	17.4857	1.5945	8823.83			4.88958	12.2889	1.5945	1.85663	1.5945	15.6966
4.92377	14.1718	1.60565	19.7848	1.60565	8699.48			4.92377	14.0201	1.60565	1.6293	1.60565	17.8316
4.95797	15.2061	1.6168	24.545	1.6168	8304.48			4.95797	11.7659	1.6168	1.54958	1.6168	22.1348
4.99216	18.55	1.62795	18.0042	1.62795	7578.7			4.99216	11.8036	1.62795	1.25426	1.62795	31.2041
		1.6391	18.9753	1.6391	6681.4			5.02635	10.66	1.6391	1.08561	1.6391	48.5614
		1.65025	16.3046	1.65025	5836.24					1.65025	3.16898	1.65025	75.2461
		1.6614	16.1355	1.6614	5166.33					1.6614	2.39491	1.6614	110.124
		1.67255	15.3039	1.67255	4678.84					1.67255	2.50215	1.67255	151.947
		1.6837	15.9783	1.6837	4337.62					1.6837	2.01812	1.6837	203.27
		1.69485	16.6317	1.69485	4109.13					1.69485	1.63749	1.69485	271.586
		1.706	14.4862	1.706	3999.96					1.706	2.52416	1.706	368.223
		1.71715	15.4187	1.71715	4037.6					1.71715	2.81317	1.71715	506.305
		1.7283	15.2076	1.7283	4244.71					1.7283	3.47955	1.7283	691.682
		1.73945	13.3504	1.73945	4628.34					1.73945	2.97157	1.73945	928.96
		1.7506	17.8001	1.7506	5175.26					1.7506	1.88099	1.7506	1221.67
		1.76175	16.8367	1.76175	5856.62					1.76175	3.53564	1.76175	1561.59
		1.7729	17.3935	1.7729	6665.87					1.7729	3.94757	1.7729	1908.57
		1.78405	17.0515	1.78405	7626.33					1.78405	4.56977	1.78405	2205.59
		1.7952	16.5311	1.7952	8729.94					1.7952	5.82031	1.7952	2400.57
		1.80635	22.0376	1.80635	9877.86					1.80635	5.71154	1.80635	2493.33
		1.8175	20.7216	1.8175	10930.6					1.8175	3.95459	1.8175	2552.39
		1.82865	18.202	1.82865	11760					1.82865	4.73823	1.82865	2678.32
		1.8398	20.1004	1.8398	12278.1					1.8398	4.77624	1.8398	2969
		1.85095	22.0047	1.85095	12348.2					1.85095	4.69209	1.85095	3480.64
		1.8621	21.0444	1.8621	11894.6					1.8621	6.0989	1.8621	4223.98
		1.87325	18.1292	1.87325	11035.2					1.87325	6.7401	1.87325	5134.95
		1.88441	17.0904	1.88441	10024					1.88441	7.09953	1.88441	6093.81
		1.89556	17.1095	1.89556	9091.08					1.89556	9.07069	1.89556	6925.89
		1.90671	14.5813	1.90671	8354.21					1.90671	7.33346	1.90671	7541.78
		1.91786	18.668	1.91786	7805.64					1.91786	8.4382	1.91786	7988.96
		1.92901	18.1429	1.92901	7312.44					1.92901	5.78119	1.92901	8440.87
		1.94016	16.074	1.94016	6784.47					1.94016	6.75413	1.94016	9141.41
		1.95131	15.9719	1.95131	6240.35					1.95131	7.16904	1.95131	10147.1
		1.96246	17.2336	1.96246	5771.16					1.96246	8.03726	1.96246	11252.1
		1.97361	11.8094	1.97361	5461.73					1.97361	11.5987	1.97361	12012.4
		1.98476	14.6329	1.98476	5306.48					1.98476	10.498	1.98476	11990.7
		1.99591	19.5618	1.99591	5148.92					1.99591	8.55536	1.99591	11077.2
		2.00706	18.0714	2.00706	4798.24					2.00706	7.47206	2.00706	9569
		2.01821	13.2696	2.01821	4217.1					2.01821	7.25512	2.01821	7876.75
		2.02936	14.2084	2.02936	3536.55					2.02936	7.96324	2.02936	6312.05
		2.04051	12.6939	2.04051	2922.27					2.04051	6.71556	2.04051	5019.5
		2.05166	11.5196	2.05166	2476.56					2.05166	5.9468	2.05166	4039.46
		2.06281	10.2715	2.06281	2231.88					2.06281	6.10741	2.06281	3365.53
		2.07396	15.7721	2.07396	2132.64					2.07396	5.52269	2.07396	2955.62
		2.08511	14.8074	2.08511	2096.57					2.08511	5.72491	2.08511	2714.66
		2.09626	13.1492	2.09626	2074.44					2.09626	7.35183	2.09626	2543.03
		2.10741	12.9162	2.10741	2068.14					2.10741	4.71144	2.10741	2367.47
		2.11856	11.2806	2.11856	2093.28					2.11856	6.24677	2.11856	2148.39
		2.12971	14.6305	2.12971	2149.37					2.12971	5.16011	2.12971	1877.84
		2.14086	13.7157	2.14086	2249.09					2.14086	4.25387	2.14086	1578.66
		2.15201	12.2357	2.15201	2405.79					2.15201	4.06666	2.15201	1273.85
		2.16316	15.8359	2.16316	2622.82					2.16316	4.01283	2.16316	991.444
		2.17431	12.4521	2.17431	2882.23					2.17431	2.68456	2.17431	760.756
		2.18546	15.5752	2.18546	3163.43					2.18546	1.9648	2.18546	591.407
		2.19661	14.2374	2.19661	3439.9					2.19661	1.43562	2.19661	498.325
		2.20776	17.4531	2.20776	3662.76					2.20776	2.35939	2.20776	482.113
		2.21891	17.6997	2.21891	3785.24					2.21891	2.71035	2.21891	546.688
		2.23007	15.0846	2.23007	3799.47					2.23007	4.07578	2.23007	688.573
		2.24121	16.5785	2.24121	3776.64					2.24121	2.75499	2.24121	887.964
		2.25237	11.9013	2.25237	3837.7					2.25237	3.54591	2.25237	1127.22
		2.26352	14.2847	2.26352	4095.48					2.26352	6.86046	2.26352	1365.49
		2.27467	15.5507	2.27467	4597.02					2.27467	3.65749	2.27467	1579.29
		2.28582	19.6924	2.28582	5333					2.28582	3.32453	2.28582	1767.04
		2.29697	15.9183	2.29697	6296.57					2.29697	5.69411	2.29697	1954.56
		2.30812	17.9273	2.30812	7553.86					2.30812	2.53486	2.30812	2192.08
		2.31927	17.2124	2.31927	9205.63					2.31927	4.48231	2.31927	2547.08
		2.33042	20.593	2.33042	11203.8					2.33042	6.05371	2.33042	3080.6
		2.34157	25.3973	2.34157	13181.3					2.34157	5.42124	2.34157	3840.91
		2.35272	24.2946	2.35272	14551.9					2.35272	5.67885	2.35272	4866.14
		2.36387	23.8284	2.36387	14927.2					2.36387	8.22739	2.36387	6145.56
		2.37502	23.5802	2.37502	14428.4					2.37502	6.00584	2.37502	7573.86
		2.38617	23.7807	2.38617	13516					2.38617	9.54255	2.38617	8945.6
		2.39732	17.7107	2.39732	12748.2					2.39732	8.01918	2.39732	9969.92
		2.40847	17.3402	2.40847	12448.2					2.40847	10.0137	2.40847	10468.8
		2.41962	27.5686	2.41962	12478.3					2.41962	10.1646	2.41962	10421.8
		2.43077	24.7363	2.43077	12390.5					2.43077	8.45995	2.43077	10008.6
		2.44192	20.3639	2.44192	11908.4					2.44192	7.17718	2.44192	9480.94
		2.45307	23.9445	2.45307	11031.7					2.45307	7.98007	2.45307	8971.69
		2.46422	23.0809	2.46422	9955.3					2.46422	9.91232	2.46422	8474.3
		2.47537	19.5307	2.47537	8929.41					2.47537	8.3225	2.47537	7923.74
		2.48652	18.8318	2.48652	8138					2.48652	7.01364	2.48652	7341.55
		2.49767	20.8405	2.49767	7626.72					2.49767	7.91106	2.49767	6801.18
		2.50882	19.4185	2.50882	7342.78					2.50882	6.61318	2.50882	6329.54
		2.51997	21.1485	2.51997	7256.12					2.51997	7.94295	2.51997	5858.71
		2.53112	17.4152	2.53112	7360.72					2.53112	10.6536	2.53112	5262.58
		2.54227	18.7634	2.54227	7671.71					2.54227	8.26822	2.54227	4546.03
		2.55342	19.7328	2.55342	8162.88					2.55342	5.05234	2.55342	3820.17
		2.56458	20.3336	2.56458	8748.44					2.56458	4.96682	2.56458	3235.58
		2.57572	22.5271	2.57572	9320.02					2.57572	6.26749	2.57572	2907.14
		2.58688	21.0093	2.58688	9804.15					2.58688	5.53195	2.58688	2880.08
		2.59803	20.7879	2.59803	10214.4					2.59803	4.96739	2.59803	3182.96
		2.60918	21.4943	2.60918	10546.7					2.60918	5.85063	2.60918	3831.16
		2.62033	22.9426	2.62033	10714.4					2.62033	8.51548	2.62033	4742.48
		2.63148	25.3727	2.63148	10572.3					2.63148	9.07462	2.63148	5643.32
		2.64263	21.2017	2.64263	10073.6					2.64263	13.135	2.64263	6220.12
		2.65378	19.5503	2.65378	9356.97					2.65378	9.98365	2.65378	6283.36
		2.66493	19.4537	2.66493	8659.35					2.66493	5.87038	2.66493	5958.4
		2.67608	18.5695	2.67608	8120.27					2.67608	8.00226	2.67608	5516.92
		2.68723	20.6929	2.68723	7745.17					2.68723	6.41372	2.68723	5185.98
		2.69838	19.4468	2.69838	7449.47					2.69838	7.36795	2.69838	5053.17
		2.70953	20.0143	2.70953	7153.76					2.70953	6.96691	2.70953	5135.05
		2.72068	18.2461	2.72068	6843.53					2.72068	8.18735	2.72068	5446.52
		2.73183	16.7378	2.73183	6552.99					2.73183	6.00446	2.73183	5962.6
		2.74298	19.961	2.74298	6311.72					2.74298	8.27622	2.74298	6611.86
		2.75413	16.1152	2.75413	6100.73					2.75413	9.51994	2.75413	7260.01
		2.76528	18.171	2.76528	5920.97					2.76528	7.38648	2.76528	7766.68
		2.77643	18.7889	2.77643	5788.84					2.77643	8.23147	2.77643	8015.49
		2.78758	15.2967	2.78758	5746.83					2.78758	7.50446	2.78758	7896.5
		2.79873	16.5061	2.79873	5847.32					2.79873	10.9308	2.79873	7360.57
		2.80988	19.0814	2.80988	6120.61					2.80988	7.6979	2.80988	6472.14
		2.82103	15.787	2.82103	6543.28					2.82103	5.5185	2.82103	5406.83
		2.83218	18.6539	2.83218	7044.97					2.83218	5.67539	2.83218	4435.41
		2.84333	20.5301	2.84333	7514.4					2.84333	5.56316	2.84333	3710.74
		2.85448	19.2227	2.85448	7841.33					2.85448	3.92105	2.85448	3275.28
		2.86563	20.193	2.86563	7971.37					2.86563	5.74983	2.86563	3079.22
		2.87678	21.848	2.87678	7909.45					2.87678	5.6935	2.87678	3023.71
		2.88793	20.1882	2.88793	7694.38					2.88793	6.53599	2.88793	3011.13
		2.89908	19.3828	2.89908	7456.29					2.89908	3.3604	2.89908	2973.27
		2.91024	16.4236	2.91024	7332.41					2.91024	6.45667	2.91024	2868.08
		2.92138	19.2469	2.92138	7405.89					2.92138	5.92079	2.92138	2649.65
		2.93254	20.8996	2.93254	7671.18					2.93254	6.38888	2.93254	2294.21
		2.94369	17.7178	2.94369	8053.66					2.94369	5.13603	2.94369	1844.87
		2.95484	23.3752	2.95484	8441.41					2.95484	4.41476	2.95484	1377.86
		2.96599	24.6019	2.96599	8729.64					2.96599	3.90377	2.96599	973.708
		2.97714	19.5444	2.97714	8937.23					2.97714	4.20311	2.97714	682.685
		2.98829	21.6307	2.98829	9152.23					2.98829	3.19553	2.98829	510.935
		2.99944	23.5885	2.99944	9467.71					2.99944	3.49788	2.99944	451.375
		3.01059	23.969	3.01059	9928.1					3.01059	2.64235	3.01059	499.352
		3.02174	22.2173	3.02174	10502.4					3.02174	4.78118	3.02174	652.211
		3.03289	24.5174	3.03289	11083.8					3.03289	4.63449	3.03289	901.133
		3.04404	20.7414	3.04404	11660.9					3.04404	6.09281	3.04404	1237.33
		3.05519	24.5859	3.05519	12380.3					3.05519	6.20093	3.05519	1655.76
		3.06634	23.8841	3.06634	13468.3					3.06634	5.69939	3.06634	2168.14
		3.07749	27.3058	3.07749	15079.9					3.07749	6.54833	3.07749	2804
		3.08864	29.777	3.08864	17191.9					3.08864	6.76499	3.08864	3606.53
		3.09979	29.9425	3.09979	19578.1					3.09979	7.60735	3.09979	4578.05
		3.11094	36.3429	3.11094	21887.3					3.11094	7.48344	3.11094	5647
		3.12209	36.1665	3.12209	23887.2					3.12209	9.85874	3.12209	6684.71
		3.13324	30.6791	3.13324	25694.8					3.13324	8.92532	3.13324	7541.06
		3.14439	34.3107	3.14439	27552.1					3.14439	8.12729	3.14439	8171.96
		3.15554	36.6891	3.15554	29455.1					3.15554	5.50949	3.15554	8681.7
		3.16669	38.8688	3.16669	31053.9					3.16669	6.60914	3.16669	9221.08
		3.17784	40.0279	3.17784	31954.8					3.17784	9.60569	3.17784	9840.42
		3.18899	37.5877	3.18899	31984.7					3.18899	10.3409	3.18899	10405.8
		3.20014	36.3591	3.20014	31274					3.20014	9.96006	3.20014	10727.8
		3.21129	35.9719	3.21129	30087.1					3.21129	10.5319	3.21129	10624.2
		3.22244	38.0662	3.22244	28617.9					3.22244	10.0892	3.22244	10097.9
		3.23359	34.8077	3.23359	26973					3.23359	9.34744	3.23359	9341.68
		3.24474	32.2875	3.24474	25236.9					3.24474	7.64513	3.24474	8653.98
		3.2559	35.5906	3.2559	23456.8					3.2559	7.16785	3.2559	8263.67
		3.26704	34.9822	3.26704	21565.5					3.26704	7.28215	3.26704	8141.32
		3.2782	32.2208	3.2782	19515.3					3.2782	10.9873	3.2782	8017.86
		3.28935	32.1552	3.28935	17383.6					3.28935	10.6299	3.28935	7546.67
		3.3005	31.0179	3.3005	15493.2					3.3005	8.96864	3.3005	6576.52
		3.31165	23.3203	3.31165	14327.9					3.31165	8.56828	3.31165	5222.88
		3.3228	23.9884	3.3228	14265.6					3.3228	6.30334	3.3228	3819.81
		3.33395	28.7228	3.33395	15291.2					3.33395	4.20078	3.33395	2616.22
		3.3451	29.2842	3.3451	16926.6					3.3451	4.43574	3.3451	1722.89
		3.35625	29.6366	3.35625	18513.3					3.35625	5.49264	3.35625	1104.96
		3.3674	35.3011	3.3674	19492.3					3.3674	4.12083	3.3674	690.042
		3.37855	29.7415	3.37855	19671.6					3.37855	2.93024	3.37855	422.506
		3.3897	29.3456	3.3897	19195.9					3.3897	1.97472	3.3897	255.499
		3.40085	26.6445	3.40085	18239.6					3.40085	2.07442	3.40085	158.838
		3.412	29.2967	3.412	16746.7					3.412	2.44901	3.412	109.875
		3.42315	31.4399	3.42315	14686.1					3.42315	1.33858	3.42315	90.0803
		3.4343	27.1016	3.4343	12322.5					3.4343	2.67706	3.4343	90.6566
		3.44545	17.533	3.44545	10186					3.44545	1.65216	3.44545	114.596
		3.4566	17.7683	3.4566	8677.69					3.4566	1.22058	3.4566	175.676
		3.46775	25.0142	3.46775	7811.84					3.46775	1.52691	3.46775	304.893
		3.4789	19.4464	3.4789	7374.95					3.4789	2.68297	3.4789	552.167
		3.49005	20.6821	3.49005	7157.21					3.49005	1.94842	3.49005	972.188
		3.5012	22.1924	3.5012	7018.27					3.5012	3.06894	3.5012	1611.54
		3.51235	22.8354	3.51235	6861.57					3.51235	3.078	3.51235	2481.07
		3.5235	19.9831	3.5235	6677.46					3.5235	4.54614	3.5235	3463.4
		3.53465	20.2647	3.53465	6548.36					3.53465	3.55362	3.53465	4395.97
		3.5458	18.3649	3.5458	6617.22					3.5458	4.57881	3.5458	5024.52
		3.55695	18.0144	3.55695	7008.82					3.55695	5.51842	3.55695	5121.93
		3.5681	19.2537	3.5681	7719.4					3.5681	3.24031	3.5681	4687.8
		3.57925	24.1425	3.57925	8533.17					3.57925	3.26262	3.57925	3825.4
		3.59041	25.946	3.59041	9171.9					3.59041	3.34769	3.59041	2809.68
		3.60155	21.8271	3.60155	9509.08					3.60155	1.89358	3.60155	1894.72
		3.61271	22.8733	3.61271	9697.34					3.61271	2.19283	3.61271	1196.76
		3.62386	19.8932	3.62386	10051.7					3.62386	1.94793	3.62386	723.955
		3.63501	20.1314	3.63501	10814.7					3.63501	1.33867	3.63501	429.182
		3.64616	27.005	3.64616	12022.5					3.64616	1.82549	3.64616	259.389
		3.65731	22.4493	3.65731	13587.4					3.65731	1.42839	3.65731	161.691
		3.66846	21.4013	3.66846	15384					3.66846	0.605859	3.66846	108.168
		3.67961	29.7546	3.67961	17154.7					3.67961	1.46082	3.67961	79.9117
		3.69076	29.282	3.69076	18515.2					3.69076	1.55502	3.69076	64.5663
		3.70191	26.1378	3.70191	19194.5					3.70191	1.28394	3.70191	56.0774
		3.71306	28.761	3.71306	19178.3					3.71306	1.42572	3.71306	53.4056
		3.72421	27.5147	3.72421	18646.3					3.72421	0.71073	3.72421	56.1217
		3.73536	26.3631	3.73536	17843.1					3.73536	1.4201	3.73536	67.6611
		3.74651	23.4687	3.74651	17132.9					3.74651	1.81643	3.74651	91.5966
		3.75766	31.2169	3.75766	16712.6					3.75766	1.41346	3.75766	136.201
		3.76881	23.6215	3.76881	16624					3.76881	1.04869	3.76881	216.537
		3.77996	26.1929	3.77996	16745.3					3.77996	1.57719	3.77996	360.608
		3.79111	33.8701	3.79111	16774.2					3.79111	1.03033	3.79111	589.806
		3.80226	29.0541	3.80226	16443.7					3.80226	2.3236	3.80226	904.52
		3.81341	28.1796	3.81341	15840.7					3.81341	1.55538	3.81341	1253.98
		3.82456	25.2107	3.82456	15401.7					3.82456	1.83173	3.82456	1527.65
		3.83571	25.1291	3.83571	15619.9					3.83571	2.39764	3.83571	1647.13
		3.84686	26.4706	3.84686	16803					3.84686	2.13576	3.84686	1581.25
		3.85801	29.6888	3.85801	18964.2					3.85801	1.83355	3.85801	1416.75
		3.86916	31.5725	3.86916	21843					3.86916	1.92554	3.86916	1262.81
		3.88031	35.1678	3.88031	24958.8					3.88031	1.36858	3.88031	1212.96
		3.89146	33.7362	3.89146	27800.9					3.89146	1.26702	3.89146	1329.79
		3.90261	39.4842	3.90261	29932					3.90261	1.69338	3.90261	1632.48
		3.91376	35.8041	3.91376	31165.2					3.91376	1.28246	3.91376	2061.74
		3.92491	31.3595	3.92491	31544					3.92491	3.57287	3.92491	2473.52
		3.93607	41.2737	3.93607	31040.4					3.93607	2.57613	3.93607	2681.89
		3.94721	38.6185	3.94721	29528.5					3.94721	1.72769	3.94721	2593.12
		3.95837	31.7721	3.95837	27144.7					3.95837	2.37413	3.95837	2251.84
		3.96952	31.0258	3.96952	24481.4					3.96952	2.54717	3.96952	1772.59
		3.98067	34.5386	3.98067	21992.5					3.98067	1.83554	3.98067	1269.68
		3.99182	29.0175	3.99182	19839.3					3.99182	1.48468	3.99182	826.857
		4.00297	29.735	4.00297	18097.3					4.00297	2.01037	4.00297	489.329
		4.01412	28.4418	4.01412	16898					4.01412	1.49093	4.01412	263.658
		4.02527	27.9513	4.02527	16386.9					4.02527	0.907481	4.02527	130.79
		4.03642	25.7369	4.03642	16641					4.03642	0.334128	4.03642	63.5215
		4.04757	27.5273	4.04757	17621.7					4.04757	0.509548	4.04757	31.6632
		4.05872	31.2843	4.05872	19021					4.05872	1.2497	4.05872	16.5711
		4.06987	34.2086	4.06987	20283.5					4.06987	0.945538	4.06987	9.29686
		4.08102	35.9477	4.08102	20939.2					4.08102	0.517868	4.08102	5.20499
		4.09217	27.1772	4.09217	20920.5					4.09217	0.37885	4.09217	2.74759
		4.10332	32.3167	4.10332	20426.4					4.10332	0.929007	4.10332	1.64391
		4.11447	33.3359	4.11447	19675.1					4.11447	0.432442	4.11447	1.08207
		4.12562	29.7238	4.12562	18775.8					4.12562	0.07999	4.12562	0.394353
		4.13677	30.028	4.13677	17900.7					4.13677	0.142074	4.13677	0.44026
		4.14792	25.7682	4.14792	17275.3					4.14792	0.756237	4.14792	0.452889
		4.15907	29.0003	4.15907	17057.2					4.15907	1.44727	4.15907	0.442132
		4.17022	29.9913	4.17022	17300.5					4.17022	0.689461	4.17022	0.404813
		4.18137	29.1308	4.18137	17964					4.18137	0.546247	4.18137	0.339724
		4.19252	29.0932	4.19252	18984.7					4.19252	0.307217	4.19252	0.106244
		4.20367	32.2392	4.20367	20186.6					4.20367	0.201894	4.20367	0.094492
		4.21482	31.4251	4.21482	21320.7					4.21482	0.187563	4.21482	0.006415
		4.22597	31.0158	4.22597	22198.3					4.22597	0.813955	4.22597	0
		4.23712	32.5938	4.23712	22706.5					4.23712	0.686588	4.23712	0
		4.24827	32.7633	4.24827	22761.2					4.24827	0.66327	4.24827	0
		4.25942	32.7659	4.25942	22375.1					4.25942	0.613178	4.25942	0
		4.27058	28.8095	4.27058	21728.7					4.27058	0.913802	4.27058	0
		4.28172	32.6023	4.28172	21079.2					4.28172	0.33078	4.28172	0.045925
		4.29288	28.5774	4.29288	20670.5					4.29288	0.933262	4.29288	0.206175
		4.30403	27.4504	4.30403	20617					4.30403	0.530038	4.30403	0.807302
		4.31518	34.3307	4.31518	20739.3					4.31518	0.64056	4.31518	2.15401
		4.32633	35.6145	4.32633	20635.9					4.32633	0.307864	4.32633	4.80921
		4.33748	31.0499	4.33748	20072.8					4.33748	0.64447	4.33748	10.6303
		4.34863	26.4534	4.34863	19266.4					4.34863	0.61491	4.34863	20.4377
		4.35978	31.8106	4.35978	18563.2					4.35978	0.549508	4.35978	33.9493
		4.37093	28.7058	4.37093	18167					4.37093	0.969254	4.37093	56.1482
		4.38208	31.2596	4.38208	18142.1					4.38208	0.911495	4.38208	86.1943
		4.39323	27.6822	4.39323	18484.4					4.39323	0.519641	4.39323	129.773
		4.40438	28.6917	4.40438	19097					4.40438	0.647988	4.40438	204.847
		4.41553	29.8717	4.41553	19599.1					4.41553	1.95105	4.41553	301.51
		4.42668	34.2122	4.42668	19597.9					4.42668	1.31091	4.42668	406.881
		4.43783	31.2298	4.43783	18904.2					4.43783	0.171718	4.43783	503.899
		4.44898	28.0805	4.44898	17667.7					4.44898	1.07132	4.44898	544.565
		4.46013	28.6844	4.46013	16173.4					4.46013	1.20866	4.46013	516.638
		4.47128	28.4661	4.47128	14696					4.47128	1.89673	4.47128	417.702
		4.48243	26.3564	4.48243	13579.9					4.48243	1.00588	4.48243	291.755
		4.49358	21.3666	4.49358	13248.8					4.49358	1.0812	4.49358	182.051
		4.50473	24.6261	4.50473	14089.2					4.50473	0.403744	4.50473	99.6644
		4.51588	26.2607	4.51588	16225					4.51588	1.46416	4.51588	50.9237
		4.52703	29.7942	4.52703	19445.3					4.52703	0.457671	4.52703	24.8162
		4.53818	31.3664	4.53818	23189.6					4.53818	1.15762	4.53818	12.0765
		4.54933	34.7306	4.54933	26655.1					4.54933	0.770864	4.54933	5.83372
		4.56048	35.7305	4.56048	28987.6					4.56048	0.887708	4.56048	3.07755
		4.57163	36.6706	4.57163	29669.7					4.57163	0.290616	4.57163	1.87879
		4.58278	34.2169	4.58278	28683.9					4.58278	0.911239	4.58278	1.50734
		4.59393	33.8871	4.59393	26391.4					4.59393	0.451722	4.59393	1.35594
		4.60508	30.4676	4.60508	23367.2					4.60508	0.75077	4.60508	1.13829
		4.61623	29.7106	4.61623	20209.4					4.61623	1.48919	4.61623	1.08285
		4.62739	25.2119	4.62739	17389.6					4.62739	0.437449	4.62739	1.05031
		4.63854	23.228	4.63854	15167.2					4.63854	0.453506	4.63854	1.21099
		4.64969	26.8947	4.64969	13617.6					4.64969	0.67495	4.64969	1.63583
		4.66084	23.5575	4.66084	12649.5					4.66084	0.275529	4.66084	2.80319
		4.67199	23.8651	4.67199	12153.8					4.67199	1.42449	4.67199	4.01615
		4.68314	23.019	4.68314	12051					4.68314	0.842519	4.68314	6.02145
		4.69429	22.5861	4.69429	12235.2					4.69429	1.55267	4.69429	7.31964
		4.70544	26.2088	4.70544	12509.7					4.70544	0.965666	4.70544	8.06271
		4.71659	26.538	4.71659	12590.7					4.71659	0.863267	4.71659	8.61044
		4.72774	25.5016	4.72774	12379.4					4.72774	0.71691	4.72774	9.14732
		4.73889	25.2114	4.73889	11967.2					4.73889	1.21745	4.73889	10.6286
		4.75004	23.8475	4.75004	11516.2					4.75004	1.16123	4.75004	13.8737
		4.76119	22.8531	4.76119	11116.9					4.76119	0.425058	4.76119	22.2224
		4.77234	27.6927	4.77234	10754.3					4.77234	0.685044	4.77234	40.2935
		4.78349	25.5432	4.78349	10403.8					4.78349	1.10746	4.78349	77.4666
		4.79464	19.9195	4.79464	10122.6					4.79464	0.523149	4.79464	149.629
		4.80579	25.5756	4.80579	10068.7					4.80579	1.56234	4.80579	272.182
		4.81694	20.673	4.81694	10332.7					4.81694	1.84628	4.81694	455.766
		4.82809	24.6363	4.82809	10925.1					4.82809	1.34381	4.82809	703.043
		4.83924	22.5699	4.83924	11790.9					4.83924	1.41451	4.83924	986.789
		4.85039	26.2949	4.85039	12809.9					4.85039	1.84586	4.85039	1247.76
		4.86154	26.8184	4.86154	13800.6					4.86154	2.98859	4.86154	1424.7
		4.87269	28.8152	4.87269	14641					4.87269	1.43524	4.87269	1476.19
		4.88384	23.6417	4.88384	15319.8					4.88384	1.67953	4.88384	1402.56
		4.89499	23.3348	4.89499	15916.4					4.89499	1.73163	4.89499	1247.38
		4.90614	27.6943	4.90614	16480.3					4.90614	1.98759	4.90614	1046.91
		4.91729	27.564	4.91729	16957.1					4.91729	1.99199	4.91729	835.469
		4.92844	28.9113	4.92844	17250.5					4.92844	1.437	4.92844	638.852
		4.93959	24.8845	4.93959	17354.7					4.93959	1.75021	4.93959	474.216
		4.95075	27.108	4.95075	17375.7					4.95075	1.657	4.95075	341.236
		4.9619	26.4132	4.9619	17359.6					4.9619	1.58293	4.9619	236.67
		4.97304	27.0634	4.97304	17262.8					4.97304	1.39368	4.97304	158.545
		4.9842	25.6509	4.9842	17036.5					4.9842	1.10299	4.9842	105.302
		4.99535	25.8227	4.99535	16727.9					4.99535	0.499583	4.99535	73.2906
		5.0065	27.114	5.0065	16431.5					5.0065	0.581554	5.0065	56.5223
										5.01765	1.2048	5.01765	48.1599
										5.0288	0.683864	5.0288	42.9754
