# Supplementary material for: Mechanically induced topological transition of spectrin regulates its distribution in the mammalian cell cortex
Source: Nat Commun. 2024 Jul 8;15:5711. doi: 10.1038/s41467-024-49906-6 (PMC11231315; doi:10.1038/s41467-024-49906-6)
Supplement: Supplementary file 12 — Source data [file 41467_2024_49906_MOESM12_ESM.zip › Source Data Files/Source Data Supplementary/FigureS2/FigureS2b.csv]

WT	Clone8	Clone9	Clone10	Clone15		WT	Clone8	Clone9	Clone10	Clone15
0.390778442		1.042248515	1.016267778	0.977366465		1.007525204	2.951012709	3.822781607	4.086616083	1.360974626
0.537250183	1.162043564	0.635227564	0.850014019	0.890086288		1.054996725	6.403782799		1.541846865	2.980792028
0.69490742	0.818195401	0.823805097	0.953781936	0.938103477		1.056766027	0.994364552	4.814988904	2.239818792	2.917987185
0.851383091	0.718574911	0.623036484	1.005892705	0.83044806		0.937221847	1.585841351	5.432675649	10.34652485	1.837735146
0.902089176	1.141445162	0.769734624	0.86494513	0.884403837		1.217052659	2.926863663	2.849889228	12.84061161	1.154622901
1.356804747	0.744501733		0.999811815	1.236797409		1.22926868	1.431211633	3.717281632		2.522016135
1.035467409	0.904419385		0.973027068	1.387800729		2.254152446	1.230860309	1.666347199	4.024923746
	0.884515408	0.85746778	1.073934401	0.627175673		2.488963645	6.889713188	2.460874011	10.57051797	2.32045133
0.949419356	0.928330412	0.75271199	1.038899851	0.880700283		3.319804774	6.435355809	1.024284753		1.243155304
1.019560647	1.073023478	1.001035822	0.904707645	0.798484033		1.155646792	8.324644777	1.92927708	10.40420603	4.335363224
		1.158502856	0.922527113	0.881903179		3.882944078	1.457820611	1.002014078		1.52884885
0.696749164	0.988566229	1.085524265	1.04824998	1.121512897		1.336246211	5.621301191	4.82868934	1.742464663	1.597089494
0.56762457	0.806855177	0.635492307	1.084136225	1.270028841		1.963066731	3.350620962	1.415283926	1.303292935	1.394997236
0.51480542	0.985443772	0.883638567	0.849063136	1.268085992		1.05055917	1.833281044	1.4393287		1.819359672
0.526542314	1.008760981	0.709336155	0.992073823	0.60776237		1.062806275	1.227570994	1.535556222	6.248631749	3.593462746
0.531872492	0.973168651	0.743883466	1.125087674	1.25256218		2.415389005	9.605430046	1.479819808		1.430173413
0.853678706	0.82490899	0.673432845	0.836102561	0.977284881		1.712311915	3.223861474	1.651442506		4.626896698
0.940843308	1.015340838	0.470171776	1.050061816	0.925289027		1.126757301		1.110080766		3.593882052
0.338853281	0.91003858	0.727138489	0.648976986	0.56203334		2.478560444	5.171102999	1.195284338		1.219129634
0.48673665	0.841921167	0.674829201	0.902268941	1.22213308		1.124983025	2.28900028	1.295817158	10.57269747	2.019672251
1.183044445	0.862449635	0.611783304	0.90896612	1.019723971		0.956270137				2.096765757
0.501174268	0.92377003	0.617355816	0.764689793	0.910493783			3.079184358	2.198144301	4.501210328	2.312784289
0.462955279	0.850775695	0.923524318	0.837392006	1.132020215		1.177685365	1.37270697	1.442111727		1.283845071
0.763184462	0.827576268	0.42788074	0.892578927	1.105742435		2.246697254	5.479263134	1.095314902		1.587124808
0.50898386	0.855848921	0.73064633	0.894177839	1.257157471		1.872497834	1.053524378	1.186260485		1.161305236
0.755207325	1.008418676		0.862986496	0.980369911		1.306260075	1.885662255	3.48365425	1.53710303	1.191637573
0.464929558		0.477725015	0.843527119	1.557289567		1.112357938	9.483163461	3.707357008		1.965555202
0.516809707	0.782296346	0.706695185	0.820446715	0.980020806		1.65635943	8.614702022	1.183766415		2.392239949
0.553233215	0.846265615	0.624189084	0.992192848	0.721836396			0.834654246	1.191849139	4.201608123	1.272590213
0.574270101	0.972146644	0.817410915	0.983280469	1.019758122		1.712428791	1.564398843	1.435272002	3.464031059	1.208700106
0.653775151	0.942692488	0.55530109	0.890222219	1.110149892		1.701573007	2.266602018	2.309098945		1.409727972
0.668545358	1.155571673	0.698644746	1.10840424	1.316968356		1.796125632	1.114738032	1.674216838
0.886494998	0.976031005	0.851344797	0.955975976	0.945998195		2.97768158	5.493322166	1.88478416		1.296754387
0.706534285	0.781949134	0.983359402	1.070937599	1.596996526		1.718944003	7.464592502	1.135814082	3.453347843
0.439942864	1.239608097	0.99018137	0.841055352	1.107721332		0.994600467	3.459045677		7.209737733	2.26654678
0.681503829	0.8810212	1.024451024	1.028947981	0.675919533			10.56974908	1.62281155		1.540672902
	0.867113077	0.942082137	0.914745478	0.807714459			1.557044812	1.078339082		1.473259486
0.652277249	0.781476778	0.848408413	1.146282182	0.783500955		2.579111043	2.50451239	1.406904173	11.57547038	2.034862136
0.774154901	0.795035235	1.040022416	1.04214264	0.729437031		0.987919889	2.310424384	1.157443885	2.328405644	2.63936682
1.06335613		1.15290613	1.050761422	0.914070218		1.908266842	7.925703957	4.279320747	6.212549773	3.958264743
0.687412912	0.87602895	1.019819641	0.968838686	0.988746547		1.569755611	1.278086092	1.057509964	3.864196746	2.85658825
0.697047994	1.003031364	0.731881258	0.993310367	1.029751268		1.845536796	1.470346019	1.369372049	10.40118145	2.271337494
0.584541603	0.783990693	0.348152824	0.85365885	1.149113105		1.895651702	3.086056217	1.364161138	8.983912161	1.248663203
0.512332257	0.901531265	0.520222679		0.978375836		1.64511323	1.008378188	1.306258353	6.915231149	1.265868034
0.477424155	0.980721439	0.893471176	1.057184842	1.2313673		2.983192155		4.01482501	9.274787139	3.232474347
0.551167661	0.764447425	0.762350885	0.926514474	0.90366915		1.988745865	2.096672874	1.965425762	4.212459298	2.486997435
1.483778764		0.625362669	1.067596944	1.330797868			2.145608954	2.037787697	9.686371356	1.286281221
0.62865342	0.938582378	0.584035361	1.353556161	0.577697553		2.267339532	2.27216723	1.648607822		2.141028164
0.709119978	0.977706949	0.491633694	1.009976609	0.987352022		1.510965776	1.619626459	2.704112845	10.33012444	3.527612715
0.831353975	1.106083489	0.709904383	0.992368742	0.935961411		2.80859817	1.362705292	3.675566896	4.24699923	2.265622789
0.793526341	0.900268786	0.493344836	0.926025146	1.076611096		1.880929065	1.081702559	1.586641882	8.856500452	2.139434421
0.451789787	0.76971082	0.976146777	1.036708456	1.005600375		1.165035411		2.373449184	6.242695012	1.095142149
0.896188845	0.780616722	0.540464198	0.914927984	0.880277182		0.996472969	3.345780847	1.430958632	14.72744121	0.868568865
0.813758011	0.670021624	0.512178698	1.047933901	0.711828072		3.971046147	1.155845272			1.936541497
0.65727984	0.975529204	0.55264882	1.023061499				8.100717369	1.373708019		0.945370185
0.759225902	0.893255834	0.437648778	0.97698401	1.029490499			1.129956483	2.476673017	13.28392411	1.464309862
0.572702181	0.910599273	0.529243303	0.910136539	0.745297565		2.167086097	3.422913511			1.399911276
0.702358166	0.846772324	0.325434992	0.990195862	0.954836805		2.357670947	3.639956791	3.745712417		1.530617145
0.693618325	0.854815872	0.316562883	0.963661068	1.136533249		3.703594236	8.933071181	1.832802572		2.213008411
0.638228486		0.764317084	1.039235768	0.747278691		1.099029109	5.521986199	1.175766019	3.173875526	2.711149748
0.784944042	1.078835297	0.578391821	0.986420102	0.967309446			1.38899405	2.519482238		1.129481611
0.82439086	0.899451672	0.687838723	0.944484707	0.754729976		1.769765137	9.003747905	4.657150584	2.982031244	1.728281075
0.647407195	0.838125143	0.646572758	1.012227517	0.943564106		2.847226907	1.445205639	5.37170088		0.784339567
0.574327616	0.900044264	0.593112485	0.947816104	0.914557048			5.532239391	6.330324594		1.072433214
0.562834537	1.079275754	1.21576477	0.886340659	0.896850855		0.8962071	2.981228769	2.047297449	13.20111133
0.613930726	0.882078787	1.018646056	0.992224589	0.927288831			4.3609217	1.248802725		2.06257707
0.57262591	0.88581592	0.847970942	0.945198862	0.68084432		2.763645699		0.960738428	8.265086934	1.71531674
0.832310481	0.959673992	0.84321203	1.142203568	1.083253177		2.473536022	10.0552344		6.97678859	1.534277541
0.802302442	1.086040873	1.14498322	0.799272045	0.692858767		3.607387941	3.477514182	1.734891935	8.918535318	1.654553459
0.626876694	0.874340737	0.834443235	0.903485648	0.919197201		3.589574309	2.346421591	2.215922497		1.236962232
0.743269127	1.022197975	0.83561682	1.047498796	0.894601198		1.084154782	6.780571964	1.418394858	2.201499132	3.272070198
0.680592335	1.126539571	0.832452821	0.834162442	0.651390335		2.77871026	3.372959106	2.553275493		2.527980087
0.870239393	0.770785583	0.906075513	0.865199051	0.885159398		1.840823215	3.876886871	3.32175444	3.785342228	2.215752817
0.945264493	0.723891063	0.97109568	1.048089957	0.821564328		0.998469807	1.515461536	6.198540505		1.965543229
0.747606539	0.873583741	0.890274892	0.810635031	1.201054097		2.334660066		3.737547842	3.766452851
1.36103338	0.772221055	0.745542951	0.930898586	0.901457207			0.909249685	2.734709364		1.344081974
0.761545273	0.761754382	0.779040977	1.025838765	0.731087919		1.903739765	1.396281828	2.673944521	2.120260133	1.47281758
1.354552894	0.831458175	0.797074153	1.029478307	1.019198035		1.025581292	3.982078707	2.083837597	1.211070509
0.826730237	0.885757029	0.61158959	1.012447053	1.114898607		1.882317899	1.108760582	3.623229815		2.182282123
0.427960904	0.804182991	0.910477667	1.010653733	1.191875194			1.149675198	2.054992899		1.211511811
0.234349034	0.889549373	0.66846569	1.037589246	0.997129611			5.92153188	1.641350173	4.346530944	1.27918368
0.458987966	0.947115458		1.000258823	1.155758618		1.762508883	1.840430183	1.629279579	11.19968237	2.590360191
0.434787733	0.835960893	0.263512638	0.952380078	1.102285128		1.044511462	10.05498044	1.964639267	7.181951772
		1.100583928	0.949056616	1.143777972		0.966685771	7.550023909	1.629584598		1.791975972
1.400585104	0.877102486	1.048394098	1.173007417	1.038425282		1.198080214		1.540223735	4.473347179
1.484622382	0.935213314	0.714632624	1.053886508	1.092922197			10.15901776	2.306909481	2.255136256	1.149402115
	0.88031328	0.393678886	0.893357884	0.994526919		0.987810473	7.74897166	2.63372475	9.707314754	3.287410307
0.875323957	0.829466919	0.494161664	0.911422016	0.852680205		1.438893116	2.779059182	1.65438828	9.531162355	1.463387047
1.124533586	0.928502178	0.737663626	0.874494958	0.751058791			3.599997929	1.941723983	5.230924227
1.901962882	0.899731405	0.734791814	0.73520713	1.070688522		2.914241575	9.592572148	1.741629553	7.177010806
1.492073993	0.905765292	0.755052703	0.854903329	1.040303126			3.60881933	1.613022259	5.522386553	2.198724527
1.249455169	0.986265794	0.4789325	0.994833896	1.189413341		2.201845495	6.034671566	3.508544601	7.555571314	2.932202941
0.619487322	0.796784793	0.917435235	0.877863385	0.848960196			5.365224131	3.854960742	2.532601064	1.723928533
1.184745821	0.798036229	0.552248477	1.076166794	1.329008519		2.709203897	1.078738372	1.700718146	2.691872772	1.857435741
1.090927926	0.9092595	0.599676168	0.964688657	0.936463978		1.041651732	1.95349012	6.459149158		2.739556787
1.03494531	0.816174699	0.961193656	1.006535444	1.200344271			6.186383719	1.896548138	2.616064188	2.453508543
1.149734311	0.810642613	0.954600917	1.002593049	1.103817449		1.092086181	10.00188762	5.644015898	6.119082593
1.291516044	0.916528874	0.868038118	0.966160608	1.008325318		3.539721752	9.547033351	1.678381816	5.835421791	1.158000764
0.944824057	0.947228332	1.031471549	0.951897363	0.71411033		1.040233057	1.030374027	2.58791361	1.896313228	1.80469461
1.006522592	1.044148418	0.561217444	0.991077974	0.942726588		0.928064494	1.625408832		2.199766159	2.091302452
1.069707427	1.023313225	0.518385623	1.002641981	1.110519474			1.06769383	5.454488338	1.499339991	1.580419928
0.984035018	0.873480681	0.657057539	1.078832969	0.604709007		1.154333803		1.709087713	1.486380791	1.626430865
0.811801235	0.972412881	0.737713669		0.701695902			1.35546659	3.339362004	4.4170311	1.395519881
0.805477925	0.856977667	0.475548959	1.479210549	0.984863533		0.913090698	5.862862813	1.527671327	1.806488281	2.07527693
0.895385987		0.340052342	0.665308	0.679514807			8.204351045	2.059268994	2.053689203	1.047326263
1.464405488	0.843681767	0.678153014	0.931194893	0.750831572		1.620589179	1.501363244	2.069810607	2.766034368	1.642535257
1.563543089	1.000803316	0.780061205	0.813700915	0.823584888		0.915612234	0.936408313	2.38806203	1.059912514	1.25289574
0.811616202	0.863234851	0.369894013	0.939906596	0.80305254		3.59967413		3.710533258	3.608252306	3.422838549
1.042672459	0.906032756	0.5924587	1.414448472	0.686457197			1.85118763	1.619647195	1.93051368	1.419347846
0.861016059	0.991635929	0.687356052	1.287975203	1.137408325		1.035008454	6.215163081	1.326997944	2.115191223	1.783300332
0.702448592	0.722141505	1.035794604	0.937428575	1.1895185			2.776304795	1.871083906	1.397511248	1.323645396
0.718735541	0.846425112	0.908046554	0.843239297	0.917672391		1.167941145	9.743367808	4.029219866	4.245553963	1.38446689
0.598397553	0.848948843	0.692387778	0.660056104	1.084547012		1.346951549	8.554069918	1.962473049	2.057154663	1.220264442
0.735044613	0.864713263	0.781292904	0.864887586	0.65080257		1.174918887		3.750407211	1.58503616	1.359121628
0.86098388	0.995782847	1.102553356	1.152550909	0.866487993		2.54670284	1.327977926	1.580503733	4.235248036	1.98690934
1.145196973	0.833496054	1.058134693	1.020494085	0.708856122		1.068699806	1.410504037	7.250368537		1.75525473
1.169878801	0.796833869	0.779386434	0.97234511	0.767886153			1.0951371	1.892120505	2.163764195	1.376653181
0.959188269	0.823666142	0.888867236	1.024115952	0.792938471		1.176981571	5.845050699	2.381011621	13.23289351	1.880816779
1.239453317	0.913462855	0.588779745	0.882535238	0.909503769		1.35595702		1.755128102	3.92644145	1.764724698
1.342030123	0.92368292	0.841044045		1.295904005		1.094914585	4.502659167	1.831099213	3.127101747	1.61032084
1.040832183	0.869483445	0.933558713	0.905973732	0.796198409			7.1825604	1.586730395	4.78845717	1.093836707
0.600897513	0.571447678	1.19339401	0.808490477	1.181124537		1.942863006	1.625599001	1.729922262	8.650558654	0.963088052
0.989513611		0.720831478	0.820686484	1.120594108		2.339236697	4.503569526	1.61089684
1.19415436	0.670008128	0.402797982	0.838170191	1.026962921		1.700831914	10.09104267	1.900107341	6.588048451	2.245820858
0.753045131	0.890204537	0.826580053	1.138841708	1.113522147		0.897415424	1.168536311	2.561594547	4.201660022
0.937905422	0.936618113	0.905142456	0.760548788	0.777145802		1.104395875		2.11002455	2.855001901
0.78965557	0.779786112	0.615807717	0.888565402			1.378558075	6.44032843	3.857231871	6.371731391
1.025015862	0.761333556	0.78515266	0.906983785			1.121119105	0.946449252	1.68661733	3.48181861
0.970537646	0.840810824	0.527721033				1.294152962	10.4852771	5.932103463	4.081011514
1.208058	0.937036485	0.551588235	0.608773328			1.437971492	2.24885861	1.618833163	5.582838948
0.905778018	0.886655119	0.726442732	0.973319358			1.609682495	6.815570475	2.195655245	4.23925621
0.897198106	0.72081032	0.699206517	0.602240022			1.0048292	2.214019596	1.606236071	2.426000954
0.853431707	0.834297219	0.751159048	0.954514668			1.888088331	9.832932637	2.623940827	4.953532911
0.74033214	0.804541246	0.501609975	0.952715041			1.279170198		2.44805364	1.488653409
0.85438503	0.82568439	0.544335253	0.773082107			1.347489751	3.203470227	7.399161486	2.814443394
0.845943894	0.970599525	0.943097522	1.294280493				1.541320772	1.743854055	2.33324384
0.913977807	0.933257637	0.815588387	0.932676052			1.116540379	1.744893313	1.619522856	1.435638845
0.76975645	0.949377859	1.236674602	0.993722041			1.568125111	1.28869392	1.862984387	5.993645758
1.061730885	0.950230553	1.236075703	0.986890996			1.252551817	1.406530039	2.159684369	2.270351113
1.080966299	0.898219866	0.55912856	1.053107851			1.260829034	1.428947427	1.995972687	3.250316843
0.717086331	0.845846016		0.96179986			1.336951928	2.040263889	1.724515459	2.498534406
1.132240623	0.855885728	0.667037048	1.038759829			1.331071603	1.245981114	1.970743533	2.900446724
1.072024365	0.770876374		0.630685436			1.433761614	2.245738718	2.279584049	2.982517257
1.007164175	0.864578305	0.73858054	0.967722612			1.173373104	1.220183868	2.348615491	5.015924381
1.266383701	0.873943222		0.916835565			1.260975324	0.776918085	3.069243363	7.108560906
0.988252569		0.968118763	0.854805906			1.247364177	2.234668342	5.677501937	6.494322742
1.196821252	0.864839634	0.931648589	1.348734759			1.58163248	1.30941243	1.942532186	5.07943143
1.364640383	0.920762902	0.798759372	0.828256224			1.433502795	1.468509822	4.119998971	1.423231783
1.285733755	0.922063414	0.738357832	0.804940218			1.13965032	3.023022941	2.317641488	1.472294705
0.909876906	0.881948736	1.092514074	0.544631226			1.279941655	2.092221264	1.609463056	5.542747779
0.840553794	0.884993898	1.061007745	0.739757913			1.336861904	5.63787887	2.034548853	2.253538262
1.067847038	0.828977386	0.779681111	0.693542359			1.090458391	1.103273671	1.841256152	4.180950177
0.925150195	0.926766117	1.131776047	0.736411172			1.193522253	2.124485315	1.600481508	3.14970544
1.028270034	0.971114822	1.02766353				0.983707292	3.796805261	3.230207931	1.553151667
0.53374452	0.941107335	1.508719348	0.857129403			3.213447154	2.386635	2.099721901	5.090506203
0.860247769	0.982628039	1.563391582	1.222012746			3.513156198	4.900207487	1.518703379	5.771321147
0.963713539	0.933139855	0.94389792	0.854206658			0.954348176	7.629365085	2.186642612	2.386948104
1.649704227	0.90924355	0.895151216	0.865875026			1.22318895	2.59034586	2.418657187	3.768852534
0.979364939	0.856580152	1.245112961	1.301450735			1.07343258	1.239714465	1.517388106	5.471017093
0.538084756	0.858362836	0.939118641				0.985520277		1.876531507	3.79568488
0.807631953	0.995667518	1.389789124	1.227626452			1.467246835	9.491782079	1.732782058	1.571147938
0.518509444	0.961234607	0.734559665	1.056558235			1.535002487	8.50223402	7.627579945	3.783741386
0.994485374	1.007038415	0.948220642	0.87587756			1.368432862	6.454125022	3.461499786	1.458212387
0.678742211	0.960466569	1.391063598	1.059567664			2.066081017		1.689020569	1.3786048
0.739857489	0.983754332	0.833135211	1.436087339			1.64658238	1.58642405	1.666612355	2.23313181
1.165337441	0.772897076	0.735099762	1.452071042			1.598888353	6.128540766	2.214267234	1.631200834
1.19052811	1.144968815	0.905813282	1.277320657			1.177935577	8.641586015	2.890212731	1.689668928
0.686071137	0.818888599	0.919729533	0.786359775			2.514816236	3.30900412	1.843849786	1.740642659
0.748922108	0.860819087	1.022031363	0.820948419			0.834678616	8.445311818	2.062800998	3.987856786
1.181642491	0.856296739	0.493565484	1.012038665			3.063889586	4.514760537	4.532705269	1.466748838
	0.882068972	0.94009781	0.863103034			1.087248781	6.494339956	3.431332043	2.988892271
1.312306139	1.085069169	0.872554551	0.551833504			0.929080157	5.839200884	3.157852364	4.68452164
1.317696239	0.970735711	1.347158342	0.649388367			1.006976026		1.924656517	7.338702117
0.786787555		0.998947056	0.671456883			1.423087505	1.98139058	1.833622905	2.175323266
1.133057183	0.856057493	0.571323968				1.805941324	3.32177012	1.912879285	2.520638726
1.107158561	0.922465837	1.010088994	0.69894124			1.176981571	4.034059212	2.045424627	2.262374337
1.248025184	0.942724387	0.458352299				1.35595702	2.601196553	1.737811958	3.206556696
0.553418382	0.969214356	0.579913071	0.685533547			1.094914585	1.904661144	1.644256597	7.033159358
0.662980193	0.952872066	1.169951996	1.051509857				6.723192268	1.901125367	4.821749329
1.378445472	0.928877609	1.150046104	1.161345527			1.942863006	2.273400825	2.376040005	3.1902696
1.382178317	0.702496404	0.850781631	0.922707437			2.339236697		2.207832692
0.761709515	0.8246403	1.139457864	1.217618264			1.700831914	1.506732967	1.666142198	8.780727283
0.619937838	0.883823437	1.528524215	0.940858231			0.897415424	3.418476027	1.781377224	1.8197113
0.969274593	0.69993464	0.801930016	1.042860341			1.104395875	1.463963206	1.677758178	3.684298328
0.905759916	0.931387844	1.459941559	1.24012962			1.378558075	2.772627089	1.943037313	3.176795952
1.053945409	0.948051581	0.954311309	1.150949147			1.121119105	1.999206025	1.922958513
0.76477262	0.724694681	1.377611676	1.419010668			1.294152962	1.38438766	1.972031607	3.837270399
0.90695861	0.737410259	1.214733453	1.027253522			1.437971492	1.691998625	2.124548896	3.773335585
0.594533978	0.930964564	1.061419618	1.50029351			1.609682495	4.306848044	1.938094839	3.526773483
0.798523088	0.704645931	0.943017833	0.728227109			1.0048292	1.862264029	2.022641453	1.660064591
0.812430751	0.629563414	0.674352404	0.895705493			1.888088331	2.341518704	2.3259314	2.082747056
0.939138307	0.906397145	0.990183102	1.11255773			1.279170198	1.385982393	2.043637254	1.474816067
0.84663978	0.747089263	1.065423721	0.583996891			1.347489751	3.03520963	1.705520739	4.813177074
1.236388201	0.792235452	1.011180845	0.919958059				4.163204916	2.715081292	2.634556063
0.99656901		0.568499142	0.899890804			1.116540379	1.607808117	1.851319838	4.375988296
1.306268424	0.877541716	0.583899689	0.706607086			1.568125111	3.059851508	2.30451207	3.56961403
0.905331524	0.770261697	0.95333214	0.962344459			1.252551817	3.116536128	2.646350983	1.4235201
1.175061743	0.92017399	1.148052795	0.658622056			1.260829034	5.183545966	1.261902607	2.259783251
0.737731618	0.791683348	1.116884512	0.578995624			1.336951928	3.449653056	2.001140526	12.49640131
0.76715794	0.77520978	0.959082817	0.85313442			1.331071603	2.240339408	1.800253434	3.717581065
0.854578109		1.306379045	0.65400898			1.433761614	5.270388938	2.282344763	1.893529931
0.700765191		1.324367397	1.257017848			1.173373104	3.738774882	1.643584389	7.695531422
0.969678851	0.892864453	1.47383061	1.205936705			1.260975324	1.582023889	1.688933143	2.257047064
1.141926712	0.959529218	1.237435029	1.128164549			1.247364177	3.740008359	1.921753979	1.728522029
1.166306855	0.789146122	1.068093123	1.047703316			1.58163248	5.21991564	1.629061986
0.804486388		1.193545316	1.380705935			1.433502795	2.116775269	1.83348691	4.463568891
0.726830746	0.901441702	0.692789542	0.912173494			1.13965032	4.259006056	4.057868342	3.609659972
0.723594675	0.84747411	1.440942953	0.921216856			1.279941655	6.330150809	1.557071665	4.568408946
0.448518604	0.715705195	1.14447805	1.015483396			1.336861904	3.057101408	1.309524433	4.143614039
0.813681736	0.730001018	1.098789307	1.31882703			1.090458391	1.654603765	1.678049598	6.558472381
1.185288853	0.806555813	1.21767679	1.293085767			1.193522253	1.238596524	1.691969734	4.552289564
0.568319593	0.583780464	1.439893843	1.044305695			0.983707292	5.599520661	2.040338386
1.346283877	0.899418546	0.62993425	1.53951219			3.213447154	2.734314443	2.413063876
0.709141969	0.816450751	0.981172412	0.721607119			3.513156198		4.874075968
0.628875748	0.629619851	0.744815687	0.793269966			0.954348176	1.801402186	3.606764616
0.688309637	0.763568965	1.100063781	0.98484074			1.22318895	1.396541803	1.747541482
0.767278613	0.784082711	0.431349372	0.737660547			1.07343258	2.804372038
0.962265453	0.968253695	0.928122413	1.172442913			0.985520277	1.706009493
0.833158498		0.908933413	0.960857647			1.467246835	7.085251972
1.179502542	0.947211156	0.499421073	0.794251752			1.535002487	3.330484196
0.895906896	0.809202234	0.946786858	0.386318691			1.368432862	3.092299442
0.853307011	0.928017553	0.995611275	1.300800608			2.066081017	1.698641176
1.660104303	1.02012697	0.958785569	0.549937771			1.64658238	1.808127728
0.879356475	0.885236824	0.899396226	0.832824073			1.598888353	4.082324293
0.550220524	0.953673231	0.946221505	0.730993447			1.177935577	5.193786429
0.873535973	1.022139083	1.207426596	0.771958989			2.514816236	2.89200424
		1.207041922	0.991296785			0.834678616	1.708801903
0.809595244	0.783308538	1.13625225	0.614251355			3.063889586	7.404579342
0.809400802	0.94753383	0.908647822	0.833172692			1.087248781	1.159780917
1.054598196	0.874283073	1.287423181	0.504385535			0.929080157	3.804427433
1.055401757	0.48290731	1.352823536	0.739264193			1.006976026	2.455815491
1.025017209		0.743278935	0.650650933			1.423087505	1.639958258
1.146525641	0.874198422	0.97958709				1.805941324	1.299751278
0.969920661	0.39718451	0.721391391					4.518914979
0.734248944		0.894191474				0.825399168	4.023174346
0.820025672		0.761898696				1.336074868	2.866270457
0.959097381	0.560083225	0.984626704				1.796160061	1.975294794
0.500210144	0.516651161	0.884700914				1.182477152	5.427574277
0.77018898	0.938225322	0.883645975				3.056357215	2.052658869
0.734649733		0.922534931				2.165275263	4.822008619
1.11855773	1.0115749	0.831575146				1.449451985	1.884626091
1.095008415	0.875046234	1.113809066				1.839290911	2.656431267
0.625051869	1.034050871	1.41945951				1.479843697	3.867303847
0.795863269	0.857352835	0.771523309				2.341949844	2.152212513
0.885685582	0.819477927	0.746803168					1.45802364
1.124359246	1.043306831	0.61294061					3.037881621
0.911478917	0.925376331	0.675529739				1.520500733	3.695930266
0.844719814	1.050203237	0.895644686				1.626912957	4.258499973
0.629097454	0.787129258	0.94655178				1.720018876	5.296975414
0.948434813	1.124647974	0.611023069				1.848383687
1.063490944	0.793654645	0.676505022				2.315242707	1.634371811
0.99609296	0.618040376	1.20262206				1.987930942	1.62929633
1.14549986	0.495434704	0.945013085				1.891924828	6.011363695
1.142543547	0.783214026	0.908822674				1.80060086	2.390651123
0.797424758	0.614590545	0.89847534				2.193605464	1.67587555
	0.701519763					3.487844714	4.356530484
	0.63927636	0.573853489				2.172604189	3.846264764
	0.579213511					1.541025346
	0.670220688					2.616846915	1.390823547
	0.730880749					1.761655381	9.235812797
	0.669506313					1.986665878	4.345469872
	0.629218152					1.604922157	1.348035886
	0.489630202					1.44156997	4.144149485
	0.798240316						2.364764377
	0.63037352					3.042491788	1.492207879
	0.880718927					1.860237883	3.287434543
	0.996532338					2.493779687	5.254013634
	0.78896971					3.366169258	3.49786769
	0.516198778					1.566708767	4.774373295
	0.889006656					1.289341903	6.174665975
	0.531091631					1.90210568	3.012720641
	0.757537198					3.450301064	2.669444613
	0.859022422						8.041600294
	0.949136224					1.629931815
						2.037751147
	0.808160205					1.767847962
	0.979253895					3.487504816
	1.035998723
	0.926731854					1.39144607
	0.495991234
	0.598779908
	1.009750721					1.797950057
	0.692787787					1.556461544
	0.51756081					3.329202831
						2.272512092
	0.607313356					2.281460059
	0.751828705					1.240772684
	0.73438428					2.008588297
	0.504732974					1.66250169
	0.910086422					1.797167688
	0.9525649					1.908241946
	0.760132708					3.257924803
	0.971291621					1.490133155
						2.706380888
	1.004325375					1.817432852
	0.974752842					2.196829467
	0.846453323					1.720604144
						1.182666208
	0.899911049					1.921986699
	0.7092054					1.412517738
	1.115448969					1.250042448
	0.783121271					2.974186359
	1.233335533					3.174897162
	0.968575693					1.668577619
	0.977299533					2.428354341
	0.729889737					1.983011471
	0.648283347					4.125105889
	0.757369589					2.103917551
	0.852049534					1.286693826
	0.827715211					2.893260633
	0.570623108					3.194247508
	0.792831242					2.895312819
	0.659189367					1.630398696
	1.045668012
	0.652727445					1.829390904
	0.650177499					1.543154387
						3.145832165
	0.693155552					3.748911157
	0.482671959					1.656168681
	0.689795222					1.732992332
	0.871075674					2.116621427
	0.433142483
	0.796251781					2.831562409
	0.94689058					2.01357571
	1.181046193					1.482143553
	0.887843152					2.692925019
	0.859357642					1.470380917
	0.964156005					1.26677521
	0.698216388					2.199088234
	0.833345595					3.057948954
	0.823313423					2.091188005
	1.058634167					1.946732046
	0.680112914					1.089217583
	0.643095583					2.300627968
	0.971065429					1.910514306
	1.022344229					1.570574394
	1.046074832					2.055630559
	0.929965256
	0.675239215					4.188720818
	0.603905835					1.742698504
	0.670074233					1.691995665
	0.512620393					2.515856551
	0.694784457					1.396020175
	0.692514404					2.204075375
	1.025514168					3.367482566
	0.690499833					1.665318666
						2.178727521
	0.870250644					1.634150817
	0.792596914					1.45375949
	0.81707281					3.820423938
	0.702704422					2.694820333
	1.12034545					3.075381844
	0.807398639					1.591511259
	0.628308503					1.448171952
	1.226520491					2.74162416
	0.799499829					2.269611287
	0.674541113					2.350537885
	0.990470725					2.012933956
	0.82142578					4.130753324
	1.007911896					1.612279843
	0.854137332					4.27865051
	1.011871065					4.499684828
	1.028669461
	0.831571861					2.653054986
	1.093937974					1.682861367
	0.673231154					1.74598571
						1.677397902
	0.715258876
	0.598177814					1.642914323
	0.641948352					1.605112164
						0.904003118
	0.538821204					3.027258855
	0.491154962					1.118614192
	0.843747159					1.8101882
	0.781196201					2.578225051
						2.520666854
						4.141470615
						2.180493057
						1.899728562
						2.502595063
						3.043000366
						2.621226843
						3.847470301
						1.653009826
						1.491565927
						3.750052053
						3.744872386
						3.334524936
						3.126879032
						4.701119979
						4.577074648
						1.64149676
						2.128429699
						3.012719563
						2.912233732
						1.292640746
						2.197891719
						3.18913059
						1.61686767
						1.855195117
						2.968576875
						1.813442606
						1.38623414
						2.783025846
						1.936147385
						1.700670752
						1.434672301
						3.852433198
						1.542478406
						3.249107487
						3.464688322
						1.618902743
						2.191144746
						2.025894534
						2.473974263
						4.142550188
						1.176981571
						1.35595702
						1.094914585
						4.768456251
						1.942863006
						2.339236697
						1.700831914
						0.897415424
						1.104395875
						1.378558075
						1.121119105
						1.294152962
						1.437971492
						1.609682495
						1.0048292
						1.888088331
						1.279170198
						1.347489751
						1.116540379
						1.568125111
						1.252551817
						1.260829034
						1.336951928
						1.331071603
						1.433761614
						1.173373104
						1.260975324
						1.247364177
						1.58163248
						1.433502795
						1.13965032
						1.279941655
						1.336861904
						1.090458391
						1.193522253
						0.983707292
						3.213447154
						3.513156198
						0.954348176
						1.22318895
						1.07343258
						0.985520277
						1.467246835
						1.535002487
						1.368432862
						2.066081017
						1.64658238
						1.598888353
						1.177935577
						2.514816236
						0.834678616
						3.063889586
						1.087248781
						0.929080157
						1.006976026
						1.423087505
						1.805941324
