# Supplementary material for: Mechanically induced topological transition of spectrin regulates its distribution in the mammalian cell cortex
Source: Nat Commun. 2024 Jul 8;15:5711. doi: 10.1038/s41467-024-49906-6 (PMC11231315; doi:10.1038/s41467-024-49906-6)
Supplement: Supplementary file 12 — Source data [file 41467_2024_49906_MOESM12_ESM.zip › Source Data Files/Source Data Supplementary/FigureS2/FigureS2d_1x.csv]

minutes	WT	WT	WT	#15	#15	#15	#8	#8	#8	#9	#9	#9	#10	#10	#10
0	1	0	6	1	0	6	1	0	6	1	0	6	1	0	6
2	1.226828224	0.177933486	6	1.146733707	0.182244697	6	1.340382182	0.163866195	6	1.241846657	0.168898442	6	1.259492179	0.348034644	6
4	1.336387407	0.464228767	6	1.065056261	0.099846493	6	1.535803335	0.568559732	6	1.37864443	0.164032236	6	1.259889492	0.278407203	6
6	1.401680566	0.414399286	6	1.257086179	0.278121689	6	1.597762382	0.58045695	6	1.362597584	0.36854581	6	1.317858454	0.29074733	6
8	1.247764937	0.267891066	6	1.195336866	0.267031641	6	1.619594807	0.576621255	6	1.356806165	0.289317788	6	1.338336234	0.379079316	6
10	1.367531273	0.223427473	6	1.170583537	0.231030458	6	1.77936085	0.71279248	6	1.24649099	0.367573925	6	1.309849319	0.368975497	6
12	1.293335256	0.278622443	6	1.17367272	0.22122756	6	1.743392285	0.898175637	6	1.396050646	0.403355091	6	1.328793965	0.318105784	6
14	1.309882016	0.336685032	6	1.190199092	0.266371497	6	1.868338539	0.716653209	6	1.303568133	0.304833491	6	1.270624506	0.402239417	6
16	1.335244842	0.259634727	6	1.123199898	0.240710443	6	1.841814987	0.6552013	6	1.332279888	0.404376292	6	1.346180147	0.493516476	6
18	1.201335017	0.262725625	6	1.16279404	0.357733266	6	1.994507851	0.693224354	6	1.347075069	0.410053721	6	1.282273072	0.46635558	6
20	1.278079616	0.383083966	6	1.128438753	0.194422884	6	1.9869309	0.606739743	6	1.425734147	0.55174262	6	1.39329794	0.44845462	6
22	1.288846666	0.368599971	6	1.079865611	0.250933483	6	1.925905686	0.672578021	6	1.247256403	0.538406609	6	1.42438779	0.628159628	6
24	1.382437479	0.293193755	6	1.068320186	0.276846444	6	2.065832418	0.619405045	6	1.394782859	0.452074463	6	1.34923371	0.53187866	6
26	1.310813498	0.197848662	6	1.135971309	0.237322041	6	1.978280309	0.812714784	6	1.474954927	0.692453536	6	1.413524296	0.693169776	6
28	1.40938724	0.270757079	6	1.093482741	0.188899094	6	1.865865751	0.810696446	6	1.360094703	0.454910424	6	1.4017866	0.459368777	6
30	1.230368109	0.200307145	6	1.092668182	0.206441229	6	1.902419411	0.60845292	6	1.513439046	0.417477539	6	1.33826235	0.534182321	6
32	1.281564916	0.420374483	6	1.126292225	0.211093145	6	1.867991587	0.732175423	6	1.419177704	0.502648942	6	1.277859606	0.441018169	6
34	1.233881179	0.318104441	6	1.223688497	0.369498922	6	2.040312318	0.584859609	6	1.260346046	0.43781347	6	1.247866403	0.420217339	6
36	1.274381856	0.310867391	6	1.164648296	0.377778372	6	1.904561383	0.753160404	6	1.373584506	0.493020747	6	1.174625936	0.429335977	6
38	1.413359853	0.621319661	6	1.162464578	0.257006136	6	1.97711103	0.629425805	6	1.414128207	0.618458772	6	1.246182112	0.421230289	6
40	1.275523604	0.429720145	6	1.184009707	0.203152731	6	1.909246436	0.742366641	6	1.367521829	0.784048253	6	1.324564195	0.390013018	6
42	1.424275533	0.410270876	6	1.038627577	0.287921161	6	1.800008747	0.783782441	6	1.39006686	0.381609102	6	1.380285383	0.412013209	6
44	1.405542239	0.352953559	6	1.078302306	0.248535817	6	1.715130856	0.851236945	6	1.417868125	0.682153968	6	1.249404367	0.383634597	6
46	1.292648952	0.411595711	6	1.065014931	0.232884737	6	1.734081001	0.700798439	6	1.433674751	0.450403275	6	1.228903313	0.4871281	6
48	1.293809842	0.60544745	6	1.074603661	0.208258447	6	1.894036908	0.651147073	6	1.336472469	0.658887423	6	1.271238508	0.611981891	6
50	1.357246252	0.285654943	6	1.117218151	0.224517463	6	1.830903407	0.765233966	6	1.43948758	0.496242553	6	1.205934802	0.319923106	6
52	1.456843204	0.408547973	6	1.06463292	0.19273525	6	1.774760704	0.982595427	6	1.244775617	0.27898675	6	1.276951356	0.371760383	6
54	1.44263309	0.414567741	6	1.013811628	0.220657153	6	1.805228079	0.745606257	6	1.179026577	0.209657827	6	1.292521543	0.452329587	6
56	1.402523356	0.347173041	6	1.079738375	0.18346458	6	1.69762906	0.734386138	6	1.235659869	0.211011908	6	1.222357575	0.405142687	6
58	1.47262679	0.358353885	6	1.114170674	0.224506501	6	1.891653489	0.742284326	6	1.316331459	0.276748362	6	1.317102308	0.644351954	6
60	1.401797901	0.326496903	6	1.181098044	0.339716664	6	1.740670788	0.518198881	6	1.2391216	0.188300455	6	1.392606151	0.650449427	6
62	1.245817658	0.440749379	6	1.174757013	0.33624724	6	1.881080682	0.804025049	6	1.223954726	0.194090426	6	1.252824017	0.413505175	6
64	1.495455771	0.486242228	6	1.141323019	0.235112649	6	1.825308026	0.670402093	6	1.379028917	0.383125228	6	1.19715922	0.264855273	6
66	1.167087605	0.334764441	6	1.040730186	0.208691683	6	1.773421885	0.700379274	6	1.234909394	0.155781917	6	1.281842045	0.302041616	6
68	1.343923555	0.376721457	6	1.094436151	0.066967227	6	1.711784733	0.72823709	6	1.200997799	0.159022474	6	1.329013916	0.65290403	6
70	1.296439989	0.344224613	6	1.017427257	0.263861689	6	1.702597887	0.7732639	6	1.19119216	0.174853929	6	1.194761202	0.282455786	6
72	1.335005393	0.310784023	6	1.002509159	0.258571393	6	1.69469603	0.407691491	6	1.269714933	0.101281641	6	1.31555691	0.653468759	6
74	1.459261364	0.590159377	6	0.997819432	0.260164563	6	1.824511327	0.783069465	6	1.142270919	0.203122683	6	1.202523603	0.289673924	6
76	1.380620684	0.433389946	6	1.125759666	0.308764957	6	1.871251999	1.07424252	6	1.288519159	0.210527467	6	1.30786788	0.457361654	6
78	1.38336012	0.402239505	6	1.072222358	0.255601842	6	1.644215558	0.707902658	6	1.246438656	0.177037688	6	1.30105062	0.519314284	6
80	1.331384838	0.376197803	6	0.992224175	0.254421504	6	1.763531213	0.77229635	6	1.082762372	0.231029606	6	1.20634473	0.295851875	6
82	1.313536409	0.36670164	6	1.029241644	0.252892886	6	1.933577759	0.754716107	6	1.357075126	0.341819052	6	1.05866906	0.37095072	6
84	1.327286217	0.573038632	6	1.021445834	0.200936072	6	1.898830415	0.750810315	6	1.134923384	0.196548313	6	1.278010877	0.394631751	6
86	1.530630324	0.505965435	6	1.062972836	0.218276369	6	1.879571025	0.680807929	6	1.322859575	0.265758833	6	1.29106781	0.447526457	6
88	1.395871586	0.406425876	6	1.13228582	0.196321903	6	1.759457946	0.672116407	6	1.203045612	0.110273296	6	1.307820169	0.424066093	6
90	1.381153702	0.379192285	6	1.030836365	0.268378926	6	1.795052254	0.736024724	6	1.232212673	0.155480796	6	1.311698544	0.580406595	6
92	1.246013938	0.364187952	6	1.023992306	0.173249552	6	1.773205402	0.741558696	6	1.174075176	0.220304503	6	1.38104358	0.522940705	6
94	1.24493589	0.320782963	6	0.995003278	0.236513659	6	1.721391989	0.734094677	6	1.139270998	0.099134864	6	1.310322721	0.615604491	6
96	1.354310449	0.299437651	6	1.093791265	0.248739079	6	1.766699095	0.699867249	6	1.201548529	0.130793379	6	1.327988271	0.654809554	6
98	1.256050879	0.3736158	6	1.074469779	0.199857757	6	1.890245235	0.786527726	6	1.248348043	0.182028973	6	1.279744863	0.689885107	6
100	1.294103104	0.422028315	6	1.013171826	0.224680405	6	1.766694438	0.736528759	6	1.193196606	0.124826655	6	1.309852694	0.615141611	6
102	1.230526264	0.33640833	6	1.074220553	0.207012467	6	1.71119296	0.76525326	6	1.214518566	0.15467746	6	1.302405438	0.576903848	6
104	1.322180266	0.361226383	6	1.057092927	0.219475166	6	1.747123465	0.791949021	6	1.297823693	0.250151145	6	1.310643714	0.580049748	6
106	1.326696218	0.381646658	6	1.069099167	0.143044399	6	1.750865874	0.709055338	6	1.372474572	0.444245641	6	1.277441241	0.559137394	6
108	1.363894172	0.332984096	6	1.019783289	0.187756015	6	1.924574637	0.725410871	6	1.283492724	0.299035842	6	1.296113414	0.549519043	6
110	1.274083069	0.329498486	6	1.047318145	0.121060145	6	1.692577973	0.903973479	6	1.31081706	0.187850475	6	1.239058802	0.593870971	6
112	1.316338092	0.348634986	6	1.042439797	0.173166889	6	1.643344749	0.876461126	6	1.227864567	0.214633439	6	1.298255549	0.518500813	6
114	1.280534118	0.33054462	6	1.054672289	0.17781715	6	1.723850768	0.771567581	6	1.156688873	0.187519042	6	1.30782689	0.508619415	6
116	1.37778237	0.357368245	6	0.995206762	0.209491757	6	1.703489808	0.828838003	6	1.30310529	0.216491286	6	1.326124295	0.493512417	6
118	1.278981887	0.262545112	6	1.068065095	0.108554885	6	1.687394577	0.82242031	6	1.249603989	0.208807024	6	1.22837045	0.563742917	6
120	1.32674379	0.199264331	6	1.014973267	0.057386476	6	1.653249872	0.78607927	6	1.263000785	0.339588893	6	1.20156091	0.598362992	6
122	1.256218402	0.384051663	6	1.044474935	0.171178058	6	1.721601452	0.791560903	6	1.270074145	0.564388414	6	1.302911128	0.517121371	6
124	1.177974362	0.415185745	6	1.065542279	0.212389035	6	1.49612368	0.800098961	6	1.358396609	0.318024763	6	1.268597262	0.50158499	6
126	1.256669785	0.402036941	6	1.05345134	0.191971426	6	1.627662537	0.795199175	6	1.195348286	0.192400545	6	1.219787524	0.5418551	6
128	1.361611309	0.395121014	6	1.022412943	0.150187968	6	1.682337722	0.789289818	6	1.239205966	0.11832256	6	1.268871589	0.497617218	6
130	1.273843037	0.32017833	6	1.076762965	0.189001722	6	1.61666718	0.765536588	6	1.207963222	0.325449801	6	1.180349636	0.556385121	6
132	1.285318004	0.327678589	6	1.018299356	0.186740163	6	1.703753501	0.722204493	6	1.24155954	0.185460925	6	1.243060409	0.545688834	6
134	1.33923103	0.384088414	6	1.030102262	0.129303821	6	1.637260111	1.0495296	6	1.159370662	0.078206489	6	1.277975696	0.492714924	6
136	1.323202342	0.322725284	6	0.908294218	0.089751926	6	1.727831661	0.869276097	6	1.148982608	0.155277556	6	1.259036587	0.502104771	6
138	1.34055933	0.41576763	6	1.051545962	0.165449459	6	1.668157053	0.758884227	6	1.199343347	0.254591256	6	1.271110981	0.52497461	6
140	1.399126472	0.348546667	6	1.032952721	0.164084604	6	1.525511347	0.804049127	6	1.137271836	0.163877532	6	1.245792939	0.461585545	6
142	1.347844007	0.371323986	6	1.064252527	0.355205915	6	1.621197544	0.881599967	6	1.169627443	0.184873954	6	1.25011976	0.523606555	6
144	1.383750134	0.418489507	6	0.981792449	0.116674703	6	1.69290969	0.770660383	6	1.20463674	0.248156014	6	1.235253154	0.487686342	6
146	1.356629092	0.418719905	6	1.045549852	0.226449667	6	1.719026486	0.763179802	6	1.126226299	0.102618914	6	1.222606843	0.492321887	6
148	1.337249829	0.444083192	6	1.0190247	0.128334573	6	1.756466285	0.755399849	6	1.06859765	0.093856162	6	1.211865805	0.52817246	6
150	1.286799493	0.414433144	6	1.011772621	0.068505064	6	1.754252336	0.86722137	6	1.205787958	0.225042336	6	1.309463357	0.439704743	6
152	1.446547517	0.358470126	6	0.894083213	0.30125229	6	1.591092942	0.756058	6	1.235145974	0.243922719	6	1.352313291	0.422255913	6
154	1.198021197	0.420707385	6	1.049490213	0.170571799	6	1.643857306	0.727476479	6	1.26586079	0.241878547	6	1.267088333	0.453788478	6
156	1.313062428	0.458312702	6	1.009189273	0.11027507	6	1.78654753	0.917250063	6	1.197112268	0.202877953	6	1.223679963	0.561675356	6
158	1.26104136	0.281472665	6	1.051520861	0.178081686	6	1.674995894	0.70192314	6	1.163941491	0.182077818	6	1.261043059	0.486862583	6
160	1.30037038	0.269300031	6	1.021589451	0.133990337	6	1.56968035	0.45408945	6	1.246164649	0.204048475	6	1.237346344	0.569312927	6
162	1.219440113	0.344975598	6	0.972419488	0.179985536	6	1.783049814	0.789146468	6	1.12965137	0.286092554	6	1.257673104	0.537211143	6
164	1.242587395	0.390360749	6	1.051320474	0.217829291	6	1.695456547	0.774414178	6	1.168660742	0.132521598	6	1.22529375	0.47472232	6
166	1.250473867	0.299635578	6	0.920169893	0.299082014	6	1.626204732	0.706645693	6	1.205228291	0.162525357	6	1.310029253	0.49787942	6
168	1.275958232	0.349835759	6	0.896320459	0.196706866	6	1.624117205	0.651922942	6	1.232038446	0.158107739	6	1.212341841	0.460107783	6
170	1.199359158	0.338186883	6	0.950735811	0.222915236	6	1.681652939	0.706315355	6	1.087484717	0.234727575	6	1.267410204	0.456339084	6
172	1.262143816	0.241495968	6	0.970929581	0.177865211	6	1.70542031	0.676568565	6	1.154314821	0.238992691	6	1.218934553	0.527735386	6
174	1.179873649	0.311718925	6	0.967533547	0.100175595	6	1.725789968	0.766765901	6	1.298626966	0.088681962	6	1.243139891	0.440376965	6
176	1.180940603	0.24053844	6	1.015306254	0.0925388	6	1.673834182	0.756579081	6	1.147689303	0.172444598	6	1.227356176	0.515223849	6
178	1.256808983	0.421489447	6	0.982238277	0.113524471	6	1.756125156	0.799498069	6	1.076499623	0.15397445	6	1.227080504	0.460648876	6
180	1.271332512	0.316341379	6	1.00027363	0.170765616	6	1.693237618	0.816218704	6	1.143282894	0.151474109	6	1.202557013	0.531094404	6
