# Supplementary material for: Mechanically induced topological transition of spectrin regulates its distribution in the mammalian cell cortex
Source: Nat Commun. 2024 Jul 8;15:5711. doi: 10.1038/s41467-024-49906-6 (PMC11231315; doi:10.1038/s41467-024-49906-6)
Supplement: Supplementary file 12 — Source data [file 41467_2024_49906_MOESM12_ESM.zip › Source Data Files/Source Data Supplementary/FigureS2/FigureS2c_cl9.csv]

WT t0	©9 t0	WT t10	©9 t10	WT t20	©9 t20	WT t30	©9 t30
0.390778442	1.042248515	0.621817839	1.681114677	1.476040441	1.133636412	1.176981571	3.822781607
0.537250183	0.635227564	0.749239476	3.138851067	2.020336261	1.235983688	1.35595702
0.69490742	0.823805097	0.809104264	3.685903162	1.063219844	1.566245392	1.094914585	4.814988904
0.851383091	0.623036484	0.835283778					5.432675649
0.902089176	0.769734624	2.014512201	1.946023672	0.992452135	2.484407056	1.942863006	2.849889228
1.356804747			4.119876213	0.946203494		2.339236697	3.717281632
1.035467409		0.710295293	2.125101138	0.99109177		1.700831914	1.666347199
	0.85746778	0.740024507	2.718523566	0.886911359		0.897415424	2.460874011
0.949419356	0.75271199	0.820092208	2.140917901	1.261006582	1.180805816	1.104395875	1.024284753
1.019560647	1.001035822	0.73745882		1.128461072	1.189666626	1.378558075	1.92927708
	1.158502856	0.8756796	2.764243343	0.995004068	1.579514814	1.121119105	1.002014078
0.696749164	1.085524265	0.61047355	1.778824113	1.392182975	1.277461124	1.294152962	4.82868934
0.56762457	0.635492307	0.885656023	4.096268911	0.934456597	2.633851095	1.437971492	1.415283926
0.51480542	0.883638567	0.740265822	2.184234008	1.886949276	1.530579382	1.609682495	1.4393287
0.526542314	0.709336155	0.730370671	1.698416583	1.174340864	1.534707108	1.0048292	1.535556222
0.531872492	0.743883466	1.0432745	3.381931702	0.882551441	1.445220839	1.888088331	1.479819808
0.853678706	0.673432845	0.653833916	2.24812579	0.880907251	1.167142509	1.279170198	1.651442506
0.940843308	0.470171776	0.76302567	1.935098191	1.696463244	1.647282494	1.347489751	1.110080766
0.338853281	0.727138489		2.917939408	1.010920832	1.542907676		1.195284338
0.48673665	0.674829201	1.685470299	2.299418078	0.96731415	1.595246021	1.116540379	1.295817158
1.183044445	0.611783304	0.905510092	1.806024814	1.222828854	1.838026398	1.568125111
0.501174268	0.617355816	0.826207596	4.220451005	0.857767302	1.397492892	1.252551817	2.198144301
0.462955279	0.923524318	0.864455343	2.739557698	1.028695594	1.180639545	1.260829034	1.442111727
0.763184462	0.42788074	0.939410424	2.537660701	1.83075047	1.60486393	1.336951928	1.095314902
0.50898386	0.73064633	0.923202332	3.151697547	1.124018632		1.331071603	1.186260485
0.755207325		0.843479724	2.289662955	1.326341586	1.400406676	1.433761614	3.48365425
0.464929558	0.477725015	0.844151154	1.612463983	0.811041033	1.727083054	1.173373104	3.707357008
0.516809707	0.706695185	1.186917983	2.540256471	1.662953016	1.887530058	1.260975324	1.183766415
0.553233215	0.624189084	1.002083465		1.367612642		1.247364177	1.191849139
0.574270101	0.817410915	0.837776946	2.349917753	0.841595469	2.900831217	1.58163248	1.435272002
0.653775151	0.55530109	0.826941543	2.373413669	1.566425906	1.721783357	1.433502795	2.309098945
0.668545358	0.698644746	0.953778023	1.765514334	0.921184291	0.989422656	1.13965032	1.674216838
0.886494998	0.851344797	0.796279579	2.324839837	0.945783382	1.137349267	1.279941655	1.88478416
0.706534285	0.983359402	0.906461597			1.378213488	1.336861904	1.135814082
0.439942864	0.99018137	0.951183578	2.333000047	1.167525288	1.699117182	1.090458391
0.681503829	1.024451024	0.958900646	2.190287576	1.687494591	1.847928421	1.193522253	1.62281155
	0.942082137	1.606676689	2.702017503	1.403065891	2.125398166	0.983707292	1.078339082
0.652277249	0.848408413	0.782504638	1.991967834	2.009024481	1.306511795	3.213447154	1.406904173
0.774154901	1.040022416	1.229113038	2.434709681	1.403492255	1.273565855	3.513156198	1.157443885
1.06335613	1.15290613	1.424549146	2.796357927	1.912509874	1.087984435	0.954348176	4.279320747
0.687412912	1.019819641	0.698829721	2.052148375			1.22318895	1.057509964
0.697047994	0.731881258	0.848633605	1.66723667	0.953089089	1.075066927	1.07343258	1.369372049
0.584541603	0.348152824	0.963708184	1.566253464	0.95652876	2.935087956	0.985520277	1.364161138
0.512332257	0.520222679	0.677261443	1.716288331	0.967851794	1.191347097	1.467246835	1.306258353
0.477424155	0.893471176	0.887607796	1.880443348	0.877250021	1.611876384	1.535002487	4.01482501
0.551167661	0.762350885	0.853571177	2.311786729	0.789705317	1.185217657	1.368432862	1.965425762
1.483778764	0.625362669	0.742726481	3.738055864	1.049256103	0.965274568	2.066081017	2.037787697
0.62865342	0.584035361	1.675531386	1.885909316	1.110863858	0.972766464	1.64658238	1.648607822
0.709119978	0.491633694		3.336032739	0.901775342	1.692626143	1.598888353	2.704112845
0.831353975	0.709904383	0.76814204	2.925097147	1.077960043	1.209607887	1.177935577	3.675566896
0.793526341	0.493344836	1.802852996		1.008722744	1.835364442	2.514816236	1.586641882
0.451789787	0.976146777	0.704003607	2.499245563	1.19597791	1.100742128	0.834678616	2.373449184
0.896188845	0.540464198	0.936673441	2.093671011	0.888347994	1.817676722	3.063889586	1.430958632
0.813758011	0.512178698		1.989777249	2.386846952	1.287497134	1.087248781
0.65727984	0.55264882	1.09120234	1.676562394		1.28253805	0.929080157	1.373708019
0.759225902	0.437648778	1.053130891	2.153640081	2.068696718		1.006976026	2.476673017
0.572702181	0.529243303	0.963103022		1.130870468	1.396496878	1.423087505
0.702358166	0.325434992	0.874771857		0.951156071	1.453185721	1.805941324	3.745712417
0.693618325	0.316562883	0.858771321	2.585940733	1.060641653	1.106232311		1.832802572
0.638228486	0.764317084	1.567948814	1.759123381	1.454024543		0.825399168	1.175766019
0.784944042	0.578391821	0.774377461	3.90614005	1.338373559	0.900783887	1.336074868	2.519482238
0.82439086	0.687838723	0.697688165	2.274026991	1.399698739	1.447551867	1.796160061	4.657150584
0.647407195	0.646572758	0.835295031	4.17846507	2.024078514	1.525043999	1.182477152	5.37170088
0.574327616	0.593112485	0.948885463		1.008420162		3.056357215	6.330324594
0.562834537	1.21576477		2.836133907	2.504132124	1.343459548	2.165275263	2.047297449
0.613930726	1.018646056	0.814473203	2.680626614	1.286168323	1.708447749	1.449451985	1.248802725
0.57262591	0.847970942		1.867743768	1.476331769	1.28362285	1.839290911	0.960738428
0.832310481	0.84321203	0.840942794	2.710994541	0.977036755	1.143196207	1.479843697
0.802302442	1.14498322	0.788951365	3.145027321	0.782452124	2.459133812	2.341949844	1.734891935
0.626876694	0.834443235	0.93644463		0.954543228	1.251471138		2.215922497
0.743269127	0.83561682	0.724123998	2.458601098	0.968790795	1.269376786		1.418394858
0.680592335	0.832452821	0.754124535	2.406780938	0.926898322	1.481314636	1.520500733	2.553275493
0.870239393	0.906075513	0.827908052	1.84205081	2.128350199		1.626912957	3.32175444
0.945264493	0.97109568	1.033909491	1.702024509	1.310361054	1.117908434	1.720018876	6.198540505
0.747606539	0.890274892	0.713859998	2.104129963	1.185981482	0.960638342	1.848383687	3.737547842
1.36103338	0.745542951	0.719720318	1.730657081	1.336804389	1.576689816	2.315242707	2.734709364
0.761545273	0.779040977	0.950112041	1.892261527	2.133310278	1.167418552	1.987930942	2.673944521
1.354552894	0.797074153	0.954874567		1.626978378	1.770778517	1.891924828	2.083837597
0.826730237	0.61158959	1.594941045	3.11912612	0.919557606	1.415388855	1.80060086	3.623229815
0.427960904	0.910477667			1.237785361	1.177559489	2.193605464	2.054992899
0.234349034	0.66846569		2.690925751	0.952854026	1.379803558	3.487844714	1.641350173
0.458987966		1.261351601	2.195944031	1.148076327	1.064251218	2.172604189	1.629279579
0.434787733	0.263512638		2.15155281	1.303633002	1.229526549	1.541025346	1.964639267
	1.100583928	1.100439038	2.054960459		1.361402325	2.616846915	1.629584598
1.400585104	1.048394098		3.149808833	1.275416693	1.358206041	1.761655381	1.540223735
1.484622382	0.714632624	0.850032726	2.86106008	0.828890815	1.310298908	1.986665878	2.306909481
	0.393678886	1.095008714	2.09357254		2.817238702	1.604922157	2.63372475
0.875323957	0.494161664	1.243516004	2.686715696	1.348679253	1.386906412	1.44156997	1.65438828
1.124533586	0.737663626	1.626880777	1.92112817	1.261456185	2.825234255		1.941723983
1.901962882	0.734791814	1.229755161	3.994969305		1.295893029	3.042491788	1.741629553
1.492073993	0.755052703	1.276850147	3.371103078	1.382717327	2.540940927	1.860237883	1.613022259
1.249455169	0.4789325	1.278561705	1.643161225	1.157344809	1.361331296	2.493779687	3.508544601
0.619487322	0.917435235	1.191650377	1.851894719	1.210382983	1.326488571	3.366169258	3.854960742
1.184745821	0.552248477	1.073398036		1.048438659	1.363970652	1.566708767	1.700718146
1.090927926	0.599676168	1.241613379		1.175486113	1.340348821	1.289341903	6.459149158
1.03494531	0.961193656	1.083667382		1.028374618	1.631799888	1.90210568	1.896548138
1.149734311	0.954600917	1.009259878			1.567183292	3.450301064	5.644015898
1.291516044	0.868038118	1.226307911	2.465589337	1.23256485	1.709295249		1.678381816
0.944824057	1.031471549	0.982196753	2.557350133	1.057555569	1.072036914	1.629931815	2.58791361
1.006522592	0.561217444	1.112230885	3.705364981	1.784340056		2.037751147
1.069707427	0.518385623	1.041457676		1.011261053	1.383795685	1.767847962	5.454488338
0.984035018	0.657057539	0.959689066	3.98268944	1.53665293	1.249793896	3.487504816	1.709087713
0.811801235	0.737713669	1.150196894	2.88619611	2.471664191	1.510441178		3.339362004
0.805477925	0.475548959	1.180908392	3.128905458	1.408871376	1.758485738	1.39144607	1.527671327
0.895385987	0.340052342	1.314683414	1.954903853		1.571235147		2.059268994
1.464405488	0.678153014	0.990869181		1.239059116	1.537869493		2.069810607
1.563543089	0.780061205	1.210765117	1.359571726	1.361490795	1.30013537	1.797950057	2.38806203
0.811616202	0.369894013	1.16541789	3.626336049	1.219751297	1.67240561	1.556461544	3.710533258
1.042672459	0.5924587	1.280192813	1.337133166	1.508938166	3.018155829	3.329202831	1.619647195
0.861016059	0.687356052	1.455248353	1.60203086	1.558834797	2.166630231	2.272512092	1.326997944
0.702448592	1.035794604	1.505245546	3.401952063	1.890460652	1.802287744	2.281460059	1.871083906
0.718735541	0.908046554	1.70192383	1.548619016	1.395068297	1.086363693	1.240772684	4.029219866
0.598397553	0.692387778	1.176825593		1.121768143		2.008588297	1.962473049
0.735044613	0.781292904	1.252574588	2.882902969	1.221205417	1.627586604	1.66250169	3.750407211
0.86098388	1.102553356	1.647137896	2.118540684			1.797167688	1.580503733
1.145196973	1.058134693	1.332148945		1.397839774	1.603272245	1.908241946	7.250368537
1.169878801	0.779386434	1.304826371	1.58542794	1.787918036	2.251675602	3.257924803	1.892120505
0.959188269	0.888867236	1.185240584	4.158493137	1.387208406		1.490133155	2.381011621
1.239453317	0.588779745	0.80782302	1.954392124	1.894981899	1.753460469	2.706380888	1.755128102
1.342030123	0.841044045	1.009483124			1.440434485	1.817432852	1.831099213
1.040832183	0.933558713	1.127176343		1.531512223	2.155740265	2.196829467	1.586730395
0.600897513	1.19339401	1.30451463	2.753434091	1.205344849		1.720604144	1.729922262
0.989513611	0.720831478	1.265201097	2.670471148	2.576254239	1.399242771	1.182666208	1.61089684
1.19415436	0.402797982	1.202464766	1.867230426	1.154319918	1.744046391	1.921986699	1.900107341
0.753045131	0.826580053	0.930952597	1.819444364	1.233224534		1.412517738	2.561594547
0.937905422	0.905142456	1.119972114	2.042607951	1.585419249	2.158141789	1.250042448	2.11002455
0.78965557	0.615807717	1.167773042		1.17170701		2.974186359	3.857231871
1.025015862	0.78515266	1.184307373		1.468345489	1.473311884	3.174897162	1.68661733
0.970537646	0.527721033	1.365360403	2.416908962	1.372391667	2.703564395	1.668577619	5.932103463
1.208058	0.551588235	1.024159077	2.924217362	2.099542198	0.900150031	2.428354341	1.618833163
0.905778018	0.726442732	1.301751199	3.538229994	1.284050354	2.164910491	1.983011471	2.195655245
0.897198106	0.699206517	1.102641336	2.173111585	0.872554492	2.728160197		1.606236071
0.853431707	0.751159048	1.018666405	2.739874098	1.329005391	2.153500448		2.623940827
0.74033214	0.501609975	1.328597111	2.823660327	1.489284416	1.406660367		2.44805364
0.85438503	0.544335253	1.295733595		1.150882724	1.650252067		7.399161486
0.845943894	0.943097522	1.38112041		1.350696518	1.587738707		1.743854055
0.913977807	0.815588387	1.348130187		2.178873196	2.009401296		1.619522856
0.76975645	1.236674602	1.177650198	1.947053585	2.408895681	1.774591037		1.862984387
1.061730885	1.236075703	1.305862155	1.994959104	1.269961681			2.159684369
1.080966299	0.55912856	1.321954015	1.773061116	1.613552349	1.48339694		1.995972687
0.717086331		1.141035736	1.928846066	1.270949195	1.419020438		1.724515459
1.132240623	0.667037048	1.008284431	2.26869178	1.471720335	1.790996009		1.970743533
1.072024365		1.306879838	2.657716683	1.818878927	2.68685246		2.279584049
1.007164175	0.73858054	1.336923607	1.869456525	1.333721728	1.390265109		2.348615491
1.266383701		1.168193389	3.095901404	1.421568278	1.5696707		3.069243363
0.988252569	0.968118763	1.573486615	1.589521766	1.2553883	2.117653912		5.677501937
1.196821252	0.931648589	1.056700796		1.241325773	1.600584476		1.942532186
1.364640383	0.798759372	1.409225353		1.380265637	1.619857017		4.119998971
1.285733755	0.738357832	1.998542197		1.550906524	2.378452959		2.317641488
0.909876906	1.092514074		1.367377024	2.432968105	1.448892876		1.609463056
0.840553794	1.061007745	1.751689732	1.496705095	1.459238635	1.484980319		2.034548853
1.067847038	0.779681111	1.15791801	1.055787451	2.093060001	1.445733889		1.841256152
0.925150195	1.131776047		4.024333733		1.794543556		1.600481508
1.028270034	1.02766353		1.397843957	1.229539959	1.263066342		3.230207931
0.53374452	1.508719348	0.890203044	1.264572009	1.539142834	1.748691618		2.099721901
0.860247769	1.563391582		1.195080125	1.270096433	1.283426849		1.518703379
0.963713539	0.94389792		1.246785708	1.480726628	2.377596185		2.186642612
1.649704227	0.895151216		3.266046696	1.257023431	1.596815451		2.418657187
0.979364939	1.245112961		2.90596881	1.111537011	1.539506843		1.517388106
0.538084756	0.939118641			1.68387102	1.768807332		1.876531507
0.807631953	1.389789124		2.841625336	1.369143529	1.442242684		1.732782058
0.518509444	0.734559665		2.728661439	1.680248793	2.34064614		7.627579945
0.994485374	0.948220642		1.358751008		1.430646132		3.461499786
0.678742211	1.391063598		1.38158858	1.137608599	1.412125454		1.689020569
0.739857489	0.833135211		1.760208515	1.075262447	1.680349868		1.666612355
1.165337441	0.735099762		1.144491649	1.270076321	1.648365611		2.214267234
1.19052811	0.905813282		1.543751853	1.641613045	1.870306787		2.890212731
0.686071137	0.919729533		1.476851659		2.402660202		1.843849786
0.748922108	1.022031363		1.131373888	1.425144246			2.062800998
1.181642491	0.493565484		1.237780847	1.278776906	2.332103665		4.532705269
	0.94009781		1.768395459		2.799208262		3.431332043
1.312306139	0.872554551		1.43648035	0.842524801	1.772844463		3.157852364
1.317696239	1.347158342		0.742140456	1.468968971	1.723588745		1.924656517
0.786787555	0.998947056		1.583227533		1.783261737		1.833622905
1.133057183	0.571323968		1.628220755		1.358861748		1.912879285
1.107158561	1.010088994		1.341254184		2.383109841		2.045424627
1.248025184	0.458352299		1.089504682		1.393738829		1.737811958
0.553418382	0.579913071		1.548422336		1.53804586		1.644256597
0.662980193	1.169951996		1.087214126		1.80962937		1.901125367
1.378445472	1.150046104		1.331446947		1.311455572		2.376040005
1.382178317	0.850781631		1.559404964		1.604567209		2.207832692
0.761709515	1.139457864		2.211508463		2.407313199		1.666142198
0.619937838	1.528524215		1.747516226		2.193450171		1.781377224
0.969274593	0.801930016		1.542774627		1.729710497		1.677758178
0.905759916	1.459941559		1.488044109		2.526082172		1.943037313
1.053945409	0.954311309		1.251366822		1.557153263		1.922958513
0.76477262	1.377611676		1.251415392		2.033396774		1.972031607
0.90695861	1.214733453		2.045403256		2.54068423		2.124548896
0.594533978	1.061419618		1.546943868		1.664450023		1.938094839
0.798523088	0.943017833		1.11468721		1.455115653		2.022641453
0.812430751	0.674352404		1.004060497		1.980535227		2.3259314
0.939138307	0.990183102		1.286249732		1.599931697		2.043637254
0.84663978	1.065423721		1.610663704		1.636172621		1.705520739
1.236388201	1.011180845		1.083112882		2.291120374		2.715081292
0.99656901	0.568499142		1.206426056				1.851319838
1.306268424	0.583899689		1.333733619		1.641713476		2.30451207
0.905331524	0.95333214		1.333358659		1.574861852		2.646350983
1.175061743	1.148052795		1.208842895		2.192274779		1.261902607
0.737731618	1.116884512		0.99248143		1.608501372		2.001140526
0.76715794	0.959082817		1.113144629		1.911056942		1.800253434
0.854578109	1.306379045		1.292637646		1.641056811		2.282344763
0.700765191	1.324367397		1.388170774		1.716221661		1.643584389
0.969678851	1.47383061		1.237584625		2.426980127		1.688933143
1.141926712	1.237435029		1.020315874		1.571345391		1.921753979
1.166306855	1.068093123		1.524759075		1.799447174		1.629061986
0.804486388	1.193545316		4.146189809		1.788750137		1.83348691
0.726830746	0.692789542		1.717997377		1.650910675		4.057868342
0.723594675	1.440942953		1.551499725		1.595049449		1.557071665
0.448518604	1.14447805		1.41059453		2.0764472		1.309524433
0.813681736	1.098789307		0.981696967		2.438374628		1.678049598
1.185288853	1.21767679		1.297508237		1.632050007		1.691969734
0.568319593	1.439893843		1.739746983		1.672273664		2.040338386
1.346283877	0.62993425		1.222288989		1.799530714		2.413063876
0.709141969	0.981172412		2.343923638		1.620587508		4.874075968
0.628875748	0.744815687		2.012416516		1.582737949		3.606764616
0.688309637	1.100063781		3.581725856		1.363456461		1.747541482
0.767278613	0.431349372		1.625710662
0.962265453	0.928122413		0.809980964		2.414862906
0.833158498	0.908933413				1.703459432
1.179502542	0.499421073		1.156859491		2.342888127
0.895906896	0.946786858		1.216880243		1.323906955
0.853307011	0.995611275		1.216353745		1.901179765
1.660104303	0.958785569		1.084698204
0.879356475	0.899396226		1.01363654		1.578883441
0.550220524	0.946221505		1.74957559
0.873535973	1.207426596		1.166967861		1.696436223
	1.207041922		1.161316266		2.253659374
	1.13625225		1.320996646		1.961676502
	0.908647822		1.985159082		1.428273978
	1.287423181		1.305329935		1.578747445
	1.352823536		1.618481517		2.238863037
	0.743278935		1.170377469		1.672466001
	0.97958709		1.705324516		1.769489253
	0.721391391		1.826224737		1.510289128
	0.894191474		1.723011735		1.562305559
	0.761898696		1.236545229		1.327563297
	0.984626704		1.411200683		1.661916616
	0.884700914		1.600023008		1.802149604
	0.883645975		1.791201946		1.851914334
	0.922534931		1.23925543		1.660290496
	0.831575146		1.148643405		1.813602388
	1.113809066		1.678271076		1.523997499
	1.41945951		1.120851703		1.674068808
	0.771523309		1.779249862		1.40671088
	0.746803168		1.364109241		1.579458508
	0.61294061		1.340309985		1.751749579
	0.675529739		1.511546117
	0.895644686		1.371392784		1.479188843
	0.94655178		0.965206511
	0.611023069		2.042555117
	0.676505022		0.911163744		1.45950443
	1.20262206		1.382814484		1.762891517
	0.945013085		1.320031076		1.801696932
	0.908822674		1.760845752		1.69240492
	0.89847534		1.414932795		2.189842398
			1.41826469		1.509834513
	0.573853489		1.095414669		1.946509091
			1.641023784		2.609127004
			1.344088724		1.745480175
			1.386365916		2.448665621
			1.13902462		1.678546953
			1.270860841		1.762357248
			1.001635887		1.67238246
			1.445329787		1.589013181
			1.206431884		2.28812264
			1.212711002		1.858407159
			1.936641628		1.380152853
			3.24526266		1.79183724
			1.420075377		1.783959201
			1.094163508		1.750844236
			1.253975998		2.782342846
			1.284559499		1.927634824
			1.412861774		1.489827596
			1.576907617		1.312067553
			1.328260761		1.729885348
			1.021776857		2.586823702
			1.151240924		1.770567505
			1.297073051
			1.29220246		1.365809187
			1.785839828		1.833657876
			2.118308634
			1.370763318
			1.077542885		1.714951072
			1.369469416		1.858286706
			1.415437922		1.500489663
			3.761244129		1.513257721
			1.811632393		1.741540184
			1.229351053
			1.328791145		2.110199402
			1.889618183		1.584997421
			1.482555709		1.657914456
			1.737811958
			1.529421787		1.776650401
			1.421814179		1.631294259
			1.847776177		1.646688978
			3.054930782		1.696490621
			1.721385614
			1.461577394		1.578842642
			2.051231645		1.868511643
			1.26730941
			1.898976634		1.662528597
			1.236146955		1.596158786
			1.518081684		2.168156904
			2.126143932		2.528413528
			1.250743185
			1.656880888		1.604726518
			1.229199515		1.980362318
			1.456700975		3.005121367
			1.351898765		1.91124345
			0.937593546		1.25135128
			1.504043037		1.810017929
			0.9957395
			1.334831299
			2.090829722
			2.711096616
			1.898755155
