# Supplementary material for: Mechanically induced topological transition of spectrin regulates its distribution in the mammalian cell cortex
Source: Nat Commun. 2024 Jul 8;15:5711. doi: 10.1038/s41467-024-49906-6 (PMC11231315; doi:10.1038/s41467-024-49906-6)
Supplement: Supplementary file 12 — Source data [file 41467_2024_49906_MOESM12_ESM.zip › Source Data Files/Source Data Supplementary/FigureS2/FigureS2c_cl8.csv]

WT t0	©8 t0	WT t10	©8 t10	WT t20	©8 t20	WT t30	©8 t30
0.662273714		1.019102138	2.127558821	3.228612953	1.666725871	1.007525204	2.951012709
0.767418531	1.162043564	1.466690937	0.919787517	1.426557732	4.864622489	1.054996725	6.403782799
	0.818195401	1.018134803	0.964319031	1.200871559	2.569528203	1.056766027	0.994364552
1.313450432	0.718574911	1.921205256	0.876039992	2.360947203		0.937221847	1.585841351
1.26216801	1.141445162	1.736910568		2.295424569	2.077495221	1.217052659	2.926863663
	0.744501733	1.156183924		1.377407675	2.59223687	1.22926868	1.431211633
0.673917789	0.904419385	1.006805298			2.090824248	2.254152446	1.230860309
0.819532761	0.884515408	1.075563158	2.195986639	2.382228569		2.488963645	6.889713188
0.72756757	0.928330412	0.968624171	1.148201693	1.074449107	1.960257693	3.319804774	6.435355809
0.714864151	1.073023478	1.099148471	1.195719478	2.997465939	1.345528711	1.155646792	8.324644777
0.797444454		0.994748427	1.098136867	2.293365563		3.882944078	1.457820611
0.709290164	0.988566229	1.161637305	0.9635559	2.328215727	5.409202314	1.336246211	5.621301191
0.90520033	0.806855177	1.189641524	0.993273839		3.751510097	1.963066731	3.350620962
0.671162501	0.985443772	1.399745897	1.057530202	2.442593742	1.106939865	1.05055917	1.833281044
0.668470625	1.008760981	1.120861283	1.611851602	1.795302528	1.45533246	1.062806275	1.227570994
0.916553458	0.973168651	0.977546529	1.472494318	2.958502737	2.243465163	2.415389005	9.605430046
0.950325628	0.82490899	2.350552706	0.928726701	1.437796472	5.097048624	1.712311915	3.223861474
0.946144205	1.015340838	2.016971401	1.163068024			1.126757301
0.730003314	0.91003858	1.989010701	1.090743575	1.023940055		2.478560444	5.171102999
0.98193435	0.841921167	1.335674265	1.564773047	1.711600713	3.977842226	1.124983025	2.28900028
0.827139644	0.862449635	1.234094164			1.192473104	0.956270137
0.864986307	0.92377003	2.136113976	1.260460466	2.210581349	1.293446863		3.079184358
0.894053599	0.850775695	1.168996759	1.036459445	2.568573559	5.092608477	1.177685365	1.37270697
0.866549212	0.827576268	1.272783826	1.196551315	2.223933802	2.958215831	2.246697254	5.479263134
0.964778455	0.855848921	1.833690053	1.037622544	1.022990128	1.267236627	1.872497834	1.053524378
0.896941926	1.008418676	1.596962835	1.062997262	1.493935461		1.306260075	1.885662255
0.592669126		1.103497748	0.969133381	1.221863222		1.112357938	9.483163461
0.764104974	0.782296346	1.830401363		2.767388215	1.152343703	1.65635943	8.614702022
0.803086826	0.846265615	1.296725984	1.013139782	1.834157557			0.834654246
0.999152412	0.972146644	1.144680349	1.02816929	1.136193167	2.799656357	1.712428791	1.564398843
0.884285755	0.942692488	2.170081353	1.813256831	1.587308137		1.701573007	2.266602018
0.842885566	1.155571673	2.618564128	1.690943624	1.966134103	2.128265514	1.796125632	1.114738032
0.697922115	0.976031005		1.12110441	1.265185647	1.355754912	2.97768158	5.493322166
1.040551357	0.781949134	1.175703447	1.011738664	1.781715079	5.075155844	1.718944003	7.464592502
	1.239608097	1.484196215	1.77453959	1.70397145		0.994600467	3.459045677
0.709663173	0.8810212	1.828480371	1.804120117	1.694980707	1.260919326		10.56974908
0.796253315	0.867113077	0.981722978	1.052919517	1.667085905	3.307086917		1.557044812
0.808437008	0.781476778	1.305792572	1.14005754		1.869447563	2.579111043	2.50451239
0.80323603	0.795035235	1.033076272	1.168144931	1.647560165		0.987919889	2.310424384
		1.414586653	1.657446837	1.067915245	3.752919804	1.908266842	7.925703957
0.895193761	0.87602895	2.001145903	0.947419729	1.717591226	1.784288527	1.569755611	1.278086092
0.845430726	1.003031364	1.213085094	1.292729128	1.110635883	3.881482833	1.845536796	1.470346019
0.672974078	0.783990693	1.09605872			5.852199837	1.895651702	3.086056217
0.884589135	0.901531265	1.03120377	1.341068935	2.712422958	2.921727865	1.64511323	1.008378188
0.874294107	0.980721439	1.368593489			1.172332336	2.983192155
0.894191612	0.764447425	1.699108666	1.281677225	1.789226223	3.432018326	1.988745865	2.096672874
0.792010967		1.12627239	1.15183454		3.609476948		2.145608954
0.724988839	0.938582378	1.737337041	1.042336289	1.577164799	1.892396702	2.267339532	2.27216723
0.644182812	0.977706949	1.085947708	1.273045993		2.183691888	1.510965776	1.619626459
0.848304133	1.106083489	2.412637447	1.416912129			2.80859817	1.362705292
0.842506341	0.900268786	1.29743843		2.664996199	2.648929403	1.880929065	1.081702559
0.861782166	0.76971082	0.966507971	1.048951727	1.49568114	3.196669719	1.165035411
0.970226863	0.780616722		1.071249383	2.218882027	2.150909156	0.996472969	3.345780847
0.785434831	0.670021624	1.652307317	1.483283665	2.536105675	1.244621205	3.971046147	1.155845272
	0.975529204	1.12100427	1.242177222	1.278795476	1.742780092		8.100717369
0.772957704	0.893255834	0.978333576	1.522002133	2.211261467	1.500045555		1.129956483
0.747946256	0.910599273	1.280516287	0.984440169		4.795927206	2.167086097	3.422913511
0.77320762	0.846772324	1.981254615	1.552573994	2.11918313	1.332829083	2.357670947	3.639956791
0.772263909	0.854815872	1.832615789	1.561570841	1.045090868		3.703594236	8.933071181
0.851781814		1.291940288	1.035458295	1.334943169	3.849655855	1.099029109	5.521986199
0.743409232	1.078835297	1.465753442	1.522371429	1.554871337	4.74041495		1.38899405
0.689840269	0.899451672	1.56158673		1.176146084	2.853976068	1.769765137	9.003747905
1.046247194	0.838125143	2.377998655	2.286537894	1.231127504		2.847226907	1.445205639
0.738228147	0.900044264	1.407894885	1.537027961	2.577131612			5.532239391
0.793938177	1.079275754	1.16755073	1.125445177	2.515399985	1.948524862	0.8962071	2.981228769
0.897027718	0.882078787	1.540224545			3.048997743		4.3609217
0.786972869	0.88581592	1.993015566	1.606190692	1.511507881	3.120338219	2.763645699
	0.959673992		2.204527081		1.189526094	2.473536022	10.0552344
1.002610199	1.086040873	1.08632196	1.318557798	1.358019948	3.295701298	3.607387941	3.477514182
0.893603502	0.874340737	1.283828601	1.421252896	1.460367203		3.589574309	2.346421591
0.616403642	1.022197975	1.753391317		2.402719157	2.531115233	1.084154782	6.780571964
0.784202661	1.126539571	1.124631154	1.531287302	1.332109549	1.676662523	2.77871026	3.372959106
0.890702741	0.770785583		1.074065115	2.328878438	1.568830401	1.840823215	3.876886871
0.994084473	0.723891063	1.431054969	1.214994056	1.124469517	1.365188535	0.998469807	1.515461536
0.968569463	0.873583741	2.434932152	1.151889751		2.391876959	2.334660066
0.75323427	0.772221055	1.767841658		2.646253776	1.337362474		0.909249685
0.66270143	0.761754382	2.560558854		2.043042193	2.194935187	1.903739765	1.396281828
0.905611882	0.831458175	1.924546166	1.660348452	2.589091501	1.117862943	1.025581292	3.982078707
1.000783701	0.885757029	1.152611748		2.632739686	5.738398853	1.882317899	1.108760582
0.743921496	0.804182991			1.080680832	5.560892382		1.149675198
0.783929121	0.889549373	2.091185129	1.362700385	1.633809836	1.650168874		5.92153188
0.623174986	0.947115458	1.231486836	0.969285516			1.762508883	1.840430183
0.630916151	0.835960893	1.016106881	1.920252209	3.353576944	2.909884613	1.044511462	10.05498044
0.822161226		1.009916187	1.554885471			0.966685771	7.550023909
	0.877102486	1.019381894	2.054685948		1.078852474	1.198080214
0.777609117	0.935213314	2.011593865	1.716600528		4.679538692		10.15901776
0.784466253	0.88031328	1.156579313		2.999400609	2.168997323	0.987810473	7.74897166
0.899115321	0.829466919	1.469978383	1.104243141	1.511164714	3.024560376	1.438893116	2.779059182
0.704054371	0.928502178	1.107996228	2.371265062		1.890595615		3.599997929
0.796284399	0.899731405	1.394801051	1.596879758	1.875577639	5.587474369	2.914241575	9.592572148
0.580408344	0.905765292	1.280137062	1.139347166	1.470036821	1.768114322		3.60881933
0.64693064	0.986265794	1.091229506	1.010965717	1.662333779		2.201845495	6.034671566
0.666979835	0.796784793	1.949689411	1.026283547	3.127308878			5.365224131
0.889962941	0.798036229	1.072002172	1.537627914	1.176964215	2.795499624	2.709203897	1.078738372
0.769053551	0.9092595	1.476341904	2.036246888	1.151513861	1.035838634	1.041651732	1.95349012
1.287581064	0.816174699	1.246509122			1.299827963		6.186383719
0.901038801	0.810642613	1.908409828	1.275265452	1.30615439	1.458238983	1.092086181	10.00188762
0.570345823	0.916528874	1.998110859	0.968107694	1.268352487	1.983529507	3.539721752	9.547033351
	0.947228332		1.202197503	1.009657568	3.673913665	1.040233057	1.030374027
0.720670647	1.044148418	1.356672144	1.170480946	1.396068036	3.282041008	0.928064494	1.625408832
0.949874288	1.023313225	1.413268691	1.041530217		5.455501788		1.06769383
0.740719842	0.873480681	1.396281894	1.686011491	1.179499428		1.154333803
0.81782314	0.972412881		1.190830287	1.131845134	2.686375577		1.35546659
0.779688017	0.856977667	1.121383495	1.398664465	1.070283847	2.140389727	0.913090698	5.862862813
0.894444014		2.114845044	1.001675641	1.373016124	3.120640036		8.204351045
0.816099842	0.843681767	1.050381369	1.769201354			1.620589179	1.501363244
0.739987502	1.000803316	1.506193757	1.022076512	1.374889869	0.955264519	0.915612234	0.936408313
0.890064897	0.863234851	1.012935068	1.089212406	1.796201477	0.945125428	3.59967413
0.809897958	0.906032756	1.48154164	1.569825416	1.229485025	3.898660641		1.85118763
0.860215531	0.991635929	1.78188915		1.324970171	1.196315751	1.035008454	6.215163081
0.828186554	0.722141505	1.52046754	1.013938493	1.596415756	3.152451065		2.776304795
0.91002457	0.846425112	1.321662831	1.169530099	1.470381232	2.058820597	1.167941145	9.743367808
0.767895982	0.848948843	1.753581551		1.277442699	1.07185179	1.346951549	8.554069918
0.845285253	0.864713263	1.281315768	1.352428789	1.058444565	2.622962093	1.174918887
0.748509498	0.995782847	1.586258741	1.033567644		4.992464102	2.54670284	1.327977926
0.801926771	0.833496054	1.104337017	1.205392347	1.27477942	3.818139282	1.068699806	1.410504037
	0.796833869	1.238084109		1.310175419	4.456216146		1.0951371
0.788017292	0.823666142	1.488383855	1.200344886	1.398175532		1.176981571	5.845050699
0.757724046	0.913462855	1.40991659	1.296492026	1.273598227	3.02959066	1.35595702
0.672804981	0.92368292	0.909210169		1.530019039	1.510742884	1.094914585	4.502659167
0.883756084	0.869483445	1.203662905	1.049667009	2.491309867	4.212230172		7.1825604
0.692186491	0.571447678	1.50603212	1.13524319		1.5605427	1.942863006	1.625599001
0.674034665		1.244964868	1.791246269	2.083646631	1.031176419	2.339236697	4.503569526
0.926833567	0.670008128	0.904423229	1.71488287	1.314142984	1.813010225	1.700831914	10.09104267
0.646474327	0.890204537	1.356457043	1.293789168	1.381032072	4.571524989	0.897415424	1.168536311
0.687295109	0.936618113	1.200758414	1.102385617	1.620699839	3.745651656	1.104395875
0.779583575	0.779786112	1.595106497	2.326998558	1.44702221	1.388921663	1.378558075	6.44032843
	0.761333556	0.973249474	1.278693407	1.213562544	4.036798387	1.121119105	0.946449252
	0.840810824	1.221464103	2.135548385	1.499274453	1.420930222	1.294152962	10.4852771
	0.937036485	1.281903878	0.919787517		3.502845959	1.437971492	2.24885861
0.840484636	0.886655119	1.210097298	0.964319031	1.144311071		1.609682495	6.815570475
0.725871626	0.72081032	1.81252432	0.876039992	1.028268195	2.02357916	1.0048292	2.214019596
0.755241054	0.834297219			1.412200644	2.055373011	1.888088331	9.832932637
0.743981178	0.804541246	1.357733975		0.992741643	2.422279508	1.279170198
0.752012046	0.82568439			1.410449992	1.040407604	1.347489751	3.203470227
1.192398055	0.970599525	2.600331484	2.195986639	2.14125776	3.063729115		1.541320772
	0.933257637	1.45244202	1.148201693	1.744444092	2.936497271	1.116540379	1.744893313
0.390778442	0.949377859	1.188527472	1.195719478	1.93911587	1.939324349	1.568125111	1.28869392
0.537250183	0.950230553	1.503133846	1.098136867	1.58801188	1.901102775	1.252551817	1.406530039
0.69490742	0.898219866	1.333903719	0.9635559	0.998587926	1.044133696	1.260829034	1.428947427
0.851383091	0.845846016	1.129086116	0.993273839	1.565326759	1.385280228	1.336951928	2.040263889
0.902089176	0.855885728	1.172598775	1.057530202	1.417496118	1.088960892	1.331071603	1.245981114
1.356804747	0.770876374	1.108345612	1.611851602	1.170122	1.329776559	1.433761614	2.245738718
1.035467409	0.864578305	1.105814129	1.472494318	1.484595334	3.14170834	1.173373104	1.220183868
	0.873943222	1.155921575	0.928726701	1.547214721	5.203579007	1.260975324	0.776918085
0.949419356		1.168843825	1.163068024	1.146881098	1.179258179	1.247364177	2.234668342
1.019560647	0.864839634	2.457619759	1.090743575	2.116125706	2.749652875	1.58163248	1.30941243
	0.920762902	1.453696571	1.564773047	1.458682449		1.433502795	1.468509822
0.696749164	0.922063414	1.823444759		2.199617392	2.886740396	1.13965032	3.023022941
0.56762457	0.881948736	1.133705202	1.260460466	1.921383056		1.279941655	2.092221264
0.51480542	0.884993898	0.982250163	1.036459445		1.402556188	1.336861904	5.63787887
0.526542314	0.828977386	1.318615353	1.196551315	2.293425245	2.538356389	1.090458391	1.103273671
0.531872492	0.926766117	1.028631256	1.037622544	1.144410539		1.193522253	2.124485315
0.853678706	0.971114822	1.209424639	1.062997262		2.29469051	0.983707292	3.796805261
0.940843308	0.941107335	1.141141744	0.969133381	1.066122318	2.591520755	3.213447154	2.386635
0.338853281	0.982628039	1.03768168		1.469344269	0.890349161	3.513156198	4.900207487
0.48673665	0.933139855	1.086040961	1.013139782	3.2946951	3.292552334	0.954348176	7.629365085
1.183044445	0.90924355	1.32132961	1.02816929	3.08806219	1.810552373	1.22318895	2.59034586
0.501174268	0.856580152		1.813256831	1.057913649	1.569244871	1.07343258	1.239714465
0.462955279	0.858362836	1.128628559	1.690943624		2.957233698	0.985520277
0.763184462	0.995667518	1.117500479	1.12110441	1.312274212	1.556420289	1.467246835	9.491782079
0.50898386	0.961234607	1.22446682	1.011738664		1.849834876	1.535002487	8.50223402
0.755207325	1.007038415	1.164603964	1.77453959	1.502610391	1.22869128	1.368432862	6.454125022
0.464929558	0.960466569	1.085565997	1.804120117	1.041897917	3.153066903	2.066081017
0.516809707	0.983754332	0.976132828	1.052919517	1.093733635	0.995655235	1.64658238	1.58642405
0.553233215	0.772897076	1.126402943	1.14005754	1.131632519	2.005773721	1.598888353	6.128540766
0.574270101	1.144968815	1.366898788	1.168144931	1.165389769	1.357605911	1.177935577	8.641586015
0.653775151	0.818888599	1.054552845	1.657446837	1.045913973	1.176961724	2.514816236	3.30900412
0.668545358	0.860819087	1.187602412	1.639559881	1.172541581	1.804516797	0.834678616	8.445311818
0.886494998	0.856296739		0.910541609	1.033584806	2.518958779	3.063889586	4.514760537
0.706534285	0.882068972	1.292532127	1.292729128	1.398461505	3.414531504	1.087248781	6.494339956
0.439942864	1.085069169	1.645928875		1.274758283	1.437555731	0.929080157	5.839200884
0.681503829	0.970735711	0.890194207	1.341068935			1.006976026
				1.150203358	1.824745496	1.423087505	1.98139058
0.652277249	0.856057493	0.621817839	1.281677225	1.065224612	3.277856382	1.805941324	3.32177012
0.774154901	0.922465837	0.749239476	1.15183454	1.180681865	1.941644302		4.034059212
1.06335613	0.942724387	0.809104264	1.042336289	1.707306144	1.452966058		2.601196553
0.687412912	0.969214356	0.835283778	1.273045993	1.580477112	1.180453863		1.904661144
0.697047994	0.952872066	2.014512201	1.416912129	1.107992498	5.209242321		6.723192268
0.584541603	0.928877609			1.107374547	1.130572895		2.273400825
0.512332257	0.702496404	0.710295293	1.048951727	2.753446409	1.381494359
0.477424155	0.8246403	0.740024507	1.071249383		2.952057326		1.506732967
0.551167661	0.883823437	0.820092208	1.483283665	2.722334331	1.390242608		3.418476027
	0.69993464	0.73745882	1.66035336	1.476040441	2.06074807		1.463963206
0.62865342	0.931387844	0.8756796	1.522002133	2.020336261	2.503009822		2.772627089
0.709119978	0.948051581	0.61047355	0.984440169	1.063219844	1.135858296		1.999206025
0.831353975	0.724694681	0.885656023	1.552573994		1.934072575		1.38438766
0.793526341	0.737410259	0.740265822	1.037229937	0.992452135	2.727828111		1.691998625
0.451789787	0.930964564	0.730370671	1.561570841	0.946203494	1.249256826		4.306848044
0.896188845	0.704645931	1.0432745	1.035458295	0.99109177			1.862264029
0.813758011	0.629563414	0.653833916	1.522371429	0.886911359	0.893600463		2.341518704
0.65727984	0.906397145	0.76302567		1.261006582	0.951619451		1.385982393
0.759225902	0.747089263	2.461624486	2.286537894	1.128461072	1.826120547		3.03520963
0.572702181	0.792235452	1.685470299	1.537027961	0.995004068	2.627013326		4.163204916
0.702358166		0.905510092	1.125445177	1.392182975			1.607808117
0.693618325	0.877541716	0.826207596		0.934456597	3.136312443		3.059851508
0.638228486	0.770261697	0.864455343	1.606190692	1.886949276	1.694820326		3.116536128
0.784944042	0.92017399	0.939410424	2.204527081	1.174340864	2.068773808		5.183545966
0.82439086	0.791683348	0.923202332	1.318557798	0.882551441	2.752422799		3.449653056
0.647407195	0.77520978	0.843479724	1.421252896	0.880907251	1.64484823		2.240339408
0.574327616		0.844151154		1.696463244	2.428796159		5.270388938
0.562834537		1.186917983	1.531287302	1.010920832	1.652577803		3.738774882
0.613930726	0.892864453	1.002083465	1.074065115	0.96731415	1.421470083		1.582023889
0.57262591	0.959529218	0.837776946	1.214994056	1.222828854	2.979664105		3.740008359
0.832310481	0.789146122	0.826941543	1.151889751	0.857767302	1.423033897		5.21991564
0.802302442		0.953778023		1.028695594	1.748956627		2.116775269
0.626876694	0.901441702	0.796279579		1.83075047	1.9205206		4.259006056
0.743269127	0.84747411	0.906461597	1.660348452	1.124018632	1.506798058		6.330150809
0.680592335	0.715705195	0.951183578		1.326341586	1.261150604		3.057101408
0.870239393	0.730001018	0.958900646		0.811041033	1.697485808		1.654603765
0.945264493	0.806555813	1.606676689	1.362700385	1.662953016	1.657409193		1.238596524
0.747606539	0.583780464	0.782504638	0.969285516	1.367612642	3.069374342		5.599520661
1.36103338	0.899418546	1.229113038	1.920252209	0.841595469	1.983922625		2.734314443
0.761545273	0.816450751	1.424549146	1.554885471	1.566425906
1.354552894	0.629619851	0.698829721	2.054685948	0.921184291			1.801402186
0.826730237	0.763568965	0.848633605	1.716600528	0.945783382	3.166130695		1.396541803
0.427960904	0.784082711	0.963708184		2.870826613	2.704283019		2.804372038
0.234349034	0.968253695	0.677261443	1.104243141	1.167525288			1.706009493
0.458987966		0.887607796	2.371265062	1.687494591	4.551921069		7.085251972
0.434787733	0.947211156	0.853571177	1.596879758	1.403065891	1.071837905		3.330484196
	0.809202234	0.742726481	1.139347166	2.009024481	2.185571723		3.092299442
	0.928017553	1.675531386	1.010965717	1.403492255	2.727385492		1.698641176
	1.02012697	2.091449063	1.026283547	1.912509874	4.065734188		1.808127728
	0.885236824	0.76814204	1.537627914		1.057682209		4.082324293
	0.953673231	1.802852996	2.036246888	0.953089089	1.366870007		5.193786429
	1.022139083	0.704003607		0.95652876	1.256242733		2.89200424
		0.936673441	1.275265452	0.967851794	2.782760152		1.708801903
	0.783308538	2.49109113	0.968107694	0.877250021			7.404579342
	0.94753383	1.09120234	1.202197503	0.789705317			1.159780917
	0.874283073	1.053130891	1.170480946	1.049256103	4.267264495		3.804427433
	0.48290731	0.963103022	1.041530217	1.110863858			2.455815491
		0.874771857	1.686011491	0.901775342	5.842605151		1.639958258
	0.874198422	0.858771321	1.190830287	1.077960043	5.217660232		1.299751278
	0.39718451	1.567948814	1.398664465	1.008722744	1.540056376		4.518914979
		0.774377461	1.001675641	1.19597791	2.077146156		4.023174346
		0.697688165	1.769201354	0.888347994	1.06410345		2.866270457
	0.560083225	0.835295031	1.022076512	2.386846952			1.975294794
	0.516651161	0.948885463	1.089212406	2.668186075	1.347663239		5.427574277
	0.938225322		1.569825416	2.068696718	1.464500208		2.052658869
		0.814473203		1.130870468	2.304878901		4.822008619
	1.0115749		1.013938493	0.951156071	1.138855743		1.884626091
	0.875046234	0.840942794	1.169530099	1.060641653	1.456160406		2.656431267
	1.034050871	0.788951365		1.454024543	1.206021663		3.867303847
	0.857352835	0.93644463	1.352428789	1.338373559			2.152212513
	0.819477927	0.724123998	1.033567644	1.399698739	1.677030917		1.45802364
	1.043306831	0.754124535	1.205392347	2.024078514			3.037881621
	0.925376331	0.827908052		1.008420162	2.001287314		3.695930266
	1.050203237	1.033909491	1.200344886	2.504132124	1.222409985		4.258499973
	0.787129258	0.713859998	1.296492026	1.286168323	1.019009936		5.296975414
	1.124647974	0.719720318		1.476331769	2.861782423
	0.793654645	0.950112041	1.049667009	0.977036755	1.321672347		1.634371811
	0.618040376	0.954874567	1.13524319	0.782452124	1.83724625		1.62929633
	0.495434704	1.594941045	1.791246269	0.954543228	2.073657271		6.011363695
	0.783214026		1.71488287	0.968790795	1.70345792		2.390651123
	0.614590545		1.293789168	0.926898322	4.278002906		1.67587555
	0.701519763		1.102385617	2.128350199	1.741609465		4.356530484
	0.63927636		2.326998558	1.310361054	2.066458191		3.846264764
	0.579213511		1.278693407	1.185981482
	0.670220688			1.336804389	3.62265717		1.390823547
	0.730880749		1.306563066	2.133310278			9.235812797
	0.669506313		0.941242296	1.626978378	1.466815826		4.345469872
	0.629218152		0.850812802	0.919557606	0.899173892		1.348035886
	0.489630202		1.09489156	1.237785361	1.963155297		4.144149485
	0.798240316		1.061229677	0.952854026	2.138255346		2.364764377
	0.63037352		0.914593983	1.148076327	1.259544481		1.492207879
	0.880718927		2.315352065	1.303633002	1.755086585		3.287434543
	0.996532338		1.046585797		1.514395822		5.254013634
	0.78896971		1.157488082	1.275416693			3.49786769
	0.516198778			0.828890815			4.774373295
	0.889006656		1.169837498				6.174665975
	0.531091631		1.372049635				3.012720641
	0.757537198		0.982604461				2.669444613
	0.859022422		0.952808992				8.041600294
	0.949136224		1.450298949
			1.527270849
	0.808160205
	0.979253895		1.462409155
	1.035998723		1.400779237
	0.926731854		1.197628161
	0.495991234		1.312159276
	0.598779908
	1.009750721		1.163535049
	0.692787787		1.425826307
	0.51756081		1.438639498
			1.293308882
	0.607313356		1.234128018
	0.751828705		1.278118237
	0.73438428		1.151716125
	0.504732974		0.926404771
	0.910086422		1.161097386
	0.9525649		1.317143631
	0.760132708		0.902605823
	0.971291621		1.301642175
			1.140658768
	1.004325375		1.010144522
	0.974752842		1.061029521
	0.846453323		1.532364231
			1.234946539
	0.899911049		0.998654309
	0.7092054		1.368791823
	1.115448969		1.076537485
	0.783121271		2.169842449
	1.233335533		1.109099328
	0.968575693		1.206472419
	0.977299533
	0.729889737		1.26382585
	0.648283347		0.994750468
	0.757369589		2.084125553
	0.852049534		1.119806821
	0.827715211		1.041705589
	0.570623108		1.660730468
	0.792831242		0.921500153
	0.659189367		1.03095416
	1.045668012		2.040193916
	0.652727445		1.847158003
	0.650177499		1.751379645
			1.130232794
	0.693155552		1.430944098
	0.482671959		1.528118661
	0.689795222		1.316422746
	0.871075674		1.033274659
	0.433142483		1.214197111
	0.796251781		1.247338265
	0.94689058		1.318954792
	1.181046193		1.362139508
	0.887843152		1.096483038
	0.859357642		1.048608504
	0.964156005		1.228138005
	0.698216388		1.010920734
	0.833345595		1.323730854
	0.823313423		1.650874043
	1.058634167		1.257839093
	0.680112914		1.129616056
	0.643095583		1.021027761
	0.971065429		0.927556884
	1.022344229		0.940466084
	1.046074832		1.238360569
	0.929965256		0.913847062
	0.675239215		1.564452536
	0.603905835		1.055526065
	0.670074233		1.147260637
	0.512620393		0.970832728
	0.694784457		1.192106805
	0.692514404		1.335300804
	1.025514168		0.89064858
	0.690499833		1.083808166
			2.154342621
	0.870250644		2.019462387
	0.792596914
	0.81707281		2.203919288
	0.702704422		1.135540977
	1.12034545		1.701851796
	0.807398639		1.138888289
	0.628308503		2.202562137
	1.226520491		1.205549753
	0.799499829		1.564865865
	0.674541113		1.95685122
	0.990470725		2.323172766
	0.82142578		0.889802395
	1.007911896		1.948854773
	0.854137332		1.022904013
	1.011871065		1.473298903
	1.028669461		1.462560492
	0.831571861
	1.093937974		1.342254165
	0.673231154		1.322315122
			1.039453436
	0.715258876		1.094955024
	0.598177814		1.68465309
	0.641948352		1.467797074
			1.154835618
	0.538821204		1.399863079
	0.491154962
	0.843747159		1.211347746
	0.781196201		1.571083696
			1.495960384
			1.572974593
			1.270481419
			1.14749171
