# Supplementary material for: Mechanically induced topological transition of spectrin regulates its distribution in the mammalian cell cortex
Source: Nat Commun. 2024 Jul 8;15:5711. doi: 10.1038/s41467-024-49906-6 (PMC11231315; doi:10.1038/s41467-024-49906-6)
Supplement: Supplementary file 12 — Source data [file 41467_2024_49906_MOESM12_ESM.zip › Source Data Files/Source Data Supplementary/FigureS2/FigureS2c_cl15.csv]

WT t0	©15 t0	WT t10	©15 t10	WT t20	©15 t20	WT t30	©15 t30
	0.977366465	1.317464024	1.323665869	1.345646218		1.946531717	1.360974626
0.809595244	0.890086288	1.504660144	1.265997051	3.565785695	1.587261415	2.33153097	2.980792028
0.809400802	0.938103477	1.839995323	1.399243422	2.842891771	1.351711945	2.18595934	2.917987185
1.054598196	0.83044806	1.496892382	1.401427229	1.322577057	1.879734059	3.696143226	1.837735146
1.055401757	0.884403837	1.780513909	2.664136237	1.95657326	2.013653975		1.154622901
1.025017209	1.236797409	1.311987901	1.039827895	1.296005953	1.66146721	1.541074381	2.522016135
1.146525641	1.387800729	1.096754425	1.297676481	2.299936119	1.53380463	2.264498061
0.969920661	0.627175673	1.324098863	1.806004489	1.643462016	1.460530416	3.714932678	2.32045133
0.734248944	0.880700283		1.344860749	1.143190365	1.666383147		1.243155304
0.820025672	0.798484033	1.527917796	1.828914539	3.444445912	1.468819775	1.261008366	4.335363224
0.959097381	0.881903179	1.365251137	1.923341893	2.691451165	1.462640227	1.259278229	1.52884885
0.500210144	1.121512897	1.65414244		2.351594216	2.213964657	2.705375598	1.597089494
0.77018898	1.270028841	1.412562066		1.95665064	2.477008084	2.682302468	1.394997236
0.734649733	1.268085992	1.766805743	1.38777227	1.483071123	1.509720144	2.896035961	1.819359672
1.11855773	0.60776237	1.661785204	1.304639618	2.408843515	1.173430961	1.945918629	3.593462746
1.095008415	1.25256218	1.332947961	1.681812094	2.589601222	0.792467655	1.431534056	1.430173413
0.625051869	0.977284881	1.102462689	1.802701267	4.939538713	1.055471238	1.685419835	4.626896698
0.795863269	0.925289027	1.939684578	1.770501974	1.41407792	1.704466007	1.416302099	3.593882052
0.885685582	0.56203334	1.673598551	2.04446823	2.143924141	2.857295947	3.473612221	1.219129634
1.124359246	1.22213308	1.500027264	1.686303033	1.948051539	1.092899525		2.019672251
0.911478917	1.019723971	1.590728534	2.044635194	1.882189251	1.063654348	1.545798529	2.096765757
0.844719814	0.910493783	2.012574559	1.64701538	2.612811255	1.14665229	1.826759374	2.312784289
0.629097454	1.132020215	1.487136549	1.900701261	1.211667701	1.308371632	2.027600168	1.283845071
0.948434813	1.105742435	1.477882694	1.429676317		1.348182944		1.587124808
1.063490944	1.257157471		1.387798832		2.191580162		1.161305236
0.99609296	0.980369911		1.428511367			2.566811819	1.191637573
1.14549986	1.557289567		1.900380615		1.327043086	2.547667212	1.965555202
1.142543547	0.980020806		1.599341604			1.271236415	2.392239949
0.797424758	0.721836396		1.257863272		1.381279666	2.541673238	1.272590213
	1.019758122				1.797800509	1.489092874	1.208700106
	1.110149892		1.904059504		1.980805801	1.632164535	1.409727972
	1.316968356		1.938307895		1.476773309	1.516378255
	0.945998195		1.354277112		1.610032961	1.31059506	1.296754387
	1.596996526		2.478912986			4.079707973
	1.107721332		1.45959504		1.547418695	1.415048146	2.26654678
	0.675919533		1.450066736		1.057498545	1.612728265	1.540672902
	0.807714459		1.700718814		2.075053466	1.559326141	1.473259486
	0.783500955		1.198299038		1.497608878	2.408325664	2.034862136
	0.729437031		2.281892245		1.544010407		2.63936682
	0.914070218		2.206003533		1.648645761		3.958264743
	0.988746547		1.404011369		1.344763632		2.85658825
	1.029751268		1.997323805		1.154699514		2.271337494
	1.149113105		1.42483817		1.295513413		1.248663203
	0.978375836		1.350353469		1.139233589		1.265868034
	1.2313673		1.732064317		1.644726701		3.232474347
	0.90366915		2.107356556		1.530904933		2.486997435
	1.330797868		1.44392893		2.77895208		1.286281221
	0.577697553		1.936884911		2.020960288		2.141028164
	0.987352022		1.346219225		2.065906488		3.527612715
	0.935961411		1.468411852		1.892696021		2.265622789
	1.076611096		1.436643249		1.156855279		2.139434421
	1.005600375		1.790662818		1.217122809		1.095142149
	0.880277182		1.197608416		1.845056993		0.868568865
	0.711828072		1.632599598		1.052283771		1.936541497
			2.312495898		0.726425232		0.945370185
	1.029490499		1.693543178		1.362405977		1.464309862
	0.745297565		1.266165912		1.862075894		1.399911276
	0.954836805		2.115653504		1.994764362		1.530617145
	1.136533249		1.788365173		1.667995068		2.213008411
	0.747278691		1.427023874		1.331091048		2.711149748
	0.967309446				1.745857997		1.129481611
	0.754729976		2.475042468		0.945740528		1.728281075
	0.943564106		1.484294257		1.14789984		0.784339567
	0.914557048		1.694123756		1.161379005		1.072433214
	0.896850855		1.46040709		0.842489145
	0.927288831		1.618005469		1.403737327		2.06257707
	0.68084432		2.261395576		1.387471441		1.71531674
	1.083253177		1.645017509		1.454241946		1.534277541
	0.692858767		1.963337244		1.94035195		1.654553459
	0.919197201		1.977240751		1.668763106		1.236962232
	0.894601198		1.569329913				3.272070198
	0.651390335		1.747231434		2.119644754		2.527980087
	0.885159398		1.359756551		2.250385897		2.215752817
	0.821564328		1.397300574		2.269021622		1.965543229
	1.201054097		2.055142511		1.235183914
	0.901457207		1.890209122		1.503052749		1.344081974
	0.731087919		1.636058399		1.444381386		1.47281758
	1.019198035		1.495791971		1.144959136
	1.114898607		1.630912887		1.699856449		2.182282123
	1.191875194		1.917278082		1.264440726		1.211511811
	0.997129611		1.554483441		1.79385945		1.27918368
	1.155758618		2.183954863		1.169429323		2.590360191
	1.102285128		1.889070734
	1.143777972		1.74970553		1.223890559		1.791975972
	1.038425282		1.958474431		1.691088795
	1.092922197		1.255465069		2.014513649		1.149402115
	0.994526919		1.895210438		1.291928609		3.287410307
	0.852680205		1.842516373				1.463387047
	0.751058791		1.878639309		0.840575622
	1.070688522		1.286770727		2.257268196
	1.040303126		1.748658213		1.159762181		2.198724527
	1.189413341		1.64407075		1.283020116		2.932202941
	0.848960196		1.286017494		1.313174537		1.723928533
	1.329008519		2.459412406		1.169669687		1.857435741
	0.936463978		1.520872547		1.302739357		2.739556787
	1.200344271		1.480116374				2.453508543
	1.103817449		2.832213474		1.22712984
	1.008325318		1.474669189				1.158000764
	0.71411033		1.980215737				1.80469461
	0.942726588		1.791535582				2.091302452
	1.110519474		1.411613901				1.580419928
	0.604709007		1.987786015				1.626430865
	0.701695902		2.121476357				1.395519881
	0.984863533		1.40146897				2.07527693
	0.679514807		1.242633543				1.047326263
	0.750831572		1.401311493				1.642535257
	0.823584888		1.735331489				1.25289574
	0.80305254		1.882562952				3.422838549
	0.686457197		2.064168028				1.419347846
	1.137408325		2.038616918				1.783300332
	1.1895185		1.65341881				1.323645396
	0.917672391		1.917555089				1.38446689
	1.084547012		1.591061732				1.220264442
	0.65080257		1.894825284				1.359121628
	0.866487993		2.663825078				1.98690934
	0.708856122		1.64012434				1.75525473
	0.767886153		1.657782629				1.376653181
	0.792938471		2.337527144				1.880816779
	0.909503769		1.450425328				1.764724698
	1.295904005		2.046729827				1.61032084
	0.796198409		1.555208215				1.093836707
	1.181124537		1.327507928				0.963088052
	1.120594108
	1.026962921		2.075128803				2.245820858
	1.113522147		1.996325819
	0.777145802		1.547235707
			1.498626556
			1.314678299
			1.776476612
			1.516810401
			2.229820499
			2.631168532
			2.084890477
			1.333490154
			1.294517455
			2.061280318
			2.285808298
			2.32250612
			1.859852119
			1.613207165
			1.588877925
			1.964551524
			2.34392507
			2.009832183
			1.235225227
			2.265754174
			1.385811427
			1.532172478
			2.229055465
			1.087590997
			1.009117768
			0.853649173
			1.278881347
			1.31696966
			0.852914936
			1.024386519
			1.309187874
			1.315972525
			0.871471792
			1.414658869
			1.198177239
			1.025201503
			1.379203293
			0.790420282
			1.105881199
			1.254627112
			1.411175468
			1.506145558
			1.730288792
			1.387005736
			1.981889862
			1.744577308
			1.005247531
			1.502275321
			1.561271551
			1.26482005
			1.248948512
			1.301280272
			1.346526927
			2.145641628
			1.383811523
			0.935228356
			1.608196998
			1.348427306
			1.170430214
			1.21860255
			1.149473473
