# Supplementary material for: Mechanically induced topological transition of spectrin regulates its distribution in the mammalian cell cortex
Source: Nat Commun. 2024 Jul 8;15:5711. doi: 10.1038/s41467-024-49906-6 (PMC11231315; doi:10.1038/s41467-024-49906-6)
Supplement: Supplementary file 12 — Source data [file 41467_2024_49906_MOESM12_ESM.zip › Source Data Files/Source Data Supplementary/FigureS2/FigureS2c_cl10.csv]

WT t0	©10 t0	WT t10	©10 t10	WT t20	©10 t20	WT t30	©10 t30
0.814217464	1.016267778	1.50779945	1.466003696		8.480172965	4.125105889	4.086616083
0.913435475	0.850014019	1.230413432	1.286850198	1.278206987		2.103917551	1.541846865
1.020056474	0.953781936	1.405682137	1.275077234		1.87378835	1.286693826	2.239818792
0.842915274	1.005892705			1.214905805	7.823450052	2.893260633	10.34652485
1.073460385	0.86494513	1.817049263		2.618768213	7.585573246	3.194247508	12.84061161
0.753508968	0.999811815	2.428419717	2.079377454	1.364521465	3.649479694	2.895312819
0.823997794	0.973027068	2.059291409		1.298333817	2.75604775	1.630398696	4.024923746
0.999028337	1.073934401	1.495340866	2.934075794				10.57051797
0.688534947	1.038899851	1.723858035	2.115518943	1.570989394	5.958593919	1.829390904
0.995782488	0.904707645	1.442090977		1.252941848	5.501413605	1.543154387	10.40420603
0.995601371	0.922527113	2.078693769	1.808846612	1.854025699		3.145832165
0.898198811	1.04824998	1.845593052	1.407605726	1.333470558	1.952562195	3.748911157	1.742464663
1.01828666	1.084136225	1.485574798	1.350621516			1.656168681	1.303292935
0.872678396	0.849063136	1.240530326	2.234966511	1.601465576		1.732992332
	0.992073823			2.045385314	2.170256212	2.116621427	6.248631749
0.960109526	1.125087674	1.601889133		1.281049244	5.243619834
0.704357747	0.836102561			1.894115354		2.831562409
0.858267455	1.050061816	1.553700543	2.051596858	1.936502489	2.692525062	2.01357571
0.710604152	0.648976986			1.37221966		1.482143553
0.988255428	0.902268941		1.332930332	2.872242478	6.827710238	2.692925019	10.57269747
0.7343519	0.90896612			2.237187026		1.470380917
1.107469065	0.764689793	1.500872785		2.279628353	3.925784605	1.26677521	4.501210328
0.946453002	0.837392006	1.92157957	1.174156676	3.244599522	4.339521865	2.199088234
0.859820499	0.892578927	1.577101744	2.417249063	2.826733568		3.057948954
0.689441959	0.894177839	2.345977154		2.763014532	6.503810922	2.091188005
1.040693855	0.862986496	1.275943735	1.305521361	2.688350027		1.946732046	1.53710303
1.088003955	0.843527119	1.247348605	1.547203021			1.089217583
0.911390419	0.820446715	1.182045151	1.969092218		4.621509591	2.300627968
1.035964841	0.992192848	2.247529247	2.056348628		3.303776195	1.910514306	4.201608123
1.146256673	0.983280469	1.728602735	2.614753678	1.476486136		1.570574394	3.464031059
0.956832303	0.890222219	1.326649426		2.156984897	1.606137929	2.055630559
0.897786662	1.10840424		2.082104464	2.043555602
1.059164959	0.955975976	1.912509448	1.508387421	2.459323734	6.50589784	4.188720818
1.100847591	1.070937599	1.787350317	3.277418618		6.400388179	1.742698504	3.453347843
0.859421185	0.841055352	1.472500131			4.802621724	1.691995665	7.209737733
0.97654841	1.028947981	1.55889875		1.308860007	3.483199485	2.515856551
1.003231112	0.914745478	1.520715817	2.377268334	2.005322755	1.398733022	1.396020175
0.683857274	1.146282182	1.21328288	2.339875753	1.037380978		2.204075375	11.57547038
0.618901793	1.04214264	1.148388722	2.069204725	1.345996168		3.367482566	2.328405644
0.788645709	1.050761422	1.667821507	1.264805318	2.110444902		1.665318666	6.212549773
0.8525316	0.968838686	1.439375645	2.157942343	2.308167864	8.095209504	2.178727521	3.864196746
0.5144542	0.993310367	1.905828076	1.963509914	1.424042004	1.805351224	1.634150817	10.40118145
0.999652978	0.85365885	1.336252918	3.500325959		1.708169394	1.45375949	8.983912161
0.926377513		1.324697068	1.161754199	1.484245654	1.502145185	3.820423938	6.915231149
1.002148687	1.057184842	1.238563707	2.203932547		8.668388286	2.694820333	9.274787139
1.049167859	0.926514474	1.244694596	3.390350191	3.484572711	1.734966044	3.075381844	4.212459298
1.102436288	1.067596944	1.429479799			3.278768898	1.591511259	9.686371356
1.156852744	1.353556161	1.543463855	1.443255242	2.680291024	4.149662667	1.448171952
1.077837147	1.009976609	1.289507561		1.517967684	1.20773779	2.74162416	10.33012444
0.919301106	0.992368742	1.863258399	1.852052936	1.394003641	6.160786824	2.269611287	4.24699923
0.964038486	0.926025146	1.504536487	1.741015194	1.342038686	4.653975831	2.350537885	8.856500452
0.759557142	1.036708456	1.193468371	1.628697265	2.627467544	4.092823933	2.012933956	6.242695012
0.892605569	0.914927984	2.497781908	1.871132754	1.745970023	1.762147544	4.130753324	14.72744121
0.823886557	1.047933901			1.498200237	3.729683171	1.612279843
	1.023061499		1.453539062	2.78376315	5.692776494	4.27865051
1.082760112	0.97698401		1.424193939	2.013902292		4.499684828	13.28392411
1.038576067	0.910136539	0.621817839	2.154170551	1.722384853	5.168494787
	0.990195862	0.749239476		3.38406834	8.248974823	2.653054986
0.390778442	0.963661068	0.809104264	1.381390979		6.233623932	1.682861367
0.537250183	1.039235768	0.835283778	1.695503738	1.568574973	4.629755426	1.74598571	3.173875526
0.69490742	0.986420102	2.014512201	1.299136294	1.846344617	4.105092837	1.677397902
0.851383091	0.944484707		1.424129136	1.418055153			2.982031244
0.902089176	1.012227517	0.710295293		1.580073778		1.642914323
1.356804747	0.947816104	0.740024507	1.251913513	1.824352423	1.91780511	1.605112164
1.035467409	0.886340659	0.820092208	3.405553739	2.000496765	1.344370428	0.904003118	13.20111133
	0.992224589	0.73745882	2.658323692	1.311228792	2.849751889	3.027258855
0.949419356	0.945198862	0.8756796	1.930993418	2.233526176	2.294809082	1.118614192	8.265086934
1.019560647	1.142203568	0.61047355	1.294396426	1.787122138	1.373177652	1.8101882	6.97678859
	0.799272045	0.885656023	2.223217353	1.901740817	3.988069727	2.578225051	8.918535318
0.696749164	0.903485648	0.740265822	3.016563241	2.936894196	4.352423545
0.56762457	1.047498796	0.730370671		1.980405588	7.874094002	2.520666854	2.201499132
0.51480542	0.834162442	1.0432745	2.534130966	1.770044352	2.537928337	4.141470615
0.526542314	0.865199051	0.653833916		1.293653291	4.769068309	2.180493057	3.785342228
0.531872492	1.048089957	0.76302567	1.719278458	3.583675206	1.80465285	1.899728562
0.853678706	0.810635031	2.461624486	1.608161366	2.528028484	2.732418087	2.502595063	3.766452851
0.940843308	0.930898586	1.685470299	1.197813693	1.55677811	3.468160288	3.043000366
0.338853281	1.025838765	0.905510092		2.387842328		2.621226843	2.120260133
0.48673665	1.029478307	0.826207596	1.335872911	1.60313271	4.59297998	3.847470301	1.211070509
1.183044445	1.012447053	0.864455343	2.332333492	1.476978147	5.215801706	1.653009826
0.501174268	1.010653733	0.939410424	1.46449207	2.802740527	3.373311461	1.491565927
0.462955279	1.037589246	0.923202332		1.749853347	4.172843375	3.750052053	4.346530944
0.763184462	1.000258823	0.843479724	2.456757656		1.672810851	3.744872386	11.19968237
0.50898386	0.952380078	0.844151154	1.439326072	2.110307994	3.061284391		7.181951772
0.755207325	0.949056616	1.186917983	1.6923403	1.818001911	1.90392631	3.334524936
0.464929558	1.173007417	1.002083465	2.736883291		1.861766041	3.126879032	4.473347179
0.516809707	1.053886508	0.837776946	1.411156659	1.427480379	5.285495327	4.701119979	2.255136256
0.553233215	0.893357884	0.826941543	1.883947853	1.745194214		4.577074648	9.707314754
0.574270101	0.911422016	0.953778023		3.31447369	1.943791348	1.64149676	9.531162355
0.653775151	0.874494958	0.796279579	2.104222082	2.135979578	1.907331468		5.230924227
0.668545358	0.73520713	0.906461597	1.625918676	3.346070802	1.331345273	2.128429699	7.177010806
0.886494998	0.854903329	0.951183578		1.604748504	2.371101964	3.012719563	5.522386553
0.706534285	0.994833896	0.958900646		1.976137212	7.267227713	2.912233732	7.555571314
0.439942864	0.877863385	1.606676689	1.368604975	1.333342207	2.43473527	1.292640746	2.532601064
0.681503829	1.076166794	0.782504638		1.488797828	1.786946781	2.197891719	2.691872772
	0.964688657	1.229113038	1.631528753	1.301283033	3.314164974	3.18913059
0.652277249	1.006535444	1.424549146			1.093685201	1.61686767	2.616064188
0.774154901	1.002593049	0.698829721	2.005719068	1.163745181	4.960772877	1.855195117	6.119082593
1.06335613	0.966160608	0.848633605	1.663108914	2.307016985	3.847676201	2.968576875	5.835421791
0.687412912	0.951897363	0.963708184		2.186488465	2.969974516	1.813442606	1.896313228
0.697047994	0.991077974	0.677261443		1.419534039	1.348388025	1.38623414	2.199766159
0.584541603	1.002641981	0.887607796		1.700920323	4.392377151	2.783025846	1.499339991
0.512332257	1.078832969	0.853571177			2.745707061	1.936147385	1.486380791
0.477424155		0.742726481	1.519429038	1.928909826	4.829925855	1.700670752	4.4170311
0.551167661	1.479210549	1.675531386		1.330016495	2.3507332	1.434672301	1.806488281
1.483778764	0.665308	2.091449063	1.514629657	2.015091676	3.006545577	3.852433198	2.053689203
0.62865342	0.931194893	0.76814204		2.860894843	2.280768222	1.542478406	2.766034368
0.709119978	0.813700915	1.802852996	3.047048365	1.319500288	1.138061556	3.249107487	1.059912514
0.831353975	0.939906596	0.704003607	2.303459182	1.561388756	2.861220507	3.464688322	3.608252306
0.793526341	1.414448472	0.936673441	2.875185851	1.448067845	1.68493148	1.618902743	1.93051368
0.451789787	1.287975203	2.49109113	2.783989691	1.730299818	2.217394966	2.191144746	2.115191223
0.896188845	0.937428575	1.09120234	3.489523717	1.425676337	2.736708926	2.025894534	1.397511248
0.813758011	0.843239297	1.053130891		2.380310989	1.435789599	2.473974263	4.245553963
0.65727984	0.660056104	0.963103022	1.30116502	2.273086741	3.957600438		2.057154663
0.759225902	0.864887586	0.874771857	1.815020077	1.418468728	2.997962015	4.142550188	1.58503616
0.572702181	1.152550909	0.858771321			1.651942714		4.235248036
0.702358166	1.020494085	1.567948814	1.337625234	1.913590447	8.124854605
0.693618325	0.97234511	0.774377461	1.695034248	1.236926522	1.068435774		2.163764195
0.638228486	1.024115952	0.697688165	1.847195366		1.38491009	1.176981571	13.23289351
0.784944042	0.882535238	0.835295031	2.520400692	2.722334331	1.21447881	1.35595702	3.92644145
0.82439086		0.948885463	1.629694435	1.476040441	2.031773326	1.094914585	3.127101747
0.647407195	0.905973732		2.698858551	2.020336261	2.419032346	4.768456251	4.78845717
0.574327616	0.808490477	0.814473203		1.063219844	1.986111793	1.942863006	8.650558654
0.562834537	0.820686484		1.593855801		4.163355289	2.339236697
0.613930726	0.838170191	0.840942794	1.317255971	0.992452135	1.410029492	1.700831914	6.588048451
0.57262591	1.138841708	0.788951365	1.789859369	0.946203494		0.897415424	4.201660022
0.832310481	0.760548788	0.93644463	1.950473956	0.99109177	1.453346799	1.104395875	2.855001901
0.802302442	0.888565402	0.724123998	2.812616692	0.886911359	5.509760897	1.378558075	6.371731391
0.626876694	0.906983785	0.754124535	1.584439546	1.261006582	2.57501573	1.121119105	3.48181861
0.743269127		0.827908052		1.128461072	2.263048962	1.294152962	4.081011514
0.680592335	0.608773328	1.033909491	1.572513172	0.995004068	5.479881434	1.437971492	5.582838948
0.870239393	0.973319358	0.713859998		1.392182975	3.660435838	1.609682495	4.23925621
0.945264493	0.602240022	0.719720318	1.745276314	0.934456597		1.0048292	2.426000954
0.747606539	0.954514668	0.950112041	2.496389243	1.886949276	2.131811863	1.888088331	4.953532911
1.36103338	0.952715041	0.954874567	1.652284189	1.174340864	1.358373599	1.279170198	1.488653409
0.761545273	0.773082107	1.594941045	1.464603161	0.882551441	1.472660284	1.347489751	2.814443394
1.354552894	1.294280493			0.880907251	2.038762663		2.33324384
0.826730237	0.932676052		1.24490664	1.696463244	4.707483374	1.116540379	1.435638845
0.427960904	0.993722041		1.450488124	1.010920832	2.015755703	1.568125111	5.993645758
0.234349034	0.986890996		1.001485877	0.96731415	2.642702437	1.252551817	2.270351113
0.458987966	1.053107851		1.371406291	1.222828854	4.167721505	1.260829034	3.250316843
0.434787733	0.96179986		1.238173585	0.857767302	1.289435633	1.336951928	2.498534406
	1.038759829		0.920561076	1.028695594	2.042333651	1.331071603	2.900446724
	0.630685436		2.359143395	1.83075047	1.443868135	1.433761614	2.982517257
	0.967722612		2.682740842	1.124018632	1.522737027	1.173373104	5.015924381
	0.916835565		1.217239494	1.326341586	3.52098641	1.260975324	7.108560906
	0.854805906		1.417233654	0.811041033	5.139018873	1.247364177	6.494322742
	1.348734759			1.662953016	1.465066046	1.58163248	5.07943143
	0.828256224		2.56513003	1.367612642	7.449282135	1.433502795	1.423231783
	0.804940218		1.360182649	0.841595469	1.808613914	1.13965032	1.472294705
	0.544631226		1.330374794	1.566425906	3.679444046	1.279941655	5.542747779
	0.739757913		1.284888513	0.921184291	1.389159471	1.336861904	2.253538262
	0.693542359		0.970059301	0.945783382	5.450135766	1.090458391	4.180950177
	0.736411172		1.143780789	2.870826613	6.664544851	1.193522253	3.14970544
			2.625115087	1.167525288	2.297158962	0.983707292	1.553151667
	0.857129403		2.176949526	1.687494591	8.610461832	3.213447154	5.090506203
	1.222012746		1.026987818	1.403065891	2.151707636	3.513156198	5.771321147
	0.854206658		1.541526641	2.009024481	2.803161334	0.954348176	2.386948104
	0.865875026		1.25587777	1.403492255	1.67775747	1.22318895	3.768852534
	1.301450735		1.5983534	1.912509874	1.575830737	1.07343258	5.471017093
			1.412145703	3.423384647	1.594965202	0.985520277	3.79568488
	1.227626452		1.036515477	0.953089089	1.20587075	1.467246835	1.571147938
	1.056558235		1.120830362	0.95652876	2.617275874	1.535002487	3.783741386
	0.87587756		1.083810808	0.967851794	5.663759981	1.368432862	1.458212387
	1.059567664			0.877250021	1.575761013	2.066081017	1.3786048
	1.436087339		1.427104279	0.789705317	1.123370568	1.64658238	2.23313181
	1.452071042		1.096444001	1.049256103	2.370725079	1.598888353	1.631200834
	1.277320657		1.024021731	1.110863858		1.177935577	1.689668928
	0.786359775		1.53589786	0.901775342	1.356453369	2.514816236	1.740642659
	0.820948419		2.451280533	1.077960043	5.202369516	0.834678616	3.987856786
	1.012038665			1.008722744	4.825537026	3.063889586	1.466748838
	0.863103034		1.328618509	1.19597791	1.423695351	1.087248781	2.988892271
	0.551833504			0.888347994	1.715223633	0.929080157	4.68452164
	0.649388367		0.962385917	2.386846952	1.693253107	1.006976026	7.338702117
	0.671456883		3.031962718	2.668186075	1.661869872	1.423087505	2.175323266
			1.114059618	2.068696718	2.31039894	1.805941324	2.520638726
	0.69894124		1.521146571	1.130870468	2.10796068		2.262374337
			1.306615947	0.951156071	2.145489029		3.206556696
	0.685533547		1.715449764	1.060641653	1.529136539		7.033159358
	1.051509857		1.062034378	1.454024543	3.346925724		4.821749329
	1.161345527		1.380536337	1.338373559	1.799027838		3.1902696
	0.922707437		1.231781612	1.399698739	3.536781671
	1.217618264		1.730709848	2.024078514	2.346325527		8.780727283
	0.940858231		1.0014953	1.008420162	4.617534055		1.8197113
	1.042860341		1.517324955	2.504132124	3.322497907		3.684298328
	1.24012962		1.317892354	1.286168323	2.401829419		3.176795952
	1.150949147		1.243302994	1.476331769	2.599375709
	1.419010668		1.023644846	0.977036755	1.577924335		3.837270399
	1.027253522		1.763975625	0.782452124	5.766086211		3.773335585
	1.50029351			0.954543228			3.526773483
	0.728227109		1.365860425	0.968790795	2.999590159		1.660064591
	0.895705493		1.581728991	0.926898322	1.741006353		2.082747056
	1.11255773		1.162495027	2.128350199			1.474816067
	0.583996891		1.397739264	1.310361054	2.282816593		4.813177074
	0.919958059		1.511845043	1.185981482	1.665024401		2.634556063
	0.899890804			1.336804389	2.698306203		4.375988296
	0.706607086		1.304207651	2.133310278	1.709532665		3.56961403
	0.962344459		1.628214019	1.626978378	8.382265349		1.4235201
	0.658622056		1.412923971	0.919557606	2.153341433		2.259783251
	0.578995624		1.220416637	1.237785361	1.75037572		12.49640131
	0.85313442		1.834106433	0.952854026	1.514453089		3.717581065
	0.65400898		2.01745734	1.148076327	1.177692924		1.893529931
	1.257017848		1.330860976	1.303633002	1.899186978		7.695531422
	1.205936705		1.082199623		7.187801031		2.257047064
	1.128164549		1.212963731	1.275416693	2.313461133		1.728522029
	1.047703316			0.828890815	3.753667828
	1.380705935		1.453631347		1.669394386		4.463568891
	0.912173494		1.15924816		1.47398692		3.609659972
	0.921216856		1.189853127				4.568408946
	1.015483396		1.591269842		2.955771595		4.143614039
	1.31882703		1.547498388		1.476990695		6.558472381
	1.293085767		1.354033766		2.176208946		4.552289564
	1.044305695		1.681356724		3.031949527
	1.53951219		1.634730365		2.692679306
	0.721607119		1.2214738		2.651845674
	0.793269966		3.448334239		2.172002907
	0.98484074		2.268998095		1.574592669
	0.737660547		1.589636044		1.328571398
	1.172442913		1.307944468		3.532615204
	0.960857647		2.619231908
	0.794251752		1.300186285
	0.386318691
	1.300800608		1.872403628
	0.549937771		1.216783463
	0.832824073		1.012664294
	0.730993447		2.023387629
	0.771958989		2.116570623
	0.991296785		2.068229436
	0.614251355		1.129647592
	0.833172692		1.89193759
	0.504385535		1.115584119
	0.739264193		1.354188289
	0.650650933		2.310257609
			1.299973345
			1.795709363
			2.450728396
			1.327097777
			1.366346607
			1.616411857
			1.4101011
			0.92247
			1.404153851
			1.262682433
			1.355518694
			1.811971962
			2.190600309
			1.198994479
			1.335106588
			1.251720726
			1.776759572
			1.335119779
			1.395841647
			1.361024987
			1.348623578
			3.067930762
			1.380817116
			1.267979556
			1.685587261
			1.225546045
			1.26947579
			1.689073449
			2.303739378
			1.133439058
			1.295733386
			1.421818463
			3.585105898
			1.28236715
			1.167083604
			1.146959816
			1.211263978
			1.381263725
			1.773490093
			1.362227251
			1.41174432
			1.393634984
			1.494723146
			2.184004817
			1.335997922
			1.379123017
			0.970409804
			1.104903191
			1.189072975
			1.317460821
			1.239880876
			1.658255542
			1.464668432
			1.877406779
			2.764645545
			2.804712217
			1.935155022
