# Supplementary material for: Mechanically induced topological transition of spectrin regulates its distribution in the mammalian cell cortex
Source: Nat Commun. 2024 Jul 8;15:5711. doi: 10.1038/s41467-024-49906-6 (PMC11231315; doi:10.1038/s41467-024-49906-6)
Supplement: Supplementary file 12 — Source data [file 41467_2024_49906_MOESM12_ESM.zip › Source Data Files/Source Data Supplementary/FigureS2/FigureS2d_15x.csv]

minutes	WT	WT	WT	#15	#15	#15	#8	#8	#8	#9	#9	#9	#10	#10	#10
0	1	0	6	1	0	6	1	0	6	1	0	6	1	0	6
2	1.197892553	0.226278221	6	1.033173756	0.187103328	6	1.188665434	0.161633389	6	0.990474617	0.147863929	6	1.191096644	0.361879436	6
4	1.217181334	0.24186679	6	1.156595954	0.130409913	6	1.268701083	0.188919793	6	1.17842072	0.114915084	6	1.314521975	0.538417123	6
6	1.133301044	0.328583121	6	1.148477485	0.138708128	6	1.274554075	0.30647244	6	1.236438808	0.211870369	6	1.405297623	0.612438905	6
8	1.235430798	0.32443215	6	1.236607299	0.249680519	6	1.255455211	0.285322283	6	1.149285579	0.237924433	6	1.394887136	0.693029563	6
10	1.156134575	0.241287302	6	1.224579327	0.200700579	6	1.241090626	0.372859097	6	1.20355148	0.254623434	6	1.274884773	0.5544175	6
12	1.165127966	0.235499352	6	1.158447047	0.24582051	6	1.240562303	0.302689697	6	1.253494799	0.242887851	6	1.351873654	0.720378211	6
14	1.272611515	0.167448098	6	1.135160979	0.137733202	6	1.212226243	0.290348781	6	1.170489454	0.253604902	6	1.262982405	0.447734062	6
16	1.131075505	0.284325651	6	1.239852793	0.1076813	6	1.299089104	0.349103771	6	1.204275925	0.310557683	6	1.267362265	0.510639508	6
18	1.25625699	0.138581014	6	1.16010883	0.180949517	6	1.238544753	0.331882115	6	1.239105992	0.270691906	6	1.291892226	0.596188158	6
20	1.245166785	0.132752136	6	0.992527581	0.158398204	6	1.300222418	0.352440779	6	1.09940726	0.153636171	6	1.323063055	0.539224105	6
22	1.16591743	0.119069237	6	1.132539518	0.150488223	6	1.254661889	0.324602712	6	1.274335256	0.207574406	6	1.272411727	0.561830565	6
24	1.075927637	0.23880296	6	1.10212546	0.089338899	6	1.30549169	0.455793394	6	1.204361892	0.359207364	6	1.330566045	0.569933014	6
26	1.136230385	0.166397914	6	0.985813896	0.163223404	6	1.37730154	0.416799074	6	1.149882185	0.297836577	6	1.345147655	0.683599275	6
28	1.154802002	0.150724756	6	1.053040638	0.116898904	6	1.193818664	0.449212957	6	1.15160339	0.339502022	6	1.254388064	0.495109322	6
30	1.109021877	0.231456063	6	1.109706464	0.120885401	6	1.353486742	0.439362253	6	1.125134677	0.357629157	6	1.368348362	0.668689413	6
32	1.119744859	0.170664361	6	1.048833453	0.074700117	6	1.187501642	0.39424643	6	1.091739349	0.389795155	6	1.303831347	0.801188611	6
34	1.069800986	0.170119945	6	1.136620339	0.061987359	6	1.262075584	0.32663144	6	1.15020905	0.415945403	6	1.286403686	0.64280766	6
36	1.008531929	0.212627084	6	1.04681863	0.089472688	6	1.291729893	0.504528399	6	1.107156939	0.340142988	6	1.370964904	0.620722921	6
38	1.070709517	0.245664198	6	1.062390506	0.100470014	6	1.202991671	0.372167082	6	1.114254937	0.336600198	6	1.349132125	0.699535973	6
40	1.111505	0.18715215	6	1.062373246	0.11296207	6	1.202614442	0.369149145	6	1.232660264	0.382608399	6	1.298567813	0.628989599	6
42	1.110334048	0.23958405	6	0.967348568	0.070665834	6	1.27099688	0.516546501	6	1.166195109	0.379500744	6	1.327912153	0.735977575	6
44	1.087447355	0.19517826	6	1.036008663	0.085656148	6	1.251418682	0.351138559	6	1.061827249	0.439179829	6	1.23246629	0.486786966	6
46	1.017130784	0.221312117	6	1.031755251	0.131343965	6	1.218223269	0.31662056	6	1.127520897	0.318636658	6	1.322597867	0.711215779	6
48	1.07160255	0.2047347	6	1.078929571	0.251651466	6	1.301588221	0.357253627	6	1.095367472	0.347346399	6	1.317941924	0.722400082	6
50	1.101772822	0.272864524	6	1.072594249	0.221591761	6	1.162420876	0.289660786	6	1.107588232	0.369738351	6	1.190560011	0.385218748	6
52	1.083635512	0.246644754	6	1.07483889	0.203327417	6	1.20854017	0.372956654	6	1.123685344	0.370483846	6	1.257453677	0.50924988	6
54	0.98690479	0.301441071	6	1.04388706	0.11602411	6	1.203409836	0.389929307	6	1.220398472	0.363285276	6	1.233517062	0.54979361	6
56	1.013327513	0.22103696	6	1.066746738	0.115054887	6	1.291002793	0.468419639	6	1.145563129	0.416998601	6	1.20882204	0.49114065	6
58	0.996575582	0.186804513	6	0.987983747	0.216443624	6	1.250216603	0.366498357	6	1.094525108	0.385911759	6	1.213201821	0.579811169	6
60	0.984341164	0.219354806	6	0.983477722	0.047799088	6	1.328751523	0.339340204	6	1.121726356	0.363259467	6	1.201262133	0.65781505	6
62	1.017604799	0.230716515	6	1.086192643	0.066915728	6	1.187928011	0.368502359	6	1.243129556	0.391632084	6	1.259365978	0.518894264	6
64	1.084424309	0.293143519	6	1.0061607	0.158629753	6	1.251809006	0.411279631	6	1.110000286	0.278898401	6	1.27294814	0.652654437	6
66	1.130552618	0.206067429	6	1.023492239	0.08227119	6	1.225781159	0.36703251	6	1.057011123	0.348356524	6	1.336550444	0.740956493	6
68	1.066408788	0.191944096	6	1.041903231	0.1198452	6	1.240652104	0.496653507	6	1.123996324	0.272435027	6	1.376344222	0.93963125	6
70	1.082242554	0.236615398	6	0.97726394	0.090214836	6	1.20688527	0.46624183	6	1.153946665	0.360908888	6	1.367050756	0.750736738	6
72	1.04020605	0.207820096	6	1.00423298	0.102649094	6	1.248656559	0.409556486	6	1.243787742	0.429042732	6	1.317427486	0.717009757	6
74	0.982561912	0.267802669	6	0.986257921	0.13947863	6	1.182170924	0.403658861	6	1.156090595	0.358638913	6	1.372215301	0.717003529	6
76	1.05801747	0.149394848	6	0.975820978	0.160894345	6	1.182621726	0.449546961	6	1.086622063	0.291453245	6	1.295638537	0.707985268	6
78	1.078000327	0.184923556	6	1.059465485	0.095895051	6	1.181277518	0.412746267	6	1.122525363	0.277632943	6	1.312735389	0.746265749	6
80	1.004988012	0.185248507	6	1.022256212	0.164646862	6	1.24079255	0.429046668	6	1.109708207	0.373389874	6	1.384215474	0.729659972	6
82	1.057457093	0.141774913	6	0.935249038	0.134661122	6	1.296726818	0.505500149	6	1.094343581	0.330201857	6	1.318169757	0.691369434	6
84	0.979538653	0.188370973	6	0.937592717	0.107350069	6	1.293548223	0.479759094	6	0.973861827	0.286268065	6	1.355481253	0.744583645	6
86	1.082634255	0.245210316	6	0.9415121	0.156517297	6	1.223906628	0.388712501	6	1.073908254	0.439417815	6	1.277423095	0.692114373	6
88	1.031527407	0.149686362	6	0.968346167	0.103132535	6	1.175936717	0.414617449	6	1.101428007	0.281189274	6	1.27724811	0.724069418	6
90	1.07587635	0.311521277	6	1.043580755	0.212233349	6	1.197116066	0.373985796	6	1.049316399	0.307255618	6	1.36831488	0.763851274	6
92	1.019858322	0.29527251	6	0.974239601	0.128730465	6	1.280239704	0.373377846	6	1.108921573	0.379521383	6	1.342484643	0.801094195	6
94	1.035722417	0.232256454	6	0.922704696	0.096388916	6	1.223278741	0.354738124	6	1.086400011	0.356969051	6	1.286868559	0.813800302	6
96	1.088825344	0.223300171	6	1.038274038	0.094603586	6	1.250557693	0.359266981	6	1.112889751	0.369489816	6	1.429199268	0.760915996	6
98	1.12085949	0.232192805	6	1.020742513	0.161893361	6	1.271140971	0.282042955	6	0.988048974	0.257134543	6	1.340240419	0.766529649	6
100	1.148698942	0.333237914	6	0.996250804	0.146445167	6	1.303895134	0.46123262	6	1.041882169	0.357003039	6	1.308413436	0.707317076	6
102	1.026397336	0.236578075	6	0.988075165	0.079839674	6	1.180370413	0.31090032	6	1.080105231	0.242058069	6	1.332331066	0.735870399	6
104	1.008652624	0.263526033	6	0.976414521	0.152847044	6	1.150103073	0.33400989	6	1.172288919	0.405870368	6	1.322849586	0.83266496	6
106	1.168285083	0.275048222	6	0.947203447	0.228834942	6	1.203392679	0.394982453	6	1.057134559	0.281869933	6	1.3743166	0.757038886	6
108	1.06985234	0.273042583	6	0.935823974	0.142176135	6	1.295640679	0.421434752	6	1.029576571	0.333874863	6	1.268701978	0.78899191	6
110	1.060108482	0.463036494	6	0.909060108	0.242785052	6	1.209269307	0.36830202	6	1.117796904	0.385503866	6	1.338998773	0.785208599	6
112	1.061408982	0.261653711	6	1.009267014	0.100268148	6	1.219705453	0.420672351	6	0.997051185	0.286530896	6	1.377782298	0.802683214	6
114	1.056078489	0.201582358	6	0.889917057	0.179042478	6	1.19406176	0.48385769	6	1.056385613	0.310658573	6	1.362361812	0.842797924	6
116	1.102903649	0.192334077	6	0.869982301	0.239689036	6	1.134698801	0.358135907	6	1.061559953	0.323054322	6	1.348317212	0.761181386	6
118	1.018504592	0.193935014	6	1.010782723	0.058618217	6	1.117440234	0.249216121	6	1.189420899	0.392938536	6	1.382417219	0.753823432	6
120	1.099963859	0.267229841	6	1.013279913	0.126934617	6	1.193873811	0.326261798	6	1.159995336	0.325062335	6	1.305950985	0.718589173	6
122	0.949816445	0.229179215	6	0.976467703	0.078838349	6	1.156574342	0.339894941	6	1.18167953	0.352340728	6	1.340828731	0.811115288	6
124	0.976375708	0.164990813	6	0.953925648	0.054777723	6	1.16696162	0.393474681	6	1.108190569	0.367317894	6	1.409987186	0.734819521	6
126	1.051307373	0.242282579	6	0.906900866	0.10698104	6	1.131913134	0.40250156	6	1.160798362	0.444975311	6	1.373155338	0.781126967	6
128	1.070219767	0.266108959	6	0.933713057	0.085448602	6	1.240883736	0.410495234	6	1.080639879	0.370465729	6	1.304167471	0.662091296	6
130	1.090806154	0.261105947	6	0.915333345	0.120739196	6	1.183214676	0.389256306	6	1.108488262	0.36145957	6	1.315571427	0.759742755	6
132	0.998558862	0.21599976	6	0.807554257	0.24996146	6	1.277250442	0.409429921	6	1.089274804	0.35393657	6	1.33848237	0.813752764	6
134	1.141201629	0.248721731	6	0.805898526	0.217026232	6	1.266948441	0.472218518	6	1.047828459	0.367658823	6	1.283750318	0.78973809	6
136	1.073956785	0.184625849	6	0.944766762	0.054275272	6	1.265734237	0.389846298	6	1.0555135	0.315246683	6	1.378029998	0.723170326	6
138	1.046107637	0.175601817	6	0.90448402	0.11980707	6	1.155366256	0.349505492	6	1.066246308	0.469399254	6	1.379271822	0.80723064	6
140	1.036141994	0.227423513	6	0.893827092	0.129805057	6	1.059136006	0.253619182	6	1.142757425	0.325006855	6	1.349845715	0.777169432	6
142	1.049047413	0.27619052	6	0.895909649	0.283921235	6	1.14816555	0.424858938	6	1.024787859	0.318547626	6	1.388641541	0.755826102	6
144	1.057126088	0.207900064	6	1.017171462	0.222965212	6	1.095089782	0.324554696	6	1.183727692	0.369639795	6	1.356761301	0.689206076	6
146	1.056402755	0.120815847	6	0.884849273	0.140974629	6	1.212967438	0.424438542	6	1.231829938	0.347117118	6	1.351051582	0.741468961	6
148	1.058820352	0.155041542	6	0.920418741	0.112080627	6	1.152988613	0.245310038	6	1.155924671	0.406589942	6	1.380147292	0.709495719	6
150	1.049768698	0.207791625	6	0.945800564	0.081394788	6	1.186534358	0.292872622	6	1.063522797	0.318190955	6	1.32899399	0.819604737	6
152	0.973690604	0.231646173	6	0.907579342	0.222866413	6	1.054229778	0.423018307	6	1.107403283	0.459683306	6	1.376835146	0.785931802	6
154	1.131018788	0.12470573	6	0.924581538	0.144917761	6	1.205108535	0.418515749	6	1.10283001	0.35351594	6	1.319199647	0.77313616	6
156	1.063158395	0.136370607	6	0.943118396	0.109480633	6	1.101534577	0.379795148	6	1.016902267	0.263139896	6	1.330001447	0.745636832	6
158	1.105464871	0.232937007	6	0.915284129	0.126226493	6	1.185312639	0.30669269	6	1.149747128	0.375894785	6	1.312784049	0.778016044	6
160	1.095984873	0.227654554	6	0.903026951	0.073497084	6	1.094528797	0.356108698	6	1.102234265	0.382902275	6	1.338693337	0.756330936	6
162	1.161173735	0.238228608	6	0.940264022	0.107462952	6	1.167436811	0.338016493	6	1.098135131	0.355770214	6	1.330477242	0.792101929	6
164	1.079421728	0.168698181	6	0.853404548	0.098497666	6	1.091905706	0.325784657	6	1.029274634	0.337854244	6	1.405170848	0.819429675	6
166	1.198399171	0.159214484	6	1.005229085	0.137614159	6	1.163386834	0.358436886	6	1.018355092	0.319991516	6	1.337030925	0.769452826	6
168	1.101689474	0.151442924	6	0.891683913	0.110528506	6	1.131151243	0.378043758	6	1.076461817	0.358359941	6	1.275452745	0.649102409	6
170	1.167844599	0.176226188	6	0.833131715	0.104281087	6	1.094064515	0.234978068	6	1.102149378	0.35224899	6	1.335412505	0.644888402	6
172	1.063854917	0.140614158	6	1.057864794	0.17958203	6	1.233976498	0.314691137	6	1.075127521	0.297603952	6	1.351200377	0.760929769	6
174	1.127904213	0.19916057	6	1.024313973	0.079987564	6	1.147582284	0.374171535	6	1.114472894	0.372570017	6	1.330893813	0.640057319	6
176	1.099871582	0.106359013	6	0.915101353	0.139873336	6	1.143390399	0.345019955	6	1.172491692	0.472706619	6	1.357294321	0.763399794	6
178	1.107282956	0.175510729	6	0.872588904	0.107008119	6	1.151092972	0.352383243	6	1.225353701	0.472959983	6	1.330550741	0.79034433	6
180	1.26930393	0.125375162	6	0.923395725	0.124336484	6	1.201638821	0.395398567	6	1.191110839	0.47658733	6	1.272128929	0.788865712	6
