# Supplementary material for: Mechanically induced topological transition of spectrin regulates its distribution in the mammalian cell cortex
Source: Nat Commun. 2024 Jul 8;15:5711. doi: 10.1038/s41467-024-49906-6 (PMC11231315; doi:10.1038/s41467-024-49906-6)
Supplement: Supplementary file 12 — Source data [file 41467_2024_49906_MOESM12_ESM.zip › Source Data Files/Source Data Supplementary/FigureS2/FigureS2d_05x.csv]

minutes	WT	WT	WT	#15	#15	#15	#8	#8	#8	#9	#9	#9	#10	#10	#10
0	0.5	0.5	0	0.5	0.5	0	0.5	0.5	0	0.5	0.5	0	0.5	0.5	0
2	1	0	6	1	0	6	1	0	6	1	0	6	1	0	6
4	1.156848083	0.338491555	6	1.236107793	0.204549781	6	1.155873111	0.242354869	6	1.219012049	0.221322238	6	1.280118591	0.252467066	6
6	1.094002245	0.370069803	6	1.38926794	0.257418592	6	1.413331786	0.380464099	6	1.436111293	0.256297817	6	1.517276523	0.391551499	6
8	1.195020287	0.240947982	6	1.447153084	0.277178671	6	1.652991449	0.342259159	6	1.576051912	0.17009911	6	1.505008862	0.385526102	6
10	1.258742843	0.257011439	6	1.3697955	0.424178703	6	1.741959148	0.390676142	6	1.587944924	0.209993329	6	1.670487219	0.55583851	6
12	1.304164054	0.42135562	6	1.447475215	0.357780905	6	1.994132994	0.343835013	6	1.712435621	0.306733245	6	1.609136785	0.375565179	6
14	1.174080246	0.330183392	6	1.462478669	0.377994259	6	1.701352886	0.616510386	6	1.691894982	0.522813525	6	1.649285543	0.517948316	6
16	1.287949897	0.462359004	6	1.420264502	0.334671001	6	1.781146265	0.623745362	6	1.907701946	0.561923839	6	1.658075691	0.538948268	6
18	1.304552214	0.363867721	6	1.379609165	0.310994603	6	1.748429378	0.83417116	6	1.669340198	0.379570645	6	1.618100875	0.457695884	6
20	1.203200092	0.440555785	6	1.402639082	0.351344751	6	1.845042218	0.660268723	6	1.890188664	0.421594709	6	1.800678409	0.736108726	6
22	1.145945839	0.379494313	6	1.509955426	0.518954105	6	1.72785008	0.820058872	6	1.718785072	0.544717126	6	1.694050435	0.50381653	6
24	1.270145303	0.444854004	6	1.674495818	0.521284498	6	1.714548623	0.868420112	6	1.852377956	0.343038405	6	1.71042865	0.519556519	6
26	1.22437314	0.349491283	6	1.450978819	0.40017018	6	1.968325908	0.650369425	6	1.921785765	0.374417847	6	1.647375424	0.523585528	6
28	1.336675397	0.463721045	6	1.394368233	0.53807439	6	1.783780759	0.847395553	6	1.692979801	0.41751128	6	1.860169337	0.560566799	6
30	1.182625405	0.367812313	6	1.535260696	0.409868618	6	2.044021437	0.639424542	6	1.840666414	0.300575012	6	1.694577723	0.47012459	6
32	1.225684163	0.281023837	6	1.452451082	0.220919269	6	1.696535741	0.880774533	6	1.833816381	0.539733898	6	1.654604383	0.586348732	6
34	1.15697425	0.319970408	6	1.523984077	0.293271371	6	1.943944199	0.623788345	6	1.718999955	0.533217306	6	1.639566785	0.559718324	6
36	1.198235554	0.47746761	6	1.423621552	0.215339612	6	2.059635115	0.541222967	6	1.689046192	0.375055661	6	1.516638864	0.472438764	6
38	1.214614787	0.388790896	6	1.373154217	0.397175385	6	1.749124633	0.775154138	6	1.860512044	0.499878544	6	1.717525656	0.616932214	6
40	1.274765763	0.353732917	6	1.47003342	0.355766278	6	1.896536886	0.658033922	6	1.743757185	0.432441226	6	1.74544054	0.754842779	6
42	1.168530632	0.275629515	6	1.393492596	0.324768175	6	1.834827496	0.720282194	6	1.717927252	0.463141973	6	1.741764625	0.685190276	6
44	1.262445197	0.376947976	6	1.421003743	0.329807423	6	1.775801117	0.809268798	6	1.721924348	0.386025143	6	1.790349725	0.588974785	6
46	1.182697296	0.442636188	6	1.30654913	0.385797776	6	1.829319523	0.6885271	6	1.689727894	0.414374939	6	1.804037923	0.610972447	6
48	1.193733646	0.383933645	6	1.4076549	0.298720138	6	1.920438815	0.753354861	6	1.718223241	0.345910598	6	1.727794931	0.764663599	6
50	1.20444945	0.399846922	6	1.435720088	0.252713137	6	2.02440921	0.661397801	6	1.611262175	0.43961536	6	1.612252929	0.463292501	6
52	1.098131222	0.355322631	6	1.385855237	0.308841585	6	1.867971288	0.729571356	6	1.824103012	0.339115039	6	1.635322334	0.523592559	6
54	1.286136643	0.255911288	6	1.523368254	0.412088898	6	1.925369543	0.710057372	6	1.749985844	0.361999032	6	1.652810061	0.556821196	6
56	1.15498601	0.341998044	6	1.385699468	0.271231433	6	1.912181736	0.749818589	6	1.974325476	0.380628976	6	1.626919543	0.543487122	6
58	1.215391123	0.418711915	6	1.392593413	0.385058867	6	1.830649365	0.710479463	6	1.973852776	0.373933122	6	1.640510222	0.53271135	6
60	1.235417025	0.427172536	6	1.451815671	0.277977947	6	1.995048797	0.672965405	6	1.973330806	0.22928599	6	1.68848903	0.569156019	6
62	1.264371319	0.313805386	6	1.306811314	0.341810359	6	1.810102832	0.743772601	6	1.774689571	0.407451867	6	1.666254556	0.625944226	6
64	1.316930687	0.375706602	6	1.404490635	0.341513326	6	1.776860022	0.788919688	6	1.745696607	0.486915115	6	1.66580115	0.684431259	6
66	1.194562318	0.518841406	6	1.475128399	0.325254981	6	1.731347325	0.762975982	6	1.866857739	0.554429923	6	1.698005415	0.66463974	6
68	1.30899598	0.375302361	6	1.437447405	0.33191317	6	1.771027153	0.772987692	6	1.991040059	0.435027486	6	1.613708105	0.656630986	6
70	1.152491183	0.313408822	6	1.393190653	0.31554596	6	1.944856571	0.687758576	6	2.035145979	0.417003395	6	1.768311403	0.647995036	6
72	1.163237047	0.334220986	6	1.418189994	0.319855088	6	1.775894388	0.73498187	6	1.864473905	0.415969786	6	1.793702448	0.953041891	6
74	1.259921706	0.384755237	6	1.441955737	0.353787302	6	1.841704272	0.647455871	6	2.045373472	0.468142831	6	1.740106133	0.707949729	6
76	1.197553377	0.338650854	6	1.411345044	0.344382639	6	1.89595814	0.644571601	6	1.850552946	0.299443066	6	1.750009684	0.606727826	6
78	1.227208	0.3338038	6	1.277444718	0.279803957	6	1.989125378	0.588099368	6	1.934756207	0.480975367	6	1.730601263	0.594677293	6
80	1.249792063	0.271165635	6	1.343028281	0.201047921	6	1.865589724	0.535585179	6	1.895627309	0.206829604	6	1.695178975	0.663824345	6
82	1.238844379	0.470757727	6	1.307118851	0.367772227	6	1.841511228	0.579766651	6	1.775833199	0.322747278	6	1.727547738	0.726438921	6
84	1.224846679	0.379698612	6	1.440268665	0.309081268	6	1.730504306	0.77295495	6	1.889145468	0.394248245	6	1.660870536	0.637732257	6
86	1.14307091	0.381110456	6	1.357560406	0.301788089	6	1.863307081	0.626814741	6	1.759697391	0.319476556	6	1.672929657	0.772806698	6
88	1.255142804	0.385493802	6	1.359927718	0.355131933	6	1.706879267	0.662887219	6	1.847927819	0.286220897	6	1.701467648	0.694614492	6
90	1.242523333	0.319755322	6	1.381879109	0.259214948	6	1.751319041	0.664847836	6	1.868116223	0.330689772	6	1.653414633	0.621200304	6
92	1.196975875	0.35677032	6	1.391067121	0.182523232	6	1.732071616	0.677004438	6	1.834063049	0.313979583	6	1.657704432	0.672136434	6
94	1.264875736	0.512940481	6	1.439724559	0.262530113	6	1.76772888	0.631892358	6	1.924692474	0.204362609	6	1.673593439	0.67789639	6
96	1.101295697	0.378220203	6	1.40914192	0.338130473	6	1.745732447	0.638577298	6	1.837041572	0.341264911	6	1.794561564	0.841928914	6
98	1.179051078	0.476544613	6	1.405773118	0.330059103	6	1.734912273	0.58785766	6	1.854705312	0.196423077	6	1.759472121	0.727245749	6
100	1.08941248	0.304969141	6	1.386850502	0.414593213	6	1.900836831	0.587736415	6	1.964201956	0.470599664	6	1.759757423	0.644759101	6
102	1.107914331	0.318124218	6	1.294888463	0.196978223	6	1.898401279	0.58429934	6	1.746100137	0.298169437	6	1.634622519	0.680014499	6
104	1.269280917	0.464828346	6	1.277251259	0.250406839	6	1.819338061	0.455868889	6	1.878363177	0.1259706	6	1.680430164	0.689315907	6
106	1.198334512	0.437181478	6	1.483531618	0.236513593	6	1.838725017	0.491810358	6	1.882294833	0.228624758	6	1.730918216	0.675061277	6
108	1.249052738	0.362925957	6	1.425900523	0.376727366	6	1.803500128	0.52415404	6	1.97659417	0.315533421	6	1.697027304	0.680897969	6
110	1.159189642	0.375062009	6	1.480629506	0.203610156	6	1.800208767	0.465528999	6	1.780322028	0.43838272	6	1.784797703	0.794556225	6
112	1.092116412	0.423251236	6	1.362270269	0.283812054	6	1.813568428	0.521096453	6	1.956663058	0.233202452	6	1.710281491	0.745828504	6
114	1.246437059	0.439206527	6	1.428218279	0.221312945	6	1.749531454	0.591792887	6	1.85633191	0.248871228	6	1.726281752	0.841502767	6
116	1.164177351	0.379443424	6	1.387566129	0.326934958	6	1.675715158	0.543597203	6	2.032240764	0.3271594	6	1.718148678	0.914333752	6
118	1.190547268	0.248336408	6	1.375113775	0.214292017	6	1.709905065	0.640596739	6	1.658553976	0.486350132	6	1.682198493	0.756882336	6
120	1.24867261	0.353156141	6	1.456995115	0.285095338	6	1.685268237	0.541694049	6	2.105480599	0.638336704	6	1.667509222	0.786463155	6
122	1.212493224	0.37388033	6	1.370010313	0.228667122	6	1.725647814	0.648903599	6	1.817963914	0.328128227	6	1.793126689	0.806549817	6
124	1.199448018	0.389464367	6	1.396935237	0.224565164	6	1.637927176	0.597250369	6	1.830711986	0.255697633	6	1.702621671	0.818748503	6
126	1.144921308	0.39995686	6	1.351037608	0.221405544	6	1.710512872	0.575044747	6	1.89929813	0.39551343	6	1.677785033	0.784269932	6
128	1.196207445	0.338678245	6	1.381303088	0.332117603	6	1.804856787	0.474952499	6	1.822140758	0.296070913	6	1.618666678	0.656699554	6
130	1.192838986	0.380483571	6	1.351991866	0.341003343	6	1.920507802	0.52635637	6	1.928770335	0.320447229	6	1.644038698	0.703162398	6
132	1.132168841	0.312502113	6	1.377884741	0.262138192	6	1.840019949	0.527372305	6	1.852679641	0.269055282	6	1.628674675	0.754572487	6
134	1.197930665	0.440800564	6	1.251740738	0.338861913	6	1.802847657	0.502438788	6	1.832695821	0.329485758	6	1.647664885	0.686874527	6
136	1.154000906	0.320407224	6	1.437142507	0.237288583	6	1.79169311	0.548409446	6	1.689895603	0.252557496	6	1.702865133	0.86323433	6
138	1.1801979	0.322098954	6	1.430030046	0.446258443	6	1.883110632	0.53646468	6	1.807234454	0.370732248	6	1.521766471	0.634474353	6
140	1.161985004	0.340469812	6	1.449418943	0.28472607	6	1.847314564	0.441817088	6	1.995672474	0.488026133	6	1.59555375	0.760900575	6
142	1.20313517	0.422621122	6	1.336270207	0.388762497	6	1.7756597	0.548323294	6	1.688706466	0.355071974	6	1.680671965	0.791922627	6
144	1.14073567	0.314172275	6	1.458561832	0.388741383	6	1.742414818	0.454677339	6	1.779934519	0.169569392	6	1.689380819	0.870876466	6
146	1.115114376	0.299693517	6	1.431842295	0.415974039	6	1.711882986	0.623557235	6	1.760619203	0.366519854	6	1.659688819	0.698979781	6
148	1.182477918	0.421635879	6	1.402655999	0.404554573	6	1.798054289	0.434570461	6	1.807818179	0.244009727	6	1.587240913	0.749436981	6
150	1.24767591	0.477198036	6	1.234473737	0.217212237	6	1.749653109	0.449809077	6	1.7704456	0.205963037	6	1.56417156	0.715537329	6
152	1.18158865	0.364767308	6	1.424112774	0.309793058	6	1.753042069	0.521900676	6	1.746536328	0.269460703	6	1.637353206	0.619106553	6
154	1.187861727	0.429584334	6	1.35270253	0.478508399	6	1.706579951	0.469318942	6	1.572456797	0.37760007	6	1.629706709	0.647339299	6
156	1.158239201	0.376385064	6	1.394313793	0.237655692	6	1.72509957	0.509781734	6	1.579498991	0.242717383	6	1.647082241	0.916338901	6
158	1.088647001	0.399269924	6	1.376876309	0.32864052	6	1.868449166	0.468381704	6	1.665769417	0.257077521	6	1.57980881	0.756298028	6
160	1.202582707	0.470613418	6	1.418263874	0.111474616	6	1.689346586	0.493236001	6	1.765374124	0.266379548	6	1.504486114	0.749809006	6
162	1.167327366	0.350062422	6	1.254166363	0.21909003	6	1.830773532	0.532896824	6	1.65934696	0.201181133	6	1.623233124	0.763452614	6
164	1.113725103	0.401368232	6	1.358815539	0.352527112	6	1.779724478	0.446414614	6	1.935999051	0.281654841	6	1.576866765	0.799646597	6
166	1.153827092	0.413777315	6	1.379307635	0.258368117	6	1.678257942	0.480013443	6	1.72652029	0.314223848	6	1.605798508	0.725878689	6
168	1.231212072	0.378418744	6	1.265132767	0.269953089	6	1.766049758	0.425258601	6	1.74488094	0.296270367	6	1.56794133	0.568055531	6
170	1.125027817	0.393273347	6	1.202590871	0.256977075	6	1.885177601	0.294632408	6	1.487662822	0.398791945	6	1.597702658	0.649916426	6
172	1.129450413	0.284889536	6	1.28350301	0.202460577	6	1.846285633	0.362034954	6	1.776570798	0.219452805	6	1.544069388	0.701523487	6
174	1.140817843	0.300565314	6	1.272432418	0.232439639	6	1.685117274	0.384667753	6	1.843057001	0.386480923	6	1.573852525	0.693208569	6
176	1.089508081	0.318881032	6	1.324722205	0.223692952	6	1.709861557	0.358089559	6	1.762384762	0.285918385	6	1.598275893	0.548154755	6
178	1.126718268	0.323512362	6	1.410322598	0.25251569	6	1.643048585	0.518641117	6	1.767155883	0.220824491	6	1.546378486	0.644762766	6
180	1.151348688	0.36145139	6	1.330163986	0.175545386	6	1.761243881	0.348458411	6	1.829798852	0.478187067	6	1.608505265	0.70002458	6
	1.131723907	0.300827615	6	1.377375226	0.146488494	6	1.826407775	0.407763162	6	1.7440087	0.230702305	6	1.635095808	0.741974522	6
