# Supplementary material for: Mechanically induced topological transition of spectrin regulates its distribution in the mammalian cell cortex
Source: Nat Commun. 2024 Jul 8;15:5711. doi: 10.1038/s41467-024-49906-6 (PMC11231315; doi:10.1038/s41467-024-49906-6)
Supplement: Supplementary file 12 — Source data [file 41467_2024_49906_MOESM12_ESM.zip › Source Data Files/Source Data Supplementary/FigureS5/FigureS5d.xlsx]

## Sheet: Sheet1
serie2	Distance um	sptbn	norm	sptan		serie14	Distance um	sptbn	norm	sptan
	0	29.4461	0.297326	146.1	0.577699		0	14.229	0.0967762	24.7979
	0.08007	27.9553	0.282273	71.9	0.284302		0.04001	14.799	0.100653	21.8902
	0.16015	24.9467	0.251894	33.7	0.133254		0.08003	14.179	0.0964361	22.2892
	0.24022	24.4105	0.24648	11.3	0.0446817		0.12004	16.734	0.113814	24.4231
	0.32029	30.238	0.305322	0.9	0.00355872		0.16006	19.69	0.133918	25.4587
	0.40037	41.5003	0.419041	1.5	0.0059312		0.20007	25.375	0.172584	26.3666
	0.48044	64.4768	0.651041	13.1	0.0517991		0.24009	28.097	0.191097	26.6238
	0.56051	87.4052	0.882556	21.4	0.0846184		0.2801	37.12	0.252465	26.6945
	0.64059	99.0364	1	44.2	0.174773		0.32012	49.266	0.335074	25.5391
	0.72066	97.4357	1	80.5	0.318308		0.36013	71.691	0.487594	23.7347
	0.80073	78.4347	0.909009	169.9	0.671807		0.40015	93.542	0.63621	20.9002
	0.88081	51.7457	0.599701	204.2	0.807434		0.44016	106.798	0.726369	18.6726
	0.96088	32.8997	0.381287	211.2	0.835113		0.48018	115.87	0.78807	22.1551
	1.04095	21.0959	0.244488	200.8	0.79399		0.52019	130.328	0.886404	24.71
	1.12103	16.0175	0.185633	204.6	0.809015		0.56021	140.434	0.955138	26.6206
	1.2011	21.5874	0.250185	156.7	0.619612		0.60022	147.03	1	28.1443
	1.28117	34.4241	0.398954	103.8	0.410439		0.64024	139.032	1	32.7169
	1.36125	48.5244	0.562368	71.8	0.283907		0.68025	121.154	0.901041	33.1217
	1.44132	62.3775	0.722916	36.9	0.145907		0.72026	107.778	0.801562	35.0869
	1.5214	72.5409	0.840704	34.8	0.137604		0.76028	96.809	0.719984	38.6723
	1.60147	64.7873	0.750845	31.9	0.126137		0.80029	82.027	0.610048	39.2209
	1.68154	52.6873	0.610613	33.5	0.132463		0.84031	70.677	0.525636	44.8011
	1.76162	32.8177	0.380337	37.9	0.149862		0.88032	61.61	0.458203	49.5521
	1.84169	21.6087	0.250431	45.5	0.179913		0.92034	57.917	0.430738	50.6479
	1.92176	15.8966	0.184232	73.1	0.289047		0.96035	56.123	0.417396	49.9842
	2.00184	17.2487	0.199902	111.1	0.439304		1.00037	51.429	0.382485	45.9329
	2.08191	25.8475	0.299556	150.5	0.595097		1.04038	48.869	0.363446	41.929
	2.16198	40.3842	0.468028	174.6	0.690391		1.0804	45.399	0.337639	38.1302
	2.24206	62.9855	0.729963	187.3	0.740609		1.12041	44.99	0.334598	33.1784
	2.32213	78.6491	0.911494	217.1	0.858442		1.16043	46.705	0.347352	31.9319
	2.4022	82.5058	0.956191	215.4	0.85172		1.20044	49.401	0.367403	29.253
	2.48228	74.3071	0.861173	193.7	0.765915		1.24046	52.789	0.3926	27.878
	2.56235	59.3887	0.688278	194.9	0.77066		1.28047	61.537	0.45766	30.1318
	2.64242	40.3688	0.467849	177.5	0.701858		1.32048	71.112	0.528871	30.947
	2.7225	27.8494	0.322757	175.1	0.692369		1.3605	79.636	0.592265	31.3918
	2.80257	23.6141	0.273673	190.4	0.752867		1.40051	88.303	0.656723	30.089
	2.88264	23.3846	0.271013	189.3	0.748517		1.44053	95.758	0.712167	25.398
	2.96272	30.5666	0.354248	179.3	0.708976		1.48054	102.77	0.764317	27.4468
	3.04279	43.0106	0.498466	171.7	0.678924		1.52056	104.229	0.775167	25.7864
	3.12286	58.5896	0.679017	160.4	0.634243		1.56057	97.517	0.725249	27.3897
	3.20294	68.963	0.799238	134.5	0.531831		1.60059	92.41	0.687268	24.5154
	3.28301	67.7354	0.785011	85.6	0.338474		1.6406	81.353	0.605035	24.2937
	3.36308	51.1149	0.59239	52.4	0.207197		1.68062	68.857	0.5121	22.7081
	3.44316	33.9555	0.393523	70.2	0.27758		1.72063	53.319	0.396542	21.1183
	3.52323	17.9444	0.207964	64.1	0.25346		1.76065	45.311	0.336985	22.4107
	3.6033	12.8187	0.148561	88.2	0.348754		1.80066	38.61	0.287149	21.5657
	3.68338	15.6942	0.181886	93.9	0.371293		1.84068	31.896	0.237216	24.3962
	3.76345	20.233	0.234488	118.5	0.468565		1.88069	28.486	0.211855	22.7305
	3.84352	30.3023	0.351185	173.5	0.686042		1.92071	28.481	0.211818	20.4444
	3.9236	43.8423	0.508105	228.4	0.903124		1.96072	30.771	0.228849	18.9717
	4.00367	59.4989	0.689555	252.1	0.996837		2.00073	31.315	0.232895	16.5952
	4.08374	71.1255	0.8243	252.9	1		2.04075	32.489	0.241626	18.9661
	4.16382	75.238	0.871962	217.3	1		2.08076	36.987	0.275078	20.7651
	4.24389	74.019	0.857834	198.2	1		2.12078	43.441	0.323077	22.6236
	4.32397	60.8584	0.705311	166.7	0.984643		2.16079	49.197	0.365886	26.5571
	4.40404	43.7143	0.506622	154.6	0.913172		2.20081	56.114	0.417329	25.3834
	4.48411	30.4954	0.353423	114.6	0.676905		2.24082	60.043	0.446549	21.8361
	4.56419	27.1132	0.314225	89.3	0.527466		2.28084	60.907	0.452975	22.7257
	4.64426	26.3142	0.304965	102.8	0.607206		2.32085	64.441	0.479258	24.101
	4.72433	29.8329	0.345745	95	0.561134		2.36087	65.02	0.483564	20.4316
	4.80441	41.2505	0.478068	81.1	0.479031		2.40088	59.96	0.445932	19.5878
	4.88448	55.4168	0.642246	79.1	0.467218		2.4409	48.591	0.361379	18.7661
	4.96455	71.0967	0.823967	89.7	0.529829		2.48091	41.165	0.306151	22.8812
	5.04463	80.4535	0.932406	122.3	0.722386		2.52093	37.467	0.278648	24.73
	5.1247	86.2859	1	115.3	0.68104		2.56094	33.16	0.246616	26.3016
	5.20477	85.2946	1	109.1	0.644418		2.60096	28.57	0.21248	23.1061
	5.28485	81.9988	1	127.2	0.751329		2.64097	27.552	0.204909	18.8336
	5.36492	72.0359	1	147.8	0.873006		2.68098	27.423	0.203949	18.7039
	5.44499	57.6233	0.991845	169.3	1		2.721	27.518	0.204656	22.8527
	5.52507	51.2492	0.88213		#DIV/0!		2.76101	29.72	0.221032	22.8559
	5.60514	53.0215	0.912636		#DIV/0!		2.80103	31.522	0.234434	18.4964
	5.68521	58.0971	1		#DIV/0!		2.84104	34.265	0.254834	16.883
							2.88106	38.521	0.286487	19.9987
							2.92107	47.58	0.35386	26.2639
							2.96109	60.918	0.453057	28.3202
							3.0011	76.184	0.566592	28.1478
							3.04112	94.259	0.701019	25.451
							3.08113	104.797	0.779392	26.3753
							3.12115	117.64	0.874907	24.0335
							3.16116	128.775	0.95772	22.1283
							3.20118	134.46	1	21.2196
							3.24119	125.567	0.970124	22.8
							3.2812	113.557	0.877335	27.4372
							3.32122	100.428	0.775901	27.2935
							3.36123	82.274	0.635644	29.9283
							3.40125	67.649	0.522652	25.5082
							3.44126	61.427	0.474582	26.6845
							3.48128	53.904	0.416459	27.5147
							3.52129	50.853	0.392887	25.6666
							3.56131	45.58	0.352149	22.2868
							3.60132	42.791	0.330601	18.8403
							3.64134	44.228	0.341703	17.8157
							3.68135	49.708	0.384041	19.9141
							3.72137	55.398	0.428002	20.8702
							3.76138	70.268	0.542887	22.8426
							3.8014	91.658	0.708145	24.2957
							3.84141	109.42	0.845373	25.1832
							3.88143	123.624	0.955112	24.7664
							3.92144	127.109	0.982037	25.4427
							3.96145	129.434	1	26.3225
							4.00147	129.031	1	19.9679
							4.04148	119.64	1	20.2923
							4.0815	108.25	1	20.604
							4.12151	91.342	1	22.39
							4.16153	82.178	1	21.9123
							4.20154	70.785	0.991928	24.1519
							4.24156	65.077	0.911941	26.2283
							4.28157	56.356	0.789731	22.8971
							4.32159	47.681	0.668166	23.913
							4.3616	41.238	0.577879	22.7901
							4.40162	34.293	0.480557	22.8764
							4.44163	28.623	0.401101	23.0387
							4.48165	27.43	0.384384	24.1519
							4.52166	27.724	0.388504	25.7541
							4.56168	31.045	0.435042	32.5222
							4.60169	34.896	0.489007	36.2057
							4.6417	43.086	0.603775	34.9841
							4.68172	56.125	0.786494	33.2789
							4.72173	65.469	0.917434	33.0093
							4.76175	68.965	0.966424	34.5442
							4.80176	71.361	1	38.0222
							4.84178	68.569	1	35.7372
							4.88179	64.091	1	33.6775
							4.92181	57.424	1	31.7595
							4.96182	52.425	1	31.4556
							5.00184	50.368	1	32.5188
							5.04185	46.887	1	33.9454
							5.08187	41.464	1	37.6581
							5.12188	36.119	1	47.4709
							5.1619	34.828	1	46.94
							5.20191	33.269	1	47.1125
							5.24193	32.021	1	44.3682
							5.28194	28.424	1	42.2127
							5.32195	25.481	0.955741	42.2547
							5.36197	24.025	0.901129	39.5976
							5.40198	26.661	1	36.8466
							5.442	26.168	1	33.716
