# Supplementary material for: Mechanically induced topological transition of spectrin regulates its distribution in the mammalian cell cortex
Source: Nat Commun. 2024 Jul 8;15:5711. doi: 10.1038/s41467-024-49906-6 (PMC11231315; doi:10.1038/s41467-024-49906-6)
Supplement: Supplementary file 12 — Source data [file 41467_2024_49906_MOESM12_ESM.zip › Source Data Files/Source Data Supplementary/FigureS5/FigureS5c.csv]

Unreat	Jasplakinolide	Blebbistatin
0.2338886067	0.5140985865	0.1908845204
0.1430244858	0.3759837073	0.4208612203
0.3138159668	0.31060827	0.1328291734
0.2058319268	0.4286867087	0.1770863354
0.3510206099	0.3700671428	0.4015836853
0.0617948248	0.6871481276	0.2291557485
-0.00689	0.4657228978	0.0645650735
0.0124188758	0.3184019623
0.0284181454	-0.2395453039*
-0.0444871969	0.3599067964
0.018776401	0.1530899112
0.2843480489	-0.3868970539*
0.2834018089	0.1756500791
0.2005870912	0.2012786479
0.315926807	0.3005533242
	0.5776824934
	0.0899364037
