# Supplementary material for: Mechanically induced topological transition of spectrin regulates its distribution in the mammalian cell cortex
Source: Nat Commun. 2024 Jul 8;15:5711. doi: 10.1038/s41467-024-49906-6 (PMC11231315; doi:10.1038/s41467-024-49906-6)
Supplement: Supplementary file 12 — Source data [file 41467_2024_49906_MOESM12_ESM.zip › Source Data Files/Source Data Supplementary/FigureS5/FigureS5e.csv]

BB
0.469105
1.08113
1.08113
0.892897
0.671522
0.469105
0.684821
0.990581
0.660691
0.553751
0.990581
1.238226
0.553751
0.840879
1.160005
0.840879
1.201256
0.594591
1.160005
0.553751
0.553751
1.048951
0.866238
1.048951
0.720753
0.720753
0.805827
0.994216
1.082797
0.553751
1.311791
1.311791
0.553751
0.994216
0.51668
0.759741
0.759741
0.51668
0.790003
0.783123
0.759741
0.866238
0.603623
0.977751
0.603623
0.961004
0.671522
0.759741
0.843021
0.469105
0.859968
0.569806
0.469105
0.840879
0.849416
0.684821
0.859968
0.780816
0.836578
0.805827
0.934358
0.742936
0.684821
0.801337
0.59155
0.723252
0.569806
0.484242
0.96288
0.742936
0.816942
0.484242
0.59155
0.537218
0.790003
0.569806
0.801337
0.627074
0.537218
0.603623
0.892897
0.805827
0.671522
0.918784
0.671522
0.886816
0.780816
0.843021
0.627074
0.843021
0.783123
0.543892
0.543892
0.553751
0.638476
0.780816
0.866238
0.618384
0.663415
0.553751
0.612523
0.918784
0.918784
0.886816
0.892897
0.859968
0.59155
0.618384
0.720753
0.720753
0.638476
0.663415
1.082797
0.730695
0.612523
0.783123
0.977751
0.59155
0.73316
0.918784
1.299357
1.207247
0.663415
0.849416
0.769179
1.036844
0.723252
0.723252
0.638476
0.723252
0.816942
0.484242
0.977751
0.73316
1.214695
0.892897
0.801337
0.638476
0.663415
0.618384
1.214695
0.638476
0.600628
0.484242
0.783123
0.816942
0.849416
0.900942
0.480502
0.600628
0.433119
0.484242
0.569806
0.469105
0.600628
0.484242
0.816942
0.834419
0.783123
0.480502
0.433119
0.469105
0.540565
0.540565
0.679533
0.600628
0.569806
0.484242
0.914849
0.51668
0.834419
0.684821
0.742936
0.627074
0.671522
0.484242
0.742936
0.51668
0.627074
0.603623
0.553751
0.916819
0.603623
0.469105
0.49529
0.783123
0.671522
0.730695
0.612523
0.566631
0.469105
0.671522
0.671522
0.840879
0.433119
0.816942
0.783123
0.553751
0.612523
0.49529
0.742936
0.759741
0.790003
0.513177
0.801337
0.801337
0.433119
0.566631
0.543892
0.402913
0.484242
0.730695
0.543892
0.703017
0.437264
0.977751
0.612523
0.700446
0.723252
0.843021
0.59155
0.437264
0.402913
0.566631
0.759741
1.082797
0.96288
0.834419
0.684821
0.437264
0.618384
0.569806
0.96288
0.59155
0.59155
0.684821
0.932425
0.569806
0.59155
0.892897
0.594591
0.836578
1.155331
0.437264
0.73316
0.59155
0.480502
0.594591
0.769179
0.618384
0.600628
0.892897
0.866238
0.569806
0.684821
0.424708
0.594591
0.73316
0.484242
0.627074
0.540565
0.600628
0.553751
0.480502
0.671522
0.484242
0.73316
0.849416
0.424708
0.73316
0.985103
0.816942
0.684821
0.618384
0.537218
0.540565
1.082797
0.649678
0.553751
0.723252
0.437264
0.663415
0.816942
0.543892
0.484242
0.663415
0.805827
0.537218
0.437264
0.424708
0.553751
0.742936
0.73316
0.720753
0.671522
0.424708
0.801337
0.649678
0.569806
0.618384
0.742936
0.759741
0.900942
0.537218
0.569806
0.484242
0.603623
0.537218
0.916819
0.612523
0.671522
1.08113
0.742936
0.752584
0.730695
0.484242
0.663415
0.646896
0.569806
0.725741
0.612523
0.742936
0.663415
0.569806
0.801337
0.540565
0.537218
0.543892
0.469105
0.543892
0.484242
0.424708
0.684821
0.759741
1.069387
0.783123
0.663415
0.424708
0.49529
0.73316
0.783123
0.790003
0.469105
0.51668
0.684821
0.51668
0.437264
1.232385
0.684821
0.663415
0.638476
0.543892
0.365348
0.51668
0.723252
0.49529
0.50965
0.723252
0.51668
1.021067
0.600628
0.769179
0.73316
0.663415
0.437264
0.365348
0.50965
0.646896
0.480502
0.37987
0.51668
0.638476
0.725741
0.730695
0.59155
0.50965
0.37987
0.402913
0.600628
0.638476
0.50965
0.553751
0.700446
0.742936
0.433119
0.49529
0.994216
0.684821
0.700446
0.402913
0.671522
0.783123
0.646896
0.684821
0.805827
1.32683
0.437264
0.433119
0.790003
0.723252
0.484242
0.73316
0.638476
0.752584
0.684821
0.433119
0.484242
0.553751
0.484242
0.934358
0.684821
0.437264
0.433119
0.553751
0.742936
0.513177
0.594591
0.424708
0.671522
0.900942
0.843021
0.703017
0.684821
0.360377
0.484242
0.902942
0.603623
1.139611
0.853652
0.671522
0.433119
0.553751
0.513177
0.671522
0.484242
0.914849
0.360377
0.424708
0.73316
0.513177
0.600628
0.649678
1.155331
0.553751
0.603623
0.700446
0.513177
0.59155
0.790003
0.469105
0.703017
0.836578
0.433119
0.600628
0.671522
0.805827
0.940131
0.859968
1.117232
0.886816
0.671522
0.73316
0.433119
0.859968
0.780816
0.469105
0.836578
0.660691
0.660691
0.384589
0.892897
0.834419
0.59155
0.649678
0.553751
0.671522
0.892897
0.783123
0.566631
0.703017
0.384589
0.59155
0.671522
1.117232
0.73316
0.612523
0.671522
0.759741
0.805827
0.703017
0.646896
0.918784
0.566631
0.671522
0.627074
0.59155
0.469105
0.469105
0.769179
0.783123
0.484242
0.725741
0.649678
0.703017
0.780816
0.720753
0.720753
0.646896
0.752584
0.730695
0.940131
0.843021
0.469105
0.671522
0.808062
0.671522
0.853652
0.73316
0.50965
0.402913
0.801337
0.725741
0.730695
0.663415
0.484242
0.627074
0.600628
0.600628
0.859968
0.51668
0.684821
0.780816
0.646896
0.725741
0.365348
0.808062
0.859968
0.603623
0.859968
0.566631
0.513177
0.790003
0.600628
0.600628
0.853652
0.783123
0.730695
0.457425
0.671522
0.51668
0.73316
0.843021
0.365348
0.457425
0.594591
0.553751
0.663415
0.59155
0.684821
0.849416
0.600628
0.73316
0.638476
0.553751
0.484242
0.684821
0.603623
0.484242
0.513177
0.859968
0.949676
0.730695
0.600628
0.569806
0.73316
0.730695
0.671522
0.594591
0.874527
0.540565
0.836578
0.790003
0.51668
1.021067
0.723252
0.671522
1.133262
0.59155
0.759741
0.618384
0.484242
0.849416
0.37987
0.764474
0.484242
0.513177
0.600628
0.849416
0.612523
0.51668
0.759741
0.853652
0.603623
0.424708
0.384589
0.540565
0.540565
0.663415
0.612523
0.723252
0.540565
0.660691
0.37987
0.684821
0.480502
0.783123
0.764474
0.769179
0.384589
0.752584
0.537218
0.612523
0.684821
0.934358
0.723252
0.424708
1.276952
0.742936
0.968483
0.892897
0.513177
0.834419
0.566631
0.553751
0.537218
0.742936
0.660691
0.543892
0.723252
0.649678
0.59155
0.480502
0.612523
0.723252
0.684821
0.433119
0.537218
0.949676
0.600628
0.553751
0.59155
0.543892
0.627074
0.594591
0.553751
0.537218
0.553751
0.566631
0.646896
0.834419
0.934358
0.59155
0.671522
0.553751
0.780816
0.780816
0.742936
0.663415
0.649678
0.384589
0.433119
0.537218
0.553751
0.600628
0.437264
1.153768
0.764474
0.600628
0.566631
0.649678
0.469105
0.985103
0.384589
0.73316
0.985103
0.543892
0.627074
0.437264
0.73316
0.569806
0.618384
0.725741
0.834419
0.553751
0.543892
0.671522
0.543892
0.684821
0.780816
0.569806
0.671522
0.484242
0.671522
0.646896
0.671522
0.469105
0.553751
0.700446
0.663415
0.752584
0.566631
0.730695
0.918784
0.999644
0.350223
0.618384
0.627074
0.553751
0.569806
0.938211
0.671522
0.484242
0.700446
0.457425
0.51668
0.730695
0.350223
0.649678
0.808062
1.006836
0.671522
0.725741
0.646896
0.671522
0.843021
0.51668
0.977751
0.730695
0.684821
0.783123
0.569806
0.553751
0.457425
0.700446
0.553751
0.916819
1.028109
1.019299
0.600628
0.725741
0.843021
0.834419
0.51668
0.627074
0.730695
0.480502
0.51668
0.679533
0.752584
0.649678
0.994216
0.730695
0.513177
0.484242
0.569806
0.553751
0.874527
0.790003
0.949676
0.671522
0.684821
0.816942
0.612523
0.783123
0.600628
0.513177
0.900942
0.801337
0.752584
0.365348
0.566631
0.816942
0.627074
0.679533
0.553751
1.019299
0.859968
0.816942
0.720753
0.703017
0.660691
0.684821
0.484242
0.703017
0.684821
0.37987
0.859968
0.513177
0.840879
0.365348
0.49529
0.764474
0.618384
0.612523
0.968483
0.759741
0.513177
0.805827
0.752584
0.646896
0.859968
0.684821
0.37987
0.816942
0.902942
0.968483
0.49529
0.566631
0.484242
0.603623
0.49529
0.759741
0.660691
0.918784
0.49529
0.759741
0.603623
0.703017
0.484242
0.569806
0.684821
0.537218
0.742936
0.49529
0.553751
0.938211
0.543892
0.764474
0.649678
0.537218
1.026353
0.660691
0.660691
0.469105
0.849416
0.783123
0.742936
0.600628
0.566631
0.808062
0.566631
0.663415
0.51668
0.365348
0.612523
0.49529
0.537218
0.484242
0.836578
0.684821
0.679533
0.424708
0.816942
0.646896
0.553751
0.684821
0.513177
0.424708
0.569806
0.730695
0.660691
0.723252
0.49529
0.402913
0.543892
0.649678
0.600628
0.513177
0.553751
0.543892
0.684821
0.49529
0.365348
0.566631
0.671522
0.51668
0.849416
0.457425
0.437264
0.849416
0.513177
0.553751
0.469105
0.684821
0.618384
0.513177
0.402913
0.612523
0.37987
0.49529
0.537218
0.638476
0.703017
0.902942
0.569806
0.553751
0.671522
0.684821
0.723252
0.723252
0.769179
0.671522
0.849416
0.836578
0.469105
0.480502
0.480502
0.537218
0.37987
0.612523
0.679533
0.834419
0.484242
0.37987
0.553751
0.569806
0.612523
0.723252
0.816942
0.543892
0.49529
0.663415
0.671522
0.59155
0.543892
0.484242
0.543892
0.805827
0.569806
0.663415
0.684821
0.553751
0.999644
0.37987
0.600628
0.671522
0.553751
0.618384
0.603623
0.816942
0.977751
0.834419
0.543892
0.553751
0.612523
0.886816
1.276952
0.723252
0.49529
0.537218
0.96288
0.700446
0.618384
0.469105
0.849416
0.684821
0.892897
0.49529
0.59155
0.73316
0.51668
0.940131
0.603623
0.484242
0.365348
0.618384
0.663415
0.853652
0.892897
0.594591
0.600628
0.537218
0.725741
0.723252
1.022832
0.437264
0.892897
0.759741
0.51668
0.730695
0.769179
0.96288
0.73316
0.892897
0.853652
0.638476
0.612523
1.019299
0.365348
0.646896
0.543892
0.902942
0.484242
0.594591
0.627074
0.783123
0.723252
0.424708
0.663415
0.537218
0.752584
0.424708
0.306261
1.036844
0.569806
0.703017
0.437264
0.801337
0.805827
0.594591
0.671522
1.048951
0.553751
0.859968
0.725741
0.569806
1.096043
0.783123
0.638476
0.703017
0.553751
0.306261
0.759741
0.433119
0.730695
0.684821
0.730695
0.612523
0.612523
0.618384
0.612523
0.553751
0.843021
0.612523
0.769179
0.612523
0.594591
0.730695
0.769179
0.627074
0.540565
0.853652
0.853652
0.663415
0.916819
0.96288
0.684821
0.866238
0.553751
0.433119
0.918784
0.618384
0.752584
0.484242
0.671522
0.684821
0.646896
0.703017
1.254148
0.723252
1.028109
0.513177
0.51668
0.612523
0.649678
0.671522
0.612523
0.783123
0.671522
0.484242
0.553751
0.384589
0.730695
0.684821
0.540565
0.780816
0.649678
0.543892
0.866238
0.618384
0.859968
0.51668
0.603623
0.543892
0.730695
0.663415
0.649678
0.892897
0.671522
0.649678
0.437264
1.048951
0.384589
0.780816
0.968483
0.849416
0.513177
0.49529
0.663415
0.752584
0.646896
1.166208
0.437264
0.537218
0.73316
0.649678
0.618384
0.457425
0.853652
1.021067
0.594591
0.703017
0.723252
0.600628
0.752584
0.569806
0.618384
0.725741
0.649678
0.859968
0.603623
0.730695
0.603623
0.649678
0.51668
1.238226
0.553751
0.457425
0.859968
0.679533
0.703017
0.684821
0.594591
0.600628
0.752584
0.703017
0.51668
0.73316
0.437264
0.638476
0.684821
0.725741
0.96288
0.725741
0.908915
0.684821
0.59155
0.350223
0.808062
0.569806
0.600628
0.600628
0.600628
0.49529
0.51668
0.684821
0.553751
0.424708
0.600628
0.424708
0.49529
0.433119
0.59155
0.603623
0.723252
0.914849
0.679533
0.51668
0.805827
0.350223
0.638476
0.859968
1.036844
0.703017
0.484242
0.874527
0.37987
0.600628
0.484242
0.433119
0.663415
0.553751
0.402913
0.808062
0.566631
0.649678
0.513177
0.566631
0.569806
0.402913
0.725741
0.902942
0.752584
0.569806
0.402913
0.594591
0.769179
0.886816
0.816942
0.513177
0.783123
0.37987
1.048951
0.801337
0.970344
0.725741
0.671522
0.834419
0.671522
0.684821
0.553751
0.50965
0.537218
0.720753
0.836578
1.082797
1.104241
0.783123
0.553751
0.684821
0.566631
0.892897
0.725741
0.703017
0.594591
0.663415
0.73316
0.801337
0.759741
1.142772
0.569806
0.742936
0.638476
0.553751
0.808062
0.537218
0.553751
1.267026
0.684821
0.671522
0.566631
0.849416
0.908915
0.484242
0.990581
0.553751
0.469105
0.627074
0.660691
0.537218
0.994216
1.192212
0.790003
0.843021
0.663415
0.801337
0.566631
0.484242
0.424708
0.627074
0.484242
0.638476
0.934358
0.73316
0.537218
0.469105
0.816942
0.780816
0.350223
0.553751
0.543892
0.484242
0.553751
0.553751
0.566631
0.543892
0.853652
0.900942
0.420439
0.671522
0.759741
0.840879
0.350223
0.484242
0.816942
0.759741
0.600628
0.537218
0.59155
0.553751
0.725741
0.780816
0.424708
0.424708
1.006836
0.513177
0.660691
1.102606
0.759741
0.569806
0.723252
0.457425
0.50965
0.553751
0.553751
0.671522
0.600628
0.892897
0.543892
0.671522
0.600628
0.420439
0.537218
0.723252
0.780816
0.769179
0.484242
0.457425
0.671522
0.612523
0.553751
0.866238
0.723252
0.600628
0.424708
0.59155
0.433119
0.671522
0.537218
0.703017
0.892897
0.402913
0.537218
0.50965
0.600628
0.646896
0.801337
0.968483
0.780816
0.759741
0.553751
0.752584
0.908915
0.484242
0.759741
0.730695
0.484242
0.51668
0.808062
0.553751
0.402913
0.600628
0.73316
0.618384
0.543892
0.537218
0.437264
0.949676
0.918784
0.469105
0.646896
0.402913
0.540565
0.684821
0.437264
0.649678
0.49529
0.553751
0.801337
0.874527
0.553751
0.51668
0.618384
0.49529
0.892897
0.484242
0.484242
0.469105
0.723252
0.594591
0.703017
0.402913
0.816942
0.853652
0.49529
0.618384
0.684821
0.769179
0.553751
0.569806
0.618384
0.627074
0.424708
0.684821
0.600628
1.104241
0.540565
0.886816
0.780816
0.730695
0.323448
0.627074
0.569806
0.816942
0.649678
0.723252
0.908915
0.638476
0.671522
0.323448
0.752584
0.594591
0.759741
0.484242
0.684821
0.484242
0.424708
0.780816
0.808062
0.994216
0.949676
0.612523
0.600628
0.742936
0.801337
0.600628
0.627074
0.73316
0.437264
0.612523
0.612523
0.612523
0.700446
0.612523
0.679533
0.638476
0.783123
0.627074
1.283996
0.700446
0.840879
0.684821
0.742936
0.808062
0.703017
0.627074
0.916819
1.062619
0.618384
0.600628
0.671522
0.603623
0.671522
1.074436
0.537218
0.603623
0.684821
0.742936
0.932425
0.618384
0.618384
0.437264
0.834419
1.021067
0.949676
0.627074
0.679533
0.742936
1.006836
1.082797
0.543892
0.543892
0.859968
0.627074
0.700446
1.166208
0.543892
0.543892
0.618384
0.859968
0.537218
0.384589
0.603623
0.384589
0.918784
0.638476
0.306261
0.543892
0.566631
0.350223
1.133262
0.73316
0.684821
1.036844
0.49529
0.801337
0.537218
0.553751
0.730695
0.703017
0.384589
0.834419
0.684821
0.849416
0.384589
0.37987
0.306261
0.671522
0.684821
0.350223
0.783123
0.480502
0.769179
0.59155
0.513177
0.684821
1.102606
0.566631
0.916819
0.543892
0.49529
0.723252
0.594591
0.424708
0.537218
0.37987
0.480502
0.480502
0.703017
0.700446
0.433119
0.553751
0.859968
0.908915
0.949676
0.843021
0.918784
0.859968
0.59155
0.723252
0.480502
0.50965
0.700446
0.649678
0.424708
0.671522
0.780816
0.769179
0.612523
0.649678
0.769179
0.59155
0.949676
0.433119
0.723252
0.949676
1.31728
0.600628
0.612523
1.036844
1.026353
0.783123
0.513177
1.022832
0.484242
0.50965
0.752584
0.752584
0.764474
0.849416
0.469105
0.840879
0.742936
0.703017
0.59155
0.853652
0.892897
0.742936
0.600628
0.752584
0.723252
0.805827
0.671522
0.902942
0.513177
1.20874
0.723252
1.036844
0.618384
0.769179
0.484242
0.540565
0.742936
0.660691
0.660691
0.513177
0.783123
0.469105
0.433119
0.700446
0.73316
0.752584
0.994216
0.600628
0.627074
0.384589
0.853652
0.569806
0.752584
0.902942
0.424708
0.537218
0.671522
0.961004
0.805827
0.513177
0.892897
0.433119
0.569806
0.684821
0.859968
0.783123
0.49529
0.484242
0.612523
0.618384
1.128477
1.128477
0.725741
0.484242
0.553751
0.384589
0.684821
0.618384
0.853652
0.703017
0.723252
0.49529
0.612523
0.646896
0.700446
0.600628
0.783123
0.424708
0.836578
0.480502
0.480502
0.783123
0.537218
0.725741
0.671522
0.569806
0.836578
0.940131
0.59155
0.790003
0.553751
0.900942
0.627074
0.703017
1.20874
0.537218
0.402913
0.49529
0.484242
0.723252
0.723252
0.723252
0.780816
0.949676
0.703017
0.553751
0.790003
0.618384
0.684821
0.700446
0.600628
0.402913
0.853652
1.359066
0.985103
0.537218
0.646896
0.816942
0.469105
1.048951
0.671522
0.50965
0.323448
0.433119
0.402913
0.671522
0.671522
0.402913
0.723252
0.723252
0.618384
0.543892
0.433119
0.569806
0.543892
0.543892
0.700446
0.484242
1.128477
1.074436
0.543892
0.469105
0.469105
0.638476
0.663415
0.323448
0.703017
0.569806
0.50965
0.433119
0.700446
0.703017
0.853652
0.914849
0.424708
0.902942
0.790003
0.671522
0.433119
0.618384
0.780816
0.600628
0.723252
0.790003
0.836578
0.684821
0.618384
0.469105
0.73316
1.021067
0.985103
0.49529
0.600628
0.424708
0.600628
0.49529
0.638476
1.022832
0.720753
0.566631
0.816942
0.783123
0.543892
0.663415
0.970344
0.543892
0.537218
0.600628
0.553751
0.892897
0.618384
0.543892
0.684821
0.769179
0.566631
1.022832
0.859968
0.725741
0.684821
0.49529
0.600628
1.133262
1.104241
0.513177
0.540565
0.600628
0.600628
0.600628
0.892897
0.840879
0.840879
0.59155
0.420439
0.663415
0.790003
0.836578
0.646896
0.553751
0.543892
0.50965
1.036844
0.627074
0.859968
0.627074
0.730695
0.537218
0.908915
0.684821
0.916819
0.543892
1.122065
0.646896
0.663415
0.627074
0.513177
0.420439
0.49529
0.725741
0.618384
0.985103
0.627074
0.752584
0.513177
0.50965
1.216179
0.725741
0.671522
0.671522
0.671522
0.59155
0.49529
0.600628
0.537218
1.064315
0.874527
0.663415
1.117232
0.671522
0.433119
0.769179
0.600628
0.300314
0.513177
0.769179
0.51668
0.618384
1.238226
0.663415
0.627074
0.553751
0.300314
0.759741
0.730695
0.612523
0.424708
0.469105
0.780816
0.968483
0.433119
0.961004
0.51668
0.859968
0.703017
0.537218
0.627074
0.834419
1.359066
0.874527
0.742936
0.424708
0.553751
0.612523
1.166208
1.087783
0.594591
0.892897
0.469105
0.484242
0.769179
0.638476
0.834419
0.424708
0.742936
1.048951
0.859968
0.424708
0.769179
0.834419
0.49529
0.600628
0.663415
0.663415
0.934358
1.019299
0.730695
0.49529
0.638476
0.663415
0.892897
0.649678
0.424708
0.600628
0.600628
1.064315
0.469105
0.424708
0.730695
0.742936
0.638476
0.638476
0.977751
0.834419
1.160005
0.703017
0.892897
0.618384
0.769179
0.859968
1.05067
0.859968
0.886816
0.916819
0.360377
0.783123
0.853652
0.679533
0.600628
0.985103
1.028109
0.783123
0.836578
0.638476
0.783123
0.537218
0.543892
0.37987
0.600628
0.660691
0.660691
0.543892
0.537218
0.671522
0.725741
0.703017
0.566631
0.671522
0.37987
0.723252
1.254148
0.360377
0.859968
1.069387
0.752584
0.402913
0.720753
0.849416
0.649678
0.49529
0.603623
0.916819
0.51668
0.603623
0.977751
0.874527
0.49529
0.859968
0.949676
0.679533
0.600628
0.537218
0.543892
0.816942
0.660691
0.780816
1.062619
0.720753
0.402913
0.402913
0.853652
0.649678
0.566631
0.723252
0.783123
0.783123
0.723252
0.808062
0.684821
0.684821
0.671522
0.594591
0.59155
0.671522
0.51668
0.402913
0.994216
0.638476
0.834419
0.916819
0.457425
0.350223
0.679533
0.646896
0.723252
[truncated: 6,068 more rows]
