# Supplementary material for: Mechanically induced topological transition of spectrin regulates its distribution in the mammalian cell cortex
Source: Nat Commun. 2024 Jul 8;15:5711. doi: 10.1038/s41467-024-49906-6 (PMC11231315; doi:10.1038/s41467-024-49906-6)
Supplement: Supplementary file 12 — Source data [file 41467_2024_49906_MOESM12_ESM.zip › Source Data Files/Source Data Supplementary/FigureS5/FigureS5b_Pearson's Corr.csv]

Control	Jasplakinolide	Blebbistatin
0.403408648	-0.398768229	0.186711766
0.433419822	-0.957433081	0.230947574
0.864817351	-0.429971199	0.851230244
0.907277356	-0.552599033	-0.29838149
0.418183964	-0.363200813	0.940711624
0.853641005	-0.773808771	0.938575348
0.50025256	-0.713252623	-0.397233343
0.535854324	-0.20584719	0.860541905
0.482578535	-0.789244875	0.962330891
-0.252976351	-0.768600821	0.489632037
		0.810420428
