# Supplementary material for: Mechanically induced topological transition of spectrin regulates its distribution in the mammalian cell cortex
Source: Nat Commun. 2024 Jul 8;15:5711. doi: 10.1038/s41467-024-49906-6 (PMC11231315; doi:10.1038/s41467-024-49906-6)
Supplement: Supplementary file 12 — Source data [file 41467_2024_49906_MOESM12_ESM.zip › Source Data Files/Source Data Supplementary/FigureS5/FigureS5b_jasplakinolide.csv]

Time (min)	Spectrin	Spectrin	Spectrin	Actin	Actin	Actin
0	1	0	10	1	0	10
5	0.996944604	0.05841114	10	0.985987299	0.116641798	10
10	1.02158836	0.048517749	4	0.988729463	0.04844626	4
15	0.988031244	0.058935042	10	1.033566958	0.130027102	10
20	0.989840233	0.076969147	10	1.035487896	0.106939065	10
25	0.980388425	0.086435517	10	1.04702133	0.091014872	10
30	1.049747782	0.088702526	4	1.008942421	0.074076872	4
35	0.969254529	0.083999099	10	1.024013175	0.162621894	10
40	0.979867711	0.099137298	10	1.006645941	0.185228455	10
45	0.984062708	0.09660212	10	1.003648757	0.181942549	10
50	1.000854901	0.09540193	10	1.00652489	0.164516992	10
55	1.011337583	0.113694429	10	1.00706374	0.169439402	10
60	1.029439089	0.10461302	10	0.998882266	0.16721741	10
65	1.070330244	0.112983531	10	0.979821626	0.16891904	10
70	1.076320597	0.094840391	10	0.96728562	0.150966085	10
75	1.10318604	0.106465025	10	0.952682934	0.153426305	10
80	1.123205494	0.110956659	10	0.919696002	0.15303382	10
85	1.141664429	0.123225225	10	0.889552718	0.164938419	10
90	1.158119139	0.131605466	10	0.86515328	0.160283152	10
95	1.195559442	0.134823982	10	0.849166802	0.157632349	10
100	1.188221219	0.123609469	10	0.829138554	0.155892701	10
105	1.20884738	0.146685749	10	0.817985204	0.167774593	10
110	1.228471474	0.154924521	10	0.803622855	0.189957643	10
115	1.235058249	0.148293405	10	0.784779018	0.195153241	10
120	1.236929118	0.153682106	10	0.76300155	0.190450606	10
125	1.258917706	0.160745336	10	0.730374962	0.176127545	10
130	1.265531158	0.173946645	10	0.711257528	0.175444467	10
135	1.279589715	0.184213944	10	0.70017119	0.172851994	10
140	1.301136204	0.185765867	10	0.689320665	0.168951184	10
145	1.310689188	0.176810209	10	0.677288517	0.171603334	10
150	1.30714967	0.19118335	10	0.659085541	0.169883935	10
155	1.308676582	0.177125352	10	0.640478847	0.163502174	10
160	1.319432773	0.181415824	10	0.633383284	0.170089878	10
165	1.303573672	0.197959667	10	0.624034851	0.178875952	10
170	1.306415877	0.208764096	10	0.61381437	0.174650608	10
175	1.29523464	0.210454561	10	0.602834226	0.183356475	10
180	1.301530855	0.218790063	10	0.594215311	0.18103783	10
185	1.294212794	0.204357886	10	0.590637273	0.183457959	10
190	1.278502153	0.191895746	10	0.582542115	0.185101443	10
195	1.281879456	0.175746748	10	0.578138382	0.190254669	10
200	1.278564679	0.178341249	10	0.57070474	0.195838628	10
205	1.289479183	0.179711582	10	0.574421167	0.197203037	10
210	1.264027212	0.136286119	10	0.558242505	0.195189417	10
215	1.281213863	0.17012367	10	0.562708045	0.199523781	10
220	1.274907702	0.181742893	10	0.557094069	0.200831515	10
225	1.263290247	0.176737461	10	0.553846866	0.19776657	10
230	1.266641037	0.180054371	10	0.545709033	0.192181261	10
235	1.260592608	0.160158326	10	0.54558538	0.193116116	10
240	1.243546453	0.169515344	10	0.542115456	0.195671874	10
245	1.199354407	0.24421903	10	0.532731223	0.193465822	10
250	1.253237042	0.153842444	10	0.534802766	0.190622905	10
255	1.252331796	0.154076043	10	0.534881108	0.19122332	10
260	1.245440713	0.153658198	10	0.528053701	0.189713462	10
265
270
