# Supplementary material for: Mechanically induced topological transition of spectrin regulates its distribution in the mammalian cell cortex
Source: Nat Commun. 2024 Jul 8;15:5711. doi: 10.1038/s41467-024-49906-6 (PMC11231315; doi:10.1038/s41467-024-49906-6)
Supplement: Supplementary file 12 — Source data [file 41467_2024_49906_MOESM12_ESM.zip › Source Data Files/Source Data Supplementary/FigureS5/FigureS5b_Blebbistatin.csv]

Time (min)	Spectrin	Spectrin	Spectrin	Actin	Actin	Actin
0	1	0	11	1	0	11
5	1.005483108	0.024400915	11	0.962793234	0.062974974	11
10	1.00822013	0.047816183	11	0.899953279	0.073462877	11
15	0.993480131	0.073675249	11	0.868557734	0.093046325	11
20	0.967570942	0.079553662	11	0.838664425	0.090468783	11
25	0.961367557	0.06180681	11	0.829439885	0.107460006	11
30	0.944646165	0.073531534	11	0.815164377	0.114997032	11
35	0.934802843	0.072772087	11	0.812210916	0.110573328	11
40	0.927737985	0.07739511	11	0.799112618	0.12057217	11
45	0.907504873	0.091652796	11	0.805460946	0.130508131	11
50	0.907337576	0.082920663	11	0.801544809	0.129810996	11
55	0.898175318	0.099227386	11	0.795556244	0.143870782	11
60	0.885991171	0.098037009	11	0.794692202	0.148504213	11
65	0.888421777	0.099081701	11	0.778647933	0.144071755	11
70	0.870169932	0.101958652	11	0.783468555	0.149408573	11
75	0.855801981	0.10375151	11	0.779507613	0.161621936	11
80	0.841683513	0.100244422	11	0.77476156	0.162253036	11
85	0.856182874	0.108538107	11	0.774544605	0.168532527	11
90	0.834518187	0.105506657	11	0.774451517	0.164567337	11
95	0.829918733	0.106459583	11	0.763603404	0.158345802	11
100	0.833572535	0.107697377	11	0.768191482	0.170563968	11
105	0.791588249	0.144668986	11	0.719463393	0.197229345	11
110	0.802135946	0.073274686	5	0.789287055	0.201929812	5
115	0.822802178	0.137827302	5	0.790695877	0.177350227	5
120	0.808096537	0.078569493	5	0.80322103	0.20503782	5
125	0.815716281	0.101650515	5	0.795050959	0.178149769	5
130	0.800343908	0.085828121	5	0.799925513	0.211109941	5
135	0.79219719	0.090631048	5	0.794346902	0.214168577	5
140	0.785528058	0.069350952	5	0.788131316	0.199482156	5
145	0.784133638	0.099837533	5	0.776694835	0.197522247	5
150	0.79701542	0.103589977	5	0.776823582	0.208641717	5
155	0.787519366	0.109709153	5	0.779937095	0.198220229	5
160	0.767829799	0.08153535	5	0.792957178	0.190737291	5
165	0.801952675	0.109289639	5	0.777796425	0.209841484	5
170	0.804388076	0.140518093	5	0.776600488	0.185248935	5
175	0.788242678	0.085523444	5	0.77388406	0.198303494	5
180
185
190
195
200
205
210
215
220
225
230
235
240
245
250
255
260
265
270
