# Supplementary material for: Mechanically induced topological transition of spectrin regulates its distribution in the mammalian cell cortex
Source: Nat Commun. 2024 Jul 8;15:5711. doi: 10.1038/s41467-024-49906-6 (PMC11231315; doi:10.1038/s41467-024-49906-6)
Supplement: Supplementary file 12 — Source data [file 41467_2024_49906_MOESM12_ESM.zip › Source Data Files/Source Data Supplementary/FigureS5/FigureS5b_untreat.csv]

Time (min)	Spectrin	Spectrin	Spectrin	Actin	Actin	Actin
0	1	0	10	1	0	10
5	0.963185955	0.084237298	10	0.926232348	0.115575095	10
10	0.952651887	0.113936359	10	0.870379448	0.172208999	10
15	0.9509534	0.097695761	10	0.937125945	0.086552969	10
20	0.972620637	0.070619765	10	0.949574851	0.09502079	10
25	0.989718834	0.083355528	10	0.927879988	0.111423579	10
30	0.980483666	0.083794348	10	0.951369282	0.099731579	10
35	0.932582266	0.144738238	10	0.847135938	0.205324602	10
40	0.928993047	0.133234627	10	0.829413856	0.220483464	10
45	0.933031923	0.112863568	10	0.841807267	0.220187703	10
50	0.94073861	0.1111082	10	0.839965421	0.161741234	10
55	0.920463607	0.128633274	10	0.905777517	0.123711435	10
60	0.908256946	0.186848727	10	0.853193254	0.255392582	10
65	0.957045822	0.13421573	10	0.864488996	0.192928825	10
70	0.921334658	0.14425625	10	0.860708105	0.216916026	10
75	0.895110251	0.132800424	10	0.828637558	0.240368946	10
80	0.964030877	0.103982346	10	0.902289839	0.133979944	10
85	0.956224199	0.106867747	10	0.899561178	0.106170693	10
90	0.92501643	0.143002745	10	0.844086532	0.191364857	10
95	0.949902339	0.092055552	10	0.873288915	0.132632922	10
100	0.954664726	0.110057937	10	0.844935239	0.133801225	10
105	0.96327283	0.116616884	10	0.822738223	0.158682317	10
110	0.955993477	0.133205886	10	0.78764355	0.171403554	10
115	0.961346544	0.12763043	10	0.765913456	0.146345016	10
120	0.959926729	0.131462831	10	0.759968379	0.114937113	10
125	0.970651066	0.145928212	10	0.760149637	0.161146684	10
130	0.968666789	0.158022736	10	0.723734541	0.172483182	10
135	0.931761381	0.172773163	10	0.709422022	0.190150389	10
140	0.926440357	0.170398562	10	0.728253332	0.216881829	10
145	0.89548914	0.157663459	10	0.723210079	0.169680294	10
150	0.887052824	0.170125881	10	0.737069502	0.179614069	10
155	0.884117896	0.17663301	10	0.715618826	0.165331828	10
160	0.892360335	0.181183171	10	0.709990056	0.157873628	10
165	0.884482519	0.205113905	10	0.700781811	0.198067913	10
170	0.892925924	0.209355976	10	0.716516089	0.189891217	10
175	0.920403857	0.179508097	10	0.739587378	0.194926348	10
180	0.909637082	0.191053433	10	0.742588888	0.201577199	10
185	0.923315445	0.196015508	10	0.720029618	0.205682134	10
190	0.927347784	0.213957175	10	0.710595049	0.203213788	10
195	0.907638321	0.223319723	10	0.698991498	0.234257102	10
200	0.925315969	0.233891544	10	0.71564417	0.215598586	10
205	0.920589465	0.189588595	10	0.726025653	0.201187958	10
210	0.886165225	0.159516276	10	0.728231938	0.210493496	10
215	0.858939462	0.14845971	10	0.724876876	0.213929957	10
220	0.865611793	0.152067525	10	0.687995774	0.185559821	10
225	0.869652915	0.14255461	10	0.679814153	0.188734676	10
230	0.867881909	0.130932043	10	0.669873425	0.184478464	10
235	0.857882966	0.131651358	10	0.658166552	0.169930588	10
240	0.876207977	0.128335534	10	0.666546211	0.159237884	10
245	0.88374411	0.120021542	10	0.680084975	0.151649715	10
250	0.866646867	0.135307502	10	0.66953967	0.142538764	10
255	0.862567804	0.118829837	10	0.661228618	0.126584145	10
260	0.860213125	0.120958608	10	0.645757767	0.135662524	10
265	0.880978831	0.129027998	10	0.626833399	0.135039671	10
270	0.863675376	0.156602331	10	0.634592622	0.118858613	10
	0.901641608	0.137329263	5	0.607862634	0.138117887	5
