# Supplementary material for: Mechanically induced topological transition of spectrin regulates its distribution in the mammalian cell cortex
Source: Nat Commun. 2024 Jul 8;15:5711. doi: 10.1038/s41467-024-49906-6 (PMC11231315; doi:10.1038/s41467-024-49906-6)
Supplement: Supplementary file 12 — Source data [file 41467_2024_49906_MOESM12_ESM.zip › Source Data Files/Source Data Supplementary/FigureS10/SF10F_final_dynamic.txt]

Bin center	Count
172.5	8
177.5	53
182.5	70
187.5	59
192.5	37
197.5	15
202.5	24
207.5	13
212.5	3
217.5	2
222.5	1
