# Supplementary material for: Mechanically induced topological transition of spectrin regulates its distribution in the mammalian cell cortex
Source: Nat Commun. 2024 Jul 8;15:5711. doi: 10.1038/s41467-024-49906-6 (PMC11231315; doi:10.1038/s41467-024-49906-6)
Supplement: Supplementary file 12 — Source data [file 41467_2024_49906_MOESM12_ESM.zip › Source Data Files/Source Data Supplementary/FigureS10/SF10B_nodes.txt]

actin x	actin y	actin	stress fiber	myosin linker	myosin rode	adhesion
-126.963782770564	242.710724893793	1	0	0	0	0
-58.1578037116346	408.865838436269	1	0	0	0	0
105.867857833405	490.913300851203	1	0	0	0	0
285.137663648128	484.292152814956	1	0	0	0	0
316.447185320656	661.769038410783	1	0	0	0	0
243.711561409153	826.392220149591	1	0	0	0	0
268.218813237439	1004.80074077247	1	0	0	0	0
119.545039919639	1105.95835543078	1	0	0	0	0
-40.8136851819233	1197.59926151603	1	0	0	0	0
-118.987272368998	1361.86338200565	1	0	0	0	0
311.769145362398	0	0	0	0	0	0
76.98863634257	287.905202724251	1	0	0	0	0
141.549751832512	453.355681104146	1	0	0	0	0
273.824414393664	566.148528871302	1	0	0	0	0
453.621943876239	545.742253328877	1	0	0	0	0
485.849486943217	722.89163209761	1	0	0	0	0
397.234505545043	879.9318558688	1	0	0	0	0
283.366011556223	1020.65436899622	1	0	0	0	0
162.081118424142	1156.49848857515	1	0	0	0	0
85.8512763629435	1323.48621638395	1	0	0	0	0
276.544311069548	324.88721237107	1	0	0	0	0
286.617286742641	343.767347837448	1	0	0	0	0
339.913717612078	515.186868739943	1	0	0	0	0
400.917729824559	689.636373363927	1	0	0	0	0
547.450155186694	585.127631828932	1	0	0	0	0
529.369366341062	764.162792944254	1	0	0	0	0
448.274462226239	935.426984451327	1	0	0	0	0
363.548336438365	1106.54022586174	1	0	0	0	0
295.148674564485	1276.85061009146	1	0	0	0	0
285.130304726255	1299.5247859241	1	0	0	0	0
623.538290724796	0	0	0	0	0	0
476.156658639588	362.320788250465	1	0	0	0	0
486.332130714143	402.470658459338	1	0	0	0	0
533.641853576032	572.534815502645	1	0	0	0	0
573.1802924305	748.672919271632	1	0	0	0	0
709.222612479474	733.151865274393	1	0	0	0	0
633.200424842825	902.458473468222	1	0	0	0	0
560.56638984702	1071.95775443621	1	0	0	0	0
494.329422680072	1236.90353824962	1	0	0	0	0
484.112171191677	1274.70412169015	1	0	0	0	0
668.625166850186	383.254804541545	1	0	0	0	0
672.451361525523	401.030250584659	1	0	0	0	0
682.998910999493	467.421069507338	1	0	0	0	0
717.824934049201	642.15828669872	1	0	0	0	0
742.048388207261	818.50366276917	1	0	0	0	0
770.060299343452	899.279850303153	1	0	0	0	0
749.324840986162	1034.044806669	1	0	0	0	0
692.109415332507	1200.24545079858	1	0	0	0	0
679.696999485168	1250.60558060281	1	0	0	0	0
676.073410593692	1264.42027754852	1	0	0	0	0
935.307436087194	0	0	0	0	0	0
861.104090640839	405.29989261024	1	0	0	0	0
865.659226920467	442.673038618573	1	0	0	0	0
874.719995131389	542.47118118775	1	0	0	0	0
899.754785040488	719.882112956916	1	0	0	0	0
924.398955882535	801.847549315798	1	0	0	0	0
928.256466105979	977.532660367603	1	0	0	0	0
888.319022318612	1149.54033431182	1	0	0	0	0
872.944427701663	1226.92306689647	1	0	0	0	0
867.736058389771	1251.85350804197	1	0	0	0	0
1051.03007376737	411.112996555283	1	0	0	0	0
1052.21688081407	428.787659138955	1	0	0	0	0
1054.69249871504	490.862707827614	1	0	0	0	0
1063.64695774901	619.946401053535	1	0	0	0	0
1084.46060776847	792.236575866517	1	0	0	0	0
1090.52927818696	885.700619600853	1	0	0	0	0
1077.21561908431	1073.50522404075	1	0	0	0	0
1062.6609036285	1199.21111605216	1	0	0	0	0
1058.24020277714	1237.76221154441	1	0	0	0	0
1056.69109537909	1250.72567748016	1	0	0	0	0
1247.07658144959	0	0	0	0	0	0
1241.0204539676	418.481764711308	1	0	0	0	0
1240.90595676227	456.173410032002	1	0	0	0	0
1240.36811840271	543.209661941278	1	0	0	0	0
1250.56417633833	693.622963823983	1	0	0	0	0
1266.18807916874	811.057499942321	1	0	0	0	0
1247.41580418053	983.551141947862	1	0	0	0	0
1246.11380112456	1157.88957929669	1	0	0	0	0
1246.47514085506	1219.31481505494	1	0	0	0	0
1245.48215684745	1245.69353881234	1	0	0	0	0
1431.1241289279	409.78444424237	1	0	0	0	0
1429.85617930932	426.907376560352	1	0	0	0	0
1427.25814472579	487.541329538041	1	0	0	0	0
1423.30906536869	595.190018984326	1	0	0	0	0
1435.4690757162	747.655220256176	1	0	0	0	0
1426.52699999463	925.447989903642	1	0	0	0	0
1416.57937286313	1074.11179288079	1	0	0	0	0
1430.5234106469	1188.21482691671	1	0	0	0	0
1433.04790032745	1236.68787121466	1	0	0	0	0
1433.84002068942	1250.83436215068	1	0	0	0	0
1558.84572681199	0	0	0	0	0	0
1621.35520088726	401.591737118321	1	0	0	0	0
1616.7592734881	436.387102083313	1	0	0	0	0
1612.03690620103	520.657692518679	1	0	0	0	0
1596.01619020275	662.427608901615	1	0	0	0	0
1595.23549807325	843.710091843335	1	0	0	0	0
1597.06474634889	1025.17973142314	1	0	0	0	0
1603.20109124684	1123.80819577798	1	0	0	0	0
1617.64412113442	1217.68701697508	1	0	0	0	0
1622.23629866887	1248.86479836967	1	0	0	0	0
1814.37738632093	377.685487500441	1	0	0	0	0
1810.29427924526	392.255102711242	1	0	0	0	0
1801.61917035445	440.31854921639	1	0	0	0	0
1773.60344536519	612.625045209764	1	0	0	0	0
1752.17809194422	743.85249923675	1	0	0	0	0
1765.30542927776	923.73875184473	1	0	0	0	0
1786.12892421898	1101.02683697745	1	0	0	0	0
1791.77920433937	1163.91352026871	1	0	0	0	0
1809.41410088099	1237.53531911474	1	0	0	0	0
1812.39675184737	1260.20149242696	1	0	0	0	0
1870.61487217439	0	0	0	0	0	0
2007.36492497969	352.691491512095	1	0	0	0	0
1996.32805363447	376.349857284395	1	0	0	0	0
1952.96888206656	547.0401141263	1	0	0	0	0
1911.47272966571	647.608247806117	1	0	0	0	0
1915.03073610352	826.088466937217	1	0	0	0	0
1936.63836977357	993.016377181193	1	0	0	0	0
1969.00345236858	1162.02697835899	1	0	0	0	0
1988.01565653937	1188.14323586462	1	0	0	0	0
2002.90604729844	1264.15293544843	1	0	0	0	0
2208.2279308654	316.365893273169	1	0	0	0	0
2196.44523448633	321.938390645815	1	0	0	0	0
2140.80047263888	490.154675309873	1	0	0	0	0
2086.15355508542	585.955000188679	1	0	0	0	0
2050.83255402633	762.028256888696	1	0	0	0	0
2084.26708145204	890.809362230946	1	0	0	0	0
2100.84181575128	1069.0191542503	1	0	0	0	0
2142.23532641527	1087.0670485467	1	0	0	0	0
2188.10212638353	1253.95938461639	1	0	0	0	0
2201.90704674229	1288.6626152071	1	0	0	0	0
2182.38401753679	0	0	0	0	0	0
2409.01089526134	279.027735947607	1	0	0	0	0
2334.46022842596	439.313716767401	1	0	0	0	0
2266.61253117982	545.464337518598	1	0	0	0	0
2153.71528613172	684.227842904794	1	0	0	0	0
2229.33089718169	786.411843851893	1	0	0	0	0
2250.055433123	966.072711783205	1	0	0	0	0
2212.44139369129	1145.83575417506	1	0	0	0	0
2337.90964241235	1147.48537558059	1	0	0	0	0
2400.86459963874	1314.71431089601	1	0	0	0	0
2614.72255009961	244.588351248569	1	0	0	0	0
2537.42920844297	408.533953143616	1	0	0	0	0
2449.15895946248	571.720721411993	1	0	0	0	0
2332.61818432747	711.922851412883	1	0	0	0	0
2216.95033581289	851.586971588934	1	0	0	0	0
2395.66310918017	852.136827100896	1	0	0	0	0
2332.25085658401	1016.32063011282	1	0	0	0	0
2389.12679822911	1186.04212097505	1	0	0	0	0
2540.00896560725	1197.96807246039	1	0	0	0	0
2605.01562165685	1364.98544276924	1	0	0	0	0
-372.440227270315	240.418433931583	0	1	0	0	0
-141.131770165352	240.394251755449	0	1	0	0	0
90.178280441941	240.373021460494	0	1	0	0	0
321.489941157764	240.354216599699	0	1	0	0	0
552.803217869317	240.337277603798	0	1	0	0	0
784.118105339928	240.321616188275	0	1	0	0	0
1015.43458688752	240.306619694768	0	1	0	0	0
1246.75263415136	240.29165548961	0	1	0	0	0
1478.07220695236	240.276075786872	0	1	0	0	0
1709.39325325272	240.259223424453	0	1	0	0	0
1940.71570922037	240.24043919534	0	1	0	0	0
2172.03949940377	240.219071322299	0	1	0	0	0
2403.36453702212	240.194487563286	0	1	0	0	0
2634.69072437513	240.16609024637	0	1	0	0	0
2866.01795337596	240.133334258958	0	1	0	0	0
-371.871809353571	1377.98085152388	0	1	0	0	0
-140.598857202337	1377.92137300426	0	1	0	0	0
90.6717492873146	1377.860722452	0	1	0	0	0
321.940232304671	1377.798682811	0	1	0	0	0
553.206855157095	1377.73560362492	0	1	0	0	0
784.471916481645	1377.67255534917	0	1	0	0	0
1015.73574330036	1377.611457118	0	1	0	0	0
1246.99868302707	1377.55515972902	0	1	0	0	0
1478.26109459	1377.50746332952	0	1	0	0	0
1709.5233389	1377.47304991497	0	1	0	0	0
1940.78576896831	1377.45731505094	0	1	0	0	0
2172.04872005874	1377.46609146457	0	1	0	0	0
2403.31250033367	1377.5052688829	0	1	0	0	0
2634.57738250189	1377.5803285136	0	1	0	0	0
2865.84359697333	1377.6958249654	0	1	0	0	0
-623.538290724796	229.997866667312	0	0	0	0	1
-623.538290724796	1390.00213332271	0	0	0	0	1
3117.69145362398	229.997866667312	0	0	0	0	1
3117.69145362398	1390.00213332271	0	0	0	0	1
-36.0443167132096	313.160588684771	0	0	1	0	0
-24.649893729326	1294.31628663521	0	0	1	0	0
2520.38755126797	310.716680113264	0	0	1	0	0
2515.29639563428	1292.55594204188	0	0	1	0	0
1367.9426250428	1157.01116732319	0	0	0	0	0
1635.74245910887	1073.7909894567	0	0	0	0	0
786.542702432316	726.848020808269	0	0	0	1	0
623.93080122112	799.924377228956	0	0	0	1	0
1835.12199077791	669.653586306586	0	0	0	0	0
1814.28048970853	536.273202068193	0	0	0	0	0
321.4474682886	578.134885659467	0	0	0	0	0
432.315237746599	501.110505845182	0	0	0	0	0
2173.71294014893	834.970336798253	0	0	0	0	0
2226.22744174533	710.603460300603	0	0	0	0	0
1132.8905806186	701.935313581345	0	0	0	1	0
1201.37772051208	893.436420497012	0	0	0	1	0
1704.23967309841	837.100447641605	0	0	0	1	0
1542.24025466407	751.264307000375	0	0	0	1	0
452.633804598311	646.961296844594	0	0	0	0	0
586.378261064973	628.594825690428	0	0	0	0	0
1721.93801401852	561.945854280998	0	0	0	0	0
1643.97484216604	715.1545595699	0	0	0	0	0
2146.37493559633	974.483351542915	0	0	0	0	0
2249.44154644372	1061.6723831844	0	0	0	0	0
469.012548610727	1059.63510267206	0	0	0	0	0
401.004985599466	1224.12519802143	0	0	0	0	0
487.482177097029	1145.89332080357	0	0	0	0	0
776.102610302458	1129.44915368626	0	0	0	0	0
1036.89728715432	971.753069002863	0	0	0	0	0
864.473504713022	1050.5745108315	0	0	0	0	0
1829.35757442344	1005.92732200112	0	0	0	1	0
2106.11770311272	1176.38988967591	0	0	0	1	0
2417.47438268536	1206.58363136169	0	0	0	0	0
2316.20422216322	1117.32094400292	0	0	0	0	0
