# Supplementary material for: Mechanically induced topological transition of spectrin regulates its distribution in the mammalian cell cortex
Source: Nat Commun. 2024 Jul 8;15:5711. doi: 10.1038/s41467-024-49906-6 (PMC11231315; doi:10.1038/s41467-024-49906-6)
Supplement: Supplementary file 12 — Source data [file 41467_2024_49906_MOESM12_ESM.zip › Source Data Files/Source Data Supplementary/FigureS10/SF10I_nodes.txt]

actin x	actin y	actin	stress fiber	myosin linker	myosin rode	adhesion
-87.1496007631739	56.5680031997656	1	0	0	0	0
-43.2145418846728	235.236641048224	1	0	0	0	0
77.0817884196136	376.635755816973	1	0	0	0	0
245.099924360118	421.174760805346	1	0	0	0	0
169.921069617199	595.298622668896	1	0	0	0	0
154.142227413945	792.061355226322	1	0	0	0	0
104.087288736669	980.542662681151	1	0	0	0	0
91.434035838656	1173.74930367588	1	0	0	0	0
12.3868085870688	1358.38145566374	1	0	0	0	0
-68.8559249601581	1533.76068702653	1	0	0	0	0
311.769145362398	0	0	0	0	0	0
106.150168461494	144.040198800037	1	0	0	0	0
153.148574222851	322.317101236716	1	0	0	0	0
239.685851904054	477.220341389197	1	0	0	0	0
346.531569015572	570.083871666289	1	0	0	0	0
276.462228442807	743.271363912679	1	0	0	0	0
273.935736315689	931.279251693988	1	0	0	0	0
260.553204435151	1122.47016866341	1	0	0	0	0
206.331689440709	1308.0271955707	1	0	0	0	0
133.988741468291	1487.26740351924	1	0	0	0	0
299.456016089105	192.021274499214	1	0	0	0	0
306.16887689089	225.286407388817	1	0	0	0	0
354.286863306611	390.980865857791	1	0	0	0	0
412.450504238475	553.757753715913	1	0	0	0	0
453.915877495894	721.583816659466	1	0	0	0	0
434.618538229694	898.359814457824	1	0	0	0	0
412.509329291857	1075.6412179724	1	0	0	0	0
385.281511460164	1251.79216772593	1	0	0	0	0
341.570773960273	1424.85381428053	1	0	0	0	0
328.60797574289	1447.4738034152	1	0	0	0	0
623.538290724796	0	0	0	0	0	0
492.735117657674	239.882315813308	1	0	0	0	0
504.097752945999	289.987793184903	1	0	0	0	0
541.714375278757	465.098533746941	1	0	0	0	0
580.434776704369	638.912546501714	1	0	0	0	0
595.944536657091	816.588661962164	1	0	0	0	0
585.919033241823	994.247210743152	1	0	0	0	0
567.768686667939	1171.21503284956	1	0	0	0	0
540.962477497104	1345.88004994886	1	0	0	0	0
523.414427486406	1408.72772316781	1	0	0	0	0
680.320336215994	262.586276003886	1	0	0	0	0
684.356888260641	286.540728490505	1	0	0	0	0
687.860402037646	363.935951881754	1	0	0	0	0
718.031137135137	542.829803474623	1	0	0	0	0
749.17734566683	721.594100427487	1	0	0	0	0
753.993622393553	903.270697047612	1	0	0	0	0
743.015367757278	1081.70198653689	1	0	0	0	0
728.031623553859	1259.61455209652	1	0	0	0	0
714.41788452214	1375.90687527942	1	0	0	0	0
707.59484885707	1374.52248244913	1	0	0	0	0
935.307436087194	0	0	0	0	0	0
867.692786882654	286.655413211768	1	0	0	0	0
870.443409481596	342.213756105297	1	0	0	0	0
873.417416082153	446.974490189636	1	0	0	0	0
902.226503468998	625.063766699228	1	0	0	0	0
915.731842941923	807.829256144508	1	0	0	0	0
916.266002499715	989.263310057899	1	0	0	0	0
900.749731784705	1169.02757307457	1	0	0	0	0
895.62644874051	1321.07016469093	1	0	0	0	0
892.736239726061	1346.2476984424	1	0	0	0	0
1052.02412657426	284.408637027095	1	0	0	0	0
1053.01474359516	317.623067424586	1	0	0	0	0
1055.26352378796	400.871288155162	1	0	0	0	0
1063.64216561532	533.699528056325	1	0	0	0	0
1077.57382025594	716.258915533657	1	0	0	0	0
1085.30929282346	892.271723518962	1	0	0	0	0
1082.25538787629	1071.66186512917	1	0	0	0	0
1068.84293345647	1247.74960458535	1	0	0	0	0
1075.64636419192	1318.98132847115	1	0	0	0	0
1075.06100521759	1329.60324313802	1	0	0	0	0
1247.07658144959	0	0	0	0	0	0
1236.09996373942	293.748389277346	1	0	0	0	0
1236.90756306977	354.066329082487	1	0	0	0	0
1239.96313745965	459.919193838687	1	0	0	0	0
1244.6984293676	625.948282762061	1	0	0	0	0
1251.8521085028	805.903554386888	1	0	0	0	0
1257.96273012351	981.220729516034	1	0	0	0	0
1252.58755822107	1164.78026289131	1	0	0	0	0
1253.85830265894	1278.95119127253	1	0	0	0	0
1257.92342509021	1321.43043832099	1	0	0	0	0
1419.59047348575	273.673209508608	1	0	0	0	0
1419.66361698335	310.586278598441	1	0	0	0	0
1420.19956896623	391.821043331876	1	0	0	0	0
1419.95370604203	528.049785421151	1	0	0	0	0
1419.96091602358	710.322170124287	1	0	0	0	0
1424.3773703599	891.404506855786	1	0	0	0	0
1419.15911677783	1076.95457651743	1	0	0	0	0
1431.67510247628	1238.33316749391	1	0	0	0	0
1439.20810711982	1309.34863105843	1	0	0	0	0
1441.40168666886	1328.6531706742	1	0	0	0	0
1558.84572681199	0	0	0	0	0	0
1604.14302905347	272.995924627443	1	0	0	0	0
1602.70642676861	327.873319009291	1	0	0	0	0
1601.97226759709	432.902640877037	1	0	0	0	0
1586.93564396724	614.807478288966	1	0	0	0	0
1595.04980754609	797.47245700529	1	0	0	0	0
1584.99819690276	988.192612964559	1	0	0	0	0
1597.39466926447	1169.40945561895	1	0	0	0	0
1619.90260469262	1292.9205163354	1	0	0	0	0
1624.5751901924	1340.95171553979	1	0	0	0	0
1791.04686092738	244.247788605459	1	0	0	0	0
1787.75709814229	268.887037490187	1	0	0	0	0
1784.76189860247	345.673508874102	1	0	0	0	0
1755.82380581569	522.471525198204	1	0	0	0	0
1755.23617697523	697.395611674952	1	0	0	0	0
1771.36552273656	873.805015811328	1	0	0	0	0
1777.8124536548	1062.58049093697	1	0	0	0	0
1795.33548995322	1245.91762020004	1	0	0	0	0
1806.74870107133	1351.81960438779	1	0	0	0	0
1810.96741038802	1372.82301765651	1	0	0	0	0
1870.61487217439	0	0	0	0	0	0
1978.34398009117	218.359544515537	1	0	0	0	0
1968.10198227874	278.574540388149	1	0	0	0	0
1923.45851815737	457.4122393993	1	0	0	0	0
1890.70864835022	640.184904152403	1	0	0	0	0
1897.02055747808	819.863679347003	1	0	0	0	0
1902.81885479427	1000.03370175233	1	0	0	0	0
1958.29527129239	1167.17897158688	1	0	0	0	0
1986.86989598827	1343.27234346574	1	0	0	0	0
1996.9309008427	1406.94634505351	1	0	0	0	0
2172.62291177618	168.320187608073	1	0	0	0	0
2163.29132267228	202.450744493177	1	0	0	0	0
2113.65605085379	381.78614813664	1	0	0	0	0
2061.63876211442	561.926217260721	1	0	0	0	0
2056.68277670073	738.65764453483	1	0	0	0	0
2058.0002418241	916.06310540946	1	0	0	0	0
2062.79767802669	1097.24598624631	1	0	0	0	0
2145.18710814174	1256.89693155847	1	0	0	0	0
2180.75284948285	1433.8213381702	1	0	0	0	0
2190.35419905312	1462.67420883606	1	0	0	0	0
2182.38401753679	0	0	0	0	0	0
2366.82141647274	118.001452996044	1	0	0	0	0
2311.96482457393	298.395029548799	1	0	0	0	0
2222.45376267115	460.192826450342	1	0	0	0	0
2226.5082969376	642.886832746024	1	0	0	0	0
2213.81485555104	825.235608852135	1	0	0	0	0
2217.20390045848	1007.57618998042	1	0	0	0	0
2226.70690158823	1191.29077940076	1	0	0	0	0
2334.39276474216	1340.73973617214	1	0	0	0	0
2383.55442701241	1519.10712116974	1	0	0	0	0
2566.53032973969	45.919076756479	1	0	0	0	0
2509.58297066001	222.108134583862	1	0	0	0	0
2383.59968928159	364.154985135102	1	0	0	0	0
2379.49109159862	547.475155601144	1	0	0	0	0
2371.11100104001	730.197712114086	1	0	0	0	0
2370.60486191836	912.980348037106	1	0	0	0	0
2376.6683892626	1095.26015051957	1	0	0	0	0
2393.4468441729	1278.76156632823	1	0	0	0	0
2527.97821692901	1414.66946887694	1	0	0	0	0
2582.29859623935	1590.73493032397	1	0	0	0	0
-371.80312229217	-60.8441641730611	0	1	0	0	0
-140.624671621506	-60.9571033011743	0	1	0	0	0
90.5531850889605	-61.073554720645	0	1	0	0	0
321.730455087403	-61.1937910882603	0	1	0	0	0
552.907149467233	-61.3180567469546	0	1	0	0	0
784.083282576744	-61.446577828382	0	1	0	0	0
1015.25887146286	-61.5795699675498	0	1	0	0	0
1246.43393536739	-61.7172432653331	0	1	0	0	0
1477.60849529027	-61.8598043370412	0	1	0	0	0
1708.78257363054	-62.0074554778953	0	1	0	0	0
1939.95619391104	-62.1603911495564	0	1	0	0	0
2171.12938058907	-62.318792138029	0	1	0	0	0
2402.30215895057	-62.482817846508	0	1	0	0	0
2633.47455508164	-62.6525972627552	0	1	0	0	0
2864.64659590741	-62.828219176685	0	1	0	0	0
-370.041785613807	1679.46378542967	0	1	0	0	0
-138.926083092624	1679.82739571226	0	1	0	0	0
92.18940992627	1680.18976285852	0	1	0	0	0
323.304684223921	1680.55138862083	0	1	0	0	0
554.419729753939	1680.91279866039	0	1	0	0	0
785.534535874842	1681.2745329433	0	1	0	0	0
1016.64909158227	1681.63713442835	0	1	0	0	0
1247.76338573786	1682.00113598703	0	1	0	0	0
1478.8774072929	1682.3670455486	0	1	0	0	0
1709.99114550572	1682.73532955389	0	1	0	0	0
1941.10459015309	1683.10639493915	0	1	0	0	0
2172.21773173639	1683.48057006082	0	1	0	0	0
2403.33056168401	1683.85808520451	0	1	0	0	0
2634.44307255145	1684.2390535794	0	1	0	0	0
2865.55525822064	1684.6234539503	0	1	0	0	0
-623.538290724796	-90	0	0	0	0	1
-623.538290724796	1710	0	0	0	0	1
3117.69145362398	-90	0	0	0	0	1
3117.69145362398	1710	0	0	0	0	1
-8.07132472878425	145.281614349342	0	0	1	0	0
25.8398750317341	1459.80318206984	0	0	1	0	0
2480.97823895748	128.676221445462	0	0	1	0	0
2497.94374672692	1508.17050679022	0	0	1	0	0
1324.99630543737	1082.63260936388	0	0	0	0	0
1495.80231945197	1240.99691072319	0	0	0	0	0
287.196856719628	919.597320334346	0	0	0	0	0
518.817778336197	905.349947158811	0	0	0	0	0
1714.18599067175	433.682558316448	0	0	0	1	0
2001.73885042996	372.590975974697	0	0	0	1	0
253.850854330963	528.852418380177	0	0	0	1	0
188.489206525078	230.54790247519	0	0	0	1	0
2165.24131956421	888.173163065481	0	0	0	0	0
2242.2187974579	667.644750298597	0	0	0	0	0
1191.37478604211	716.036917560868	0	0	0	1	0
1141.84247027442	981.718106054722	0	0	0	1	0
1533.85066098169	1078.18554836698	0	0	0	1	0
1197.60189207362	1072.55428584551	0	0	0	1	0
466.699663843789	382.022397596545	0	0	0	1	0
759.769651751645	451.246748515337	0	0	0	1	0
1533.01741108397	891.374533514596	0	0	0	0	0
1367.33798829139	804.093270637358	0	0	0	0	0
455.186509139987	1166.21613951596	0	0	0	1	0
103.384177955478	1280.05265163677	0	0	0	1	0
2208.31973549787	390.529458373983	0	0	0	0	0
1869.68546597548	546.34724541117	0	0	0	0	0
583.081339297823	376.158638131894	0	0	0	0	0
398.427124162287	307.87977381717	0	0	0	0	0
1707.21716908596	789.557694830523	0	0	0	1	0
1958.60197620734	553.174453604141	0	0	0	1	0
1017.28268437249	1162.81301426303	0	0	0	1	0
612.254262572968	1258.90321163165	0	0	0	1	0
