# Supplementary material for: Mechanically induced topological transition of spectrin regulates its distribution in the mammalian cell cortex
Source: Nat Commun. 2024 Jul 8;15:5711. doi: 10.1038/s41467-024-49906-6 (PMC11231315; doi:10.1038/s41467-024-49906-6)
Supplement: Supplementary file 12 — Source data [file 41467_2024_49906_MOESM12_ESM.zip › Source Data Files/Source Data Supplementary/FigureS10/SF10A_edges.txt]

edge end 1	edge end 2	edge type	force spring
1	2	0	0.00469000474346786
1	12	0	-0.138821670725493
2	3	0	0.00348900584408696
2	12	0	-0.00681649971035959
2	13	0	-0.134078065087606
3	4	0	0.00142542051365104
3	14	0	0.00196061514476425
4	5	0	3.74280317801265e-05
4	15	0	0.00126711502505481
5	15	0	0.000313934344093589
5	16	0	-0.000423471541149133
6	7	0	-0.000147809076217264
6	17	0	0.000130596515107851
7	8	0	-0.000714224272563868
7	17	0	-0.00052979562597282
8	9	0	-0.0260346316483729
8	18	0	-0.0271523645713967
8	19	0	0.0240024810695479
9	10	0	-0.0068733128587758
9	19	0	-0.124507209443819
9	20	0	-0.0100912807516862
10	20	0	-0.135254607727211
12	13	0	0.010386756476273
12	21	0	-0.114874832597803
12	22	0	-0.166608510736579
13	14	0	0.00213470661569305
13	22	0	-0.0171081334848445
13	23	0	-0.122671005538207
14	15	0	0.00332171991302432
14	24	0	0.000534563518614652
15	16	0	0.000738799181604988
15	25	0	0.00414708002575709
16	25	0	-0.000677410923653825
17	18	0	0.000394809594131747
18	19	0	-0.00871160950370752
18	27	0	-0.0353790323954686
18	28	0	0.00651752622089779
19	20	0	0.011388304193185
19	28	0	-0.102054319140507
19	29	0	-0.00856131714646466
20	29	0	-0.166231636106094
20	30	0	-0.114827999969743
21	32	0	-0.114973524090648
22	23	0	0.0149741787452672
22	32	0	-0.0588316581682862
22	33	0	-0.135168915525771
23	24	0	-0.00842265335842216
23	33	0	-0.0253822575874052
23	34	0	-0.100338179032449
24	25	0	-0.00371703494985036
24	34	0	0.00602007224866014
24	35	0	-0.00430366814062741
25	26	0	-0.000703475174892027
26	36	0	0.000911589410849652
26	37	0	-0.000424432126138554
27	28	0	0.00360530102597699
27	37	0	-0.0306129855918295
27	38	0	-0.00549163184280302
28	29	0	0.0170018851962674
28	38	0	-0.0865106788465939
28	39	0	-0.0131186297038148
29	39	0	-0.132672914122876
29	40	0	-0.0569161083379787
30	40	0	-0.114725139288079
32	41	0	-0.0713362074425223
32	42	0	-0.103791683517035
33	34	0	0.028160501224163
33	42	0	-0.0311232017518882
33	43	0	-0.134061798418331
34	35	0	0.0240117845693635
34	43	0	-0.00862308720655603
34	44	0	-0.0908762046126016
35	36	0	0.031224571175817
35	44	0	0.00905448276012566
35	45	0	-0.00848010316705491
36	45	0	-0.0300100386791262
36	46	0	0.032609881635837
37	38	0	0.0117026206767836
37	46	0	-0.0180014970755778
37	47	0	-0.0130519192031235
38	39	0	0.0166122688333809
38	47	0	-0.0782621459462511
38	48	0	-0.0157243567655418
39	48	0	-0.123597523161229
39	49	0	-0.0277667744861704
40	49	0	-0.101695526913445
40	50	0	-0.0712168575781862
41	52	0	-0.071457454883336
42	52	0	-0.0425045733330375
42	53	0	-0.0941471191562768
43	44	0	0.0172482615597295
43	53	0	-0.0129307605525617
43	54	0	-0.135681151491443
44	45	0	0.0107148311101217
44	54	0	-0.00721627092373237
44	55	0	-0.0795734324285082
45	46	0	0.0350442405766917
45	55	0	-0.00840543951930024
45	56	0	-0.0286563205353718
46	47	0	0.0397507269624481
46	56	0	-8.06887800973022e-05
46	57	0	0.0259592023521259
47	48	0	0.0231999185838771
47	57	0	-0.0858577023663214
47	58	0	-0.0077214241213407
48	58	0	-0.130171857799581
48	59	0	-0.0129616831682756
49	59	0	-0.0888973349925883
49	60	0	-0.0423803781418975
50	60	0	-0.0710979254699793
52	61	0	-0.0515074716796923
52	62	0	-0.0629299425444109
53	62	0	-0.0264790120656576
53	63	0	-0.0831137001792403
54	55	0	0.00165179899462928
54	63	0	-0.0222696812085714
54	64	0	-0.125859869374903
55	56	0	-0.0178203705455821
55	64	0	-0.0348126390745803
55	65	0	-0.0575031410160283
56	57	0	-0.0277795420852802
56	65	0	-0.0137912074316352
56	66	0	-0.0194278181832268
57	58	0	0.00686006199471644
57	66	0	-0.0489881733284102
57	67	0	-0.0204160311611255
58	67	0	-0.125267146146268
58	68	0	-0.01725671363246
59	68	0	-0.077090426229123
59	69	0	-0.0267196238465259
60	69	0	-0.0627165083051952
60	70	0	-0.0509937069416555
61	72	0	-0.0516410250166191
62	72	0	-0.0434711800766072
62	73	0	-0.0466497362044895
63	73	0	-0.0312335000200707
63	74	0	-0.0759671518658182
64	65	0	-0.0226595982945039
64	74	0	-0.0734561710596184
64	75	0	-0.0929748492864203
65	66	0	-0.0457748641279623
65	75	0	-0.0412284462896639
65	76	0	-0.0324112544010222
66	67	0	-0.0318256043605093
66	76	0	-0.0340814968853414
66	77	0	-0.0372387728737545
67	77	0	-0.0832603433474672
67	78	0	-0.0697674320042369
68	78	0	-0.0690081065930905
68	79	0	-0.0264211210920212
69	79	0	-0.0480951982817487
69	80	0	-0.0418203935259417
70	80	0	-0.0508715846960925
72	81	0	-0.0516509472577562
72	82	0	-0.0435851210766879
73	82	0	-0.0489340258188197
73	83	0	-0.0282668922948384
74	75	0	0.0208761161649164
74	83	0	-0.0735722860927494
74	84	0	-0.0822636501311625
75	76	0	-0.011402878813816
75	84	0	-0.0746820800573508
75	85	0	-0.0602542423746176
76	77	0	-0.0370534259218013
76	85	0	-0.0600423950127056
76	86	0	-0.00168707635848779
77	78	0	0.0286614311485218
77	86	0	0.0211044965014184
77	87	0	-0.070931447945792
78	87	0	-0.0433794576599511
78	88	0	-0.0349145918896194
79	88	0	-0.0302454088445646
79	89	0	-0.0440223507343882
80	89	0	-0.0430941686273831
80	90	0	-0.0494917699998506
81	92	0	-0.0517845025418354
82	92	0	-0.0620920866946287
82	93	0	-0.0299377287250789
83	84	0	0.0371331695099006
83	93	0	-0.0603480780814285
83	94	0	-0.0388579765102917
84	85	0	0.0032572249347924
84	94	0	-0.110674189627654
84	95	0	-0.0123293806373706
85	86	0	-0.014084063101681
85	95	0	-0.084803067077267
86	87	0	-0.0183106560045715
86	96	0	0.017366519248631
86	97	0	0.00710307637827595
87	97	0	0.02126551899809
87	98	0	-0.0630315322479821
88	98	0	-0.00647558351702704
88	99	0	-0.056564606912573
89	99	0	-0.0285627160371338
89	100	0	-0.0579436449719932
90	100	0	-0.0493740490392752
92	101	0	-0.0697747793910641
92	102	0	-0.0439212979058536
93	102	0	-0.079575263559698
93	103	0	-0.00860577362103002
94	95	0	-0.0202159259373092
94	103	0	-0.143561452327752
94	104	0	0.0109254443096364
95	96	0	0.0231432234533587
95	104	0	-0.0548671945218715
96	97	0	-0.0350446742690299
96	105	0	-0.027392297215309
96	106	0	0.00220618333152434
97	98	0	-0.0180823907661531
97	106	0	0.00832758263017795
97	107	0	-0.0492972245889666
98	107	0	-0.00262170630863612
98	108	0	-0.122603979121523
99	108	0	-0.00765096632717886
99	109	0	-0.0753206787153379
100	109	0	-0.0409822723259738
100	110	0	-0.0659348291684242
101	112	0	-0.0698874669944635
102	112	0	-0.0961307517973215
102	113	0	-0.0255167934698933
103	104	0	0.0440649716931731
103	113	0	-0.123173521797521
103	114	0	-0.0230111861241999
104	105	0	0.0457571194518149
104	114	0	-0.0546830822075199
104	115	0	0.0273688764842213
105	106	0	0.0277204784060308
105	115	0	-0.0566545688085727
105	116	0	-0.0201260668880609
106	107	0	-0.000752751396012657
106	117	0	-0.0239270871717518
107	108	0	0.00467787646328677
107	117	0	-0.0161034982968525
107	118	0	-0.0973968040073545
108	118	0	-0.000991452103524781
108	119	0	-0.125403014515333
109	119	0	-0.0222349350513784
109	120	0	-0.0921134843813237
110	120	0	-0.0658262945757531
112	121	0	-0.110664978354053
112	122	0	-0.0540586084938236
113	114	0	0.0188376373848901
113	122	0	-0.128402314869427
113	123	0	-0.0160601767446774
114	115	0	0.000854846525486658
114	123	0	-0.074861400814026
114	124	0	-0.00121418443393959
115	116	0	0.018418667010132
115	124	0	-0.0387225857978583
115	125	0	0.00756588148373414
116	125	0	-0.000443214436782959
116	126	0	-0.0194269081412719
117	118	0	0.00327265506018422
117	126	0	-0.0104830906054575
117	127	0	-0.0289123573440789
118	119	0	0.0121623636454127
118	127	0	0.0152740426156462
118	128	0	-0.108249982696061
119	128	0	-0.0136501433707114
119	129	0	-0.130829979716889
120	129	0	-0.0495522774823611
120	130	0	-0.106918575250048
121	132	0	-0.11073634220346
122	123	0	0.0120752740201614
122	132	0	-0.161792343426119
122	133	0	-0.00844395261967946
123	124	0	-0.0126156954432678
123	133	0	-0.0997488476872949
123	134	0	0.0133352072584502
124	125	0	-0.0135270786841104
124	134	0	-0.0396500294664182
125	136	0	0.0123565546581984
126	127	0	0.00497019980863645
126	136	0	-0.0140842433805464
126	137	0	-0.0182095655050541
127	128	0	-0.00683270562998717
127	137	0	0.00311701339135546
127	138	0	-0.0164866492979103
128	129	0	0.00474576198714856
128	139	0	-0.119599892951569
129	139	0	-0.00995521358978809
129	140	0	-0.162067678841903
130	140	0	-0.106820661895158
132	133	0	0.000526311021519209
132	141	0	-0.130961053474364
132	142	0	-0.010809545402162
133	134	0	-0.0164686855227975
133	142	0	-0.118727437794208
133	143	0	0.0194526280929633
134	135	0	-0.00137394453548326
134	143	0	-0.0253580703419251
134	144	0	0.000681765642172943
135	144	0	0.000564110466386862
135	145	0	-0.0029190627373442
136	137	0	0.00274571105702042
136	146	0	-0.000878368142020731
137	138	0	-0.0122533404407168
137	146	0	-0.0121623677991419
137	147	0	-0.00274064236731273
138	139	0	-0.0128627511306952
138	147	0	0.00204125593515464
138	148	0	-0.0140238201105638
139	140	0	-0.00872271295940447
139	149	0	-0.126718245078289
140	149	0	-0.0018249458363729
140	150	0	-0.134552177087372
141	142	0	-0.0165185715134525
142	143	0	-0.0454153203775452
143	144	0	-0.0233939034606774
144	145	0	-0.0227733570077541
145	146	0	0.0252397358749633
146	147	0	-0.0154561387998599
147	148	0	-0.0172353540683095
148	149	0	-0.0265377853985595
149	150	0	-0.010009188319518
151	152	2	0
152	153	2	0
153	154	2	0
154	155	2	0
155	156	2	0
156	157	2	0
157	158	2	0
158	159	2	0
159	160	2	0
160	161	2	0
161	162	2	0
162	163	2	0
163	164	2	0
164	165	2	0
166	167	2	0
167	168	2	0
168	169	2	0
169	170	2	0
170	171	2	0
171	172	2	0
172	173	2	0
173	174	2	0
174	175	2	0
175	176	2	0
176	177	2	0
177	178	2	0
178	179	2	0
179	180	2	0
151	181	2	0
165	183	2	0
166	182	2	0
180	184	2	0
151	185	3	0
166	186	3	0
165	187	3	0
180	188	3	0
189	190	4	0
193	194	4	0
