# Supplementary material for: Mechanically induced topological transition of spectrin regulates its distribution in the mammalian cell cortex
Source: Nat Commun. 2024 Jul 8;15:5711. doi: 10.1038/s41467-024-49906-6 (PMC11231315; doi:10.1038/s41467-024-49906-6)
Supplement: Supplementary file 12 — Source data [file 41467_2024_49906_MOESM12_ESM.zip › Source Data Files/Source Data Supplementary/FigureS10/SF10L_edges.txt]

edge end 1	edge end 2	edge type	force spring
1	12	0	-0.00225757665762021
2	12	0	-0.0016978467072471
2	13	0	-0.000412221236084065
3	4	0	-0.00226142888136269
3	14	0	-0.000126914009866096
4	5	0	0.00574005518950295
4	15	0	-0.00650937731689248
5	6	0	-0.00480390693627279
5	16	0	0.00563774960081014
6	7	0	-0.0426434038439612
6	17	0	0.016847621899861
7	8	0	-0.0936177151098383
7	17	0	-0.0209555657017303
8	9	0	-0.0989518066260914
8	18	0	-0.00766255758972358
9	10	0	-0.0294423430217695
9	19	0	-0.0861602298359122
9	20	0	0.00467182515189095
10	20	0	-0.135557158689096
12	21	0	-0.00286857502494756
12	22	0	-0.00329667814559814
13	14	0	-0.000420225750199283
13	22	0	3.74492343333503e-05
13	23	0	-0.00270059451673914
14	15	0	0.00622564183281796
14	24	0	-0.00760676705496725
15	16	0	-0.00601407163638457
15	25	0	-0.000115418836314947
16	25	0	0.0038263726768745
17	18	0	-0.0245966400801974
18	19	0	-0.017348684044372
19	20	0	-0.0078174754326408
19	28	0	-0.0721220609345894
19	29	0	-0.00697417373724833
20	29	0	-0.162302228150891
20	30	0	-0.116308806956368
21	32	0	-0.00513310740605971
22	32	0	-0.00332203033097044
22	33	0	-0.00221470912452863
23	24	0	0.00239941025242579
23	33	0	0.000765266964951551
23	34	0	-0.00654653139956424
24	34	0	-0.00697611034308708
24	35	0	-0.00347244851590644
25	26	0	-0.00339104822596753
26	27	0	0.00124399348854804
26	36	0	0.00489755781816917
26	37	0	-0.00252937606396727
27	37	0	-0.00194331907040359
28	29	0	0.0184649058322893
28	38	0	-0.0522816555432491
28	39	0	-0.0198521359652861
29	39	0	-0.120342533026196
29	40	0	-0.0654860750826079
30	40	0	-0.11625366887543
32	41	0	-0.00553915665796694
32	42	0	-0.00523543953019683
33	42	0	-0.00215874645945746
33	43	0	-0.0017044531475035
34	35	0	0.0195228566396082
34	43	0	-0.0334280962309026
34	44	0	-0.0256469640969102
35	44	0	-0.0308944968485125
35	45	0	-0.0218282810814127
36	37	0	0.00280325984561745
36	45	0	0.0096169976818909
36	46	0	-0.00632244238992517
37	46	0	-0.00609055854765228
38	39	0	0.0239065562240407
38	47	0	-0.0275585703476247
38	48	0	-0.0228953620829205
39	48	0	-0.101512650280037
39	49	0	-0.044183491650861
40	49	0	-0.101475681377921
40	50	0	-0.0811690233418621
41	52	0	-0.00794001292502537
42	52	0	-0.00564752010493712
42	53	0	-0.00425711785250057
43	53	0	-0.029834987084025
43	54	0	-0.00778212868205272
44	54	0	-0.0616334507926848
44	55	0	-0.0306028388822103
45	55	0	-0.0134268188670175
46	56	0	-0.0141143798012022
46	57	0	0.00699755920707731
47	48	0	0.024984191178608
47	57	0	-0.00870011586663475
47	58	0	-0.0145070125639882
48	58	0	-0.0950467617887968
48	59	0	-0.0308308210739138
49	59	0	-0.0869461108168103
49	60	0	-0.0593878469998283
50	60	0	-0.0807230022875893
52	61	0	-0.00835143053330836
52	62	0	-0.00788222627451676
53	62	0	-0.0270573540059852
53	63	0	-0.00930965189212193
54	63	0	-0.0519108197681741
54	64	0	-0.0194232637221203
55	56	0	0.00886158249608137
55	64	0	-0.0451942977893341
56	57	0	-0.00318682637697145
56	65	0	-0.0184652220647568
58	67	0	-0.0797123258989441
58	68	0	-0.0252497482764613
59	68	0	-0.0712690785636891
59	69	0	-0.0463747610386546
60	69	0	-0.0741508454789078
60	70	0	-0.0653393657321033
61	72	0	-0.011090119267185
62	72	0	-0.0243201117600932
62	73	0	-0.0130327082733689
63	73	0	-0.044802674631719
63	74	0	-0.0184152305281299
64	74	0	-0.0385357006099336
64	75	0	-0.0291826232728688
65	75	0	-0.0227393108766359
65	76	0	0.00467941639723195
66	67	0	0.000431866715055749
66	76	0	-0.0232739584658241
66	77	0	0.0179380457892788
67	77	0	-0.06644405801572
67	78	0	-0.0127672885859593
68	78	0	-0.053933297997088
68	79	0	-0.0405537727390987
69	79	0	-0.0638099337230602
69	80	0	-0.0556224485349753
70	80	0	-0.0644391292187952
72	81	0	-0.019173438948375
72	82	0	-0.0189742320088708
73	82	0	-0.0399619766851025
73	83	0	-0.0201650673856087
74	83	0	-0.0432105828561375
74	84	0	-0.0156912023854576
75	76	0	0.00793525552612514
75	84	0	-0.0414015469402415
75	85	0	-0.0149441128903624
76	85	0	-0.0304749938156349
77	86	0	-0.0403724668899858
77	87	0	-0.0192435444161584
78	87	0	-0.0262230050847845
78	88	0	-0.0366597068799794
79	88	0	-0.0503881874627111
79	89	0	-0.051812820369103
80	89	0	-0.0587342586718307
80	90	0	-0.0601411775769669
81	92	0	-0.0220777214943703
82	92	0	-0.0320990762658109
82	93	0	-0.0297701148181067
83	93	0	-0.0471351735146044
83	94	0	-0.0187462559021599
84	85	0	0.00476710275515887
84	94	0	-0.0572555710518884
85	95	0	-0.0498002219838033
86	87	0	0.00932151426086774
86	96	0	-0.0263804722732915
87	98	0	-0.0377898692894834
88	98	0	-0.0302030693559851
88	99	0	-0.0531255529920561
89	99	0	-0.0480017506146247
89	100	0	-0.0608083760506637
90	100	0	-0.0591096014133214
92	101	0	-0.0263102707660474
92	102	0	-0.0309177064349796
93	102	0	-0.0377866627632231
93	103	0	-0.04281642943239
94	103	0	-0.0770259210959328
95	104	0	-0.0595808704472704
96	97	0	0.000612542227034814
96	106	0	-0.0155325479006954
97	106	0	0.00573323329352235
98	107	0	-0.00884145608318895
98	108	0	-0.052808181634164
99	108	0	-0.0337106761899777
99	109	0	-0.0652313790738709
100	109	0	-0.0501937797583826
100	110	0	-0.0684311770560727
101	112	0	-0.0295822525926181
102	112	0	-0.0301341783257272
102	113	0	-0.041918730282633
103	104	0	-0.00114189924828204
103	113	0	-0.0477423339267615
103	114	0	-0.0160792752327221
104	105	0	0.0191027279781549
104	114	0	-0.0546895583274716
105	115	0	0.0197402462695105
105	116	0	0.00158885610764249
106	107	0	-0.00455424881958153
108	118	0	-0.0235887646443875
108	119	0	-0.0669801813652661
109	119	0	-0.0268081603141755
109	120	0	-0.0858364040043631
110	120	0	-0.0676716382591397
112	121	0	-0.040276383244474
112	122	0	-0.0228145942338539
113	114	0	0.00825787218141385
113	122	0	-0.0136315723633998
113	123	0	-0.0145806849126197
114	115	0	0.0276206632514413
114	123	0	0.0181705607750875
115	116	0	-0.00889740876492543
115	124	0	0.0196706282162863
115	125	0	0.0175823586355593
116	125	0	0.00239197958753399
116	126	0	0.0457273048838792
117	126	0	0.00333038509399342
117	127	0	-0.00682525651473909
118	119	0	0.0139022351544707
118	128	0	-0.0655804625623786
119	128	0	-0.0105142963380306
119	129	0	-0.11738423910392
120	129	0	-0.0485873674045104
120	130	0	-0.102865396035434
121	132	0	-0.043864982630272
122	123	0	0.0148414934398024
122	132	0	-0.0616623174523455
122	133	0	-0.0100157285851071
123	124	0	0.00884029803682299
123	133	0	0.0416877334064012
124	125	0	-0.00307665511969412
124	134	0	-0.00184622056355205
125	136	0	-0.00803735495914283
126	127	0	0.018003616766354
126	136	0	0.00630401578869646
126	137	0	0.0237268610340181
127	137	0	-0.0125580130604526
127	138	0	0.00207309519058754
128	129	0	-0.00393362346549475
128	139	0	-0.110375267346642
129	139	0	-0.00318351932250922
129	140	0	-0.154302632529186
130	140	0	-0.102475301502343
132	133	0	0.00573582289171175
132	141	0	-0.0976044341632819
132	142	0	0.000911180921124476
133	142	0	-0.0447892766366448
134	135	0	-0.00593222318304386
134	143	0	-0.0156471996505437
134	144	0	0.00883042880560111
135	144	0	-0.00511130805377452
135	145	0	0.00498509282080776
136	137	0	-0.00270093702462341
136	146	0	-0.00118703699832952
137	138	0	0.00999208881107004
137	146	0	0.00289978851117283
137	147	0	0.0038758483762906
138	139	0	-0.0131976135346116
138	147	0	0.00105440772983013
138	148	0	0.011604596974047
139	140	0	0.00851079718241623
139	149	0	-0.1225355023593
140	149	0	-0.008149234474981
140	150	0	-0.125997033296096
141	142	0	-0.00341234522742121
142	143	0	-0.026839583711655
143	144	0	-0.00892675592891449
145	146	0	-0.00114316956725349
146	147	0	-0.00236852466538848
147	148	0	-0.0029669070241333
148	149	0	0.00645180907335749
149	150	0	0.00276945832801668
151	152	2	0
152	153	2	0
153	154	2	0
154	155	2	0
155	156	2	0
156	157	2	0
157	158	2	0
158	159	2	0
159	160	2	0
160	161	2	0
161	162	2	0
162	163	2	0
163	164	2	0
164	165	2	0
166	167	2	0
167	168	2	0
168	169	2	0
169	170	2	0
170	171	2	0
171	172	2	0
172	173	2	0
173	174	2	0
174	175	2	0
175	176	2	0
176	177	2	0
177	178	2	0
178	179	2	0
179	180	2	0
151	181	2	0
165	183	2	0
166	182	2	0
180	184	2	0
166	186	3	0
165	187	3	0
180	188	3	0
193	194	4	0
207	208	4	0
209	210	4	0
215	216	4	0
