# Supplementary material for: Mechanically induced topological transition of spectrin regulates its distribution in the mammalian cell cortex
Source: Nat Commun. 2024 Jul 8;15:5711. doi: 10.1038/s41467-024-49906-6 (PMC11231315; doi:10.1038/s41467-024-49906-6)
Supplement: Supplementary file 12 — Source data [file 41467_2024_49906_MOESM12_ESM.zip › Source Data Files/Source Data Supplementary/FigureS10/SF10H_nodes.txt]

actin x	actin y	actin	stress fiber	myosin linker	myosin rode	adhesion
-111.316886842063	192.575198159536	1	0	0	0	0
-44.8671974986711	360.006179182376	1	0	0	0	0
102.530130711848	465.547135341541	1	0	0	0	0
205.434624653352	613.908825301135	1	0	0	0	0
204.841184201042	794.038455632817	1	0	0	0	0
335.738692062967	917.171043187173	1	0	0	0	0
229.359493643084	1062.51003567903	1	0	0	0	0
51.2269131813966	1092.82510677136	1	0	0	0	0
-35.0817658158116	1257.72791564736	1	0	0	0	0
-112.177520631186	1422.89948161034	1	0	0	0	0
311.769145362398	0	0	0	0	0	0
92.5720642172392	243.070775080625	1	0	0	0	0
157.563949838045	410.982259007553	1	0	0	0	0
256.867265349989	559.726246193733	1	0	0	0	0
361.295925817504	705.108798746489	1	0	0	0	0
361.116299353487	884.475668937603	1	0	0	0	0
409.00499223923	1081.40941204007	1	0	0	0	0
232.264632017222	1050.47807530171	1	0	0	0	0
168.9723494416	1221.81981566303	1	0	0	0	0
93.4119235180847	1385.42552318227	1	0	0	0	0
291.710533058078	277.643171543279	1	0	0	0	0
302.690990618036	302.533035476814	1	0	0	0	0
356.734315708577	474.243456154465	1	0	0	0	0
414.927624528801	647.313831360143	1	0	0	0	0
517.830035005049	794.2052745344	1	0	0	0	0
416.654277663051	941.596430291729	1	0	0	0	0
413.222037977494	996.126475895261	1	0	0	0	0
365.446219104934	1168.97102842084	1	0	0	0	0
306.90683258923	1336.84694742188	1	0	0	0	0
292.514666940309	1358.48890159976	1	0	0	0	0
623.538290724796	0	0	0	0	0	0
490.804305308132	312.558358184033	1	0	0	0	0
503.820929055279	366.083198698097	1	0	0	0	0
552.973098679568	536.77698487561	1	0	0	0	0
590.490983994517	704.096956688225	1	0	0	0	0
590.378638977828	881.456248240974	1	0	0	0	0
593.694772918609	942.598982238933	1	0	0	0	0
547.881140798769	1116.55842132991	1	0	0	0	0
505.400589619405	1286.02206911258	1	0	0	0	0
491.618557343842	1331.54234363156	1	0	0	0	0
682.05593581456	330.217207526275	1	0	0	0	0
686.239996990662	346.961044607294	1	0	0	0	0
701.885263790295	437.846689335718	1	0	0	0	0
744.313542961175	610.743236733585	1	0	0	0	0
753.976755545329	788.588600377261	1	0	0	0	0
766.894396742973	875.947118726111	1	0	0	0	0
733.30822617102	1055.61854334209	1	0	0	0	0
694.665291348888	1228.68589783606	1	0	0	0	0
685.188619006352	1305.06954643094	1	0	0	0	0
681.259991673723	1315.44618888564	1	0	0	0	0
935.307436087194	0	0	0	0	0	0
873.254373395165	348.562344772352	1	0	0	0	0
877.525338050404	383.886063466258	1	0	0	0	0
896.095865971013	503.342128905893	1	0	0	0	0
918.379168509694	695.062502356864	1	0	0	0	0
931.528400617107	789.664808072402	1	0	0	0	0
914.189876975256	973.31417847514	1	0	0	0	0
890.897894777779	1155.3731364034	1	0	0	0	0
872.745020602137	1272.1197811067	1	0	0	0	0
870.820220827715	1298.40848391088	1	0	0	0	0
1061.65493074701	351.935743106084	1	0	0	0	0
1062.91089208805	368.269947771811	1	0	0	0	0
1066.6668410825	418.687016234068	1	0	0	0	0
1077.62771432141	590.22514734197	1	0	0	0	0
1102.37966064468	714.609759236617	1	0	0	0	0
1085.34960145974	890.454823878997	1	0	0	0	0
1070.21188170837	1070.36640739451	1	0	0	0	0
1058.26938347998	1243.19973448024	1	0	0	0	0
1058.46760254208	1277.61117271663	1	0	0	0	0
1058.00843909032	1292.39924936151	1	0	0	0	0
1247.07658144959	0	0	0	0	0	0
1250.04090921879	356.431089026889	1	0	0	0	0
1250.78992267387	390.808625072102	1	0	0	0	0
1248.55243196277	494.757599413995	1	0	0	0	0
1267.54287451479	630.273776593762	1	0	0	0	0
1261.01689599779	813.522761407464	1	0	0	0	0
1244.721025171	993.276812950377	1	0	0	0	0
1233.71262458848	1169.23624402544	1	0	0	0	0
1244.60863611307	1251.87895422661	1	0	0	0	0
1245.07603086457	1283.51214452971	1	0	0	0	0
1438.43427532487	346.534783519377	1	0	0	0	0
1437.2510612349	362.12235660571	1	0	0	0	0
1433.31007598051	431.171032828549	1	0	0	0	0
1437.76312401704	544.169255407307	1	0	0	0	0
1432.02300591903	726.331536038244	1	0	0	0	0
1418.59427962581	914.627493468035	1	0	0	0	0
1413.04666563012	1098.86858330998	1	0	0	0	0
1425.89497925123	1206.77020603614	1	0	0	0	0
1431.38205698963	1271.3872025605	1	0	0	0	0
1432.28176001186	1288.50309580911	1	0	0	0	0
1558.84572681199	0	0	0	0	0	0
1626.87947666642	337.555476822688	1	0	0	0	0
1621.43980581723	376.504299880011	1	0	0	0	0
1617.26363702346	459.496119305429	1	0	0	0	0
1601.07519531827	639.896049032919	1	0	0	0	0
1588.49992619695	821.024065320123	1	0	0	0	0
1584.18332849783	995.442000751331	1	0	0	0	0
1610.35526054488	1168.16275767638	1	0	0	0	0
1615.40834287288	1249.11818582128	1	0	0	0	0
1619.52088599704	1290.79135769314	1	0	0	0	0
1818.31785389338	314.108541432214	1	0	0	0	0
1813.75793293429	330.602853551199	1	0	0	0	0
1804.19121409073	380.029344109656	1	0	0	0	0
1771.85051898222	555.295738038216	1	0	0	0	0
1753.55640455951	733.277717062219	1	0	0	0	0
1669.32241272144	890.979964439027	1	0	0	0	0
1759.57363376158	1054.28815358734	1	0	0	0	0
1799.95002621938	1229.87007872624	1	0	0	0	0
1804.89615371484	1290.58369745792	1	0	0	0	0
1809.77338732669	1307.53098702583	1	0	0	0	0
1870.61487217439	0	0	0	0	0	0
2009.80436742395	291.03531107808	1	0	0	0	0
1997.72483276322	314.648389746863	1	0	0	0	0
1950.9459822612	485.822679794341	1	0	0	0	0
1896.29008194271	613.957782917303	1	0	0	0	0
1811.86163970092	774.448334271093	1	0	0	0	0
1842.14540174286	950.080597016372	1	0	0	0	0
1934.51398439663	1110.61166124824	1	0	0	0	0
1986.14644697611	1285.46086121386	1	0	0	0	0
2000.05419896414	1323.59291667648	1	0	0	0	0
2210.16677413124	256.679531932154	1	0	0	0	0
2196.87936816817	260.435285723883	1	0	0	0	0
2138.31871552108	430.127790302546	1	0	0	0	0
2084.07362776259	602.689495905607	1	0	0	0	0
1989.02869831021	761.887814403304	1	0	0	0	0
1993.22713469338	844.798229276591	1	0	0	0	0
2010.3818855134	1026.91225850521	1	0	0	0	0
2122.15497298157	1168.98726537087	1	0	0	0	0
2187.07612231228	1337.948125666	1	0	0	0	0
2198.87424574612	1354.94740526995	1	0	0	0	0
2182.38401753679	0	0	0	0	0	0
2410.55432734746	222.471414743435	1	0	0	0	0
2329.00011455656	379.293361179377	1	0	0	0	0
2238.06796912234	490.622681812717	1	0	0	0	0
2111.58149391575	612.41433835619	1	0	0	0	0
2160.87293314315	756.703701017627	1	0	0	0	0
2161.07983369449	932.498516057587	1	0	0	0	0
2175.55476338434	1114.31137481463	1	0	0	0	0
2322.11825849249	1219.93335324221	1	0	0	0	0
2397.66402403599	1386.26310440299	1	0	0	0	0
2616.21850146037	199.210268484256	1	0	0	0	0
2529.41526039381	362.062255840031	1	0	0	0	0
2421.80851099757	523.662627229757	1	0	0	0	0
2290.11166649395	658.256280026859	1	0	0	0	0
2154.58394094194	782.796355283242	1	0	0	0	0
2320.70737576891	839.940501598032	1	0	0	0	0
2323.27929870613	1016.36719643687	1	0	0	0	0
2346.68648748998	1194.00913284695	1	0	0	0	0
2523.07958081487	1259.94911843919	1	0	0	0	0
2603.63780419646	1423.4037948054	1	0	0	0	0
-371.700579095186	177.490700373692	0	1	0	0	0
-140.434492056874	177.442334299935	0	1	0	0	0
90.8316909812923	177.397034928322	0	1	0	0	0
322.097960275653	177.354717299583	0	1	0	0	0
553.364306077636	177.315283744173	0	1	0	0	0
784.630718841623	177.27862880293	0	1	0	0	0
1015.89718940128	177.244643447461	0	1	0	0	0
1247.16370911127	177.213218485164	0	1	0	0	0
1478.43026995226	177.184247062065	0	1	0	0	0
1709.69686459832	177.157626200785	0	1	0	0	0
1940.96348644662	177.133257332899	0	1	0	0	0
2172.23012961057	177.111045806835	0	1	0	0	0
2403.49678887828	177.090899376861	0	1	0	0	0
2634.76345963931	177.072725707704	0	1	0	0	0
2866.03013778348	177.056428964387	0	1	0	0	0
-371.560644482877	1442.55853293056	0	1	0	0	0
-140.340783046386	1442.5709836518	0	1	0	0	0
90.879018911238	1442.58376317219	0	1	0	0	0
322.098697952348	1442.59668009873	0	1	0	0	0
553.318191330043	1442.60955559011	0	1	0	0	0
784.537438386243	1442.62222458523	0	1	0	0	0
1015.75638189622	1442.63453677698	0	1	0	0	0
1246.97496932765	1442.6463572787	0	1	0	0	0
1478.19315398444	1442.65756690155	0	1	0	0	0
1709.41089600846	1442.66806195192	0	1	0	0	0
1940.62816321571	1442.67775347141	0	1	0	0	0
2171.84493174806	1442.6865658815	0	1	0	0	0
2403.06118652566	1442.69443505749	0	1	0	0	0
2634.27692149102	1442.70130593805	0	1	0	0	0
2865.49213964044	1442.70712986718	0	1	0	0	0
-623.538290724796	164.998299999941	0	0	0	0	1
-623.538290724796	1455.0016999958	0	0	0	0	1
3117.69145362398	164.998299999941	0	0	0	0	1
3117.69145362398	1455.0016999958	0	0	0	0	1
-21.2040067078315	265.217384140846	0	0	1	0	0
-17.9491209763043	1355.35097347999	0	0	1	0	0
2518.72936306721	261.247979689241	0	0	1	0	0
2508.12713634911	1356.53867254919	0	0	1	0	0
1368.5943648569	1137.25552070539	0	0	0	0	0
1617.40822398785	1080.3015297251	0	0	0	0	0
324.581191224665	915.661565560961	0	0	0	0	0
370.184547988782	788.599973754356	0	0	0	0	0
962.826714966474	1054.36614448856	0	0	0	0	0
1298.38774606079	907.430579135666	0	0	0	0	0
311.87466471781	581.295880813444	0	0	0	0	0
436.097474491357	495.859660418425	0	0	0	0	0
2133.75825721565	824.952246749916	0	0	0	0	0
2198.50203089817	706.491111296103	0	0	0	0	0
977.0226263507	884.477936808846	0	0	0	1	0
805.556489005399	698.131446489237	0	0	0	1	0
1540.53270914475	729.083883463762	0	0	0	1	0
1774.44315138841	871.836298575497	0	0	0	1	0
2081.81004460036	1292.16427428211	0	0	0	0	0
1814.59559553646	1155.16746516974	0	0	0	0	0
658.618219439559	1133.62095416935	0	0	0	1	0
392.584547104523	1263.94668165177	0	0	0	1	0
666.390635143679	528.455636981637	0	0	0	1	0
696.26042750034	701.142931266357	0	0	0	1	0
958.433217820469	1066.35124075768	0	0	0	1	0
1182.88184382262	1077.62648812344	0	0	0	1	0
2014.27180145143	1188.35326261099	0	0	0	1	0
1723.29297350861	1150.77366332998	0	0	0	1	0
