# Supplementary material for: Mechanically induced topological transition of spectrin regulates its distribution in the mammalian cell cortex
Source: Nat Commun. 2024 Jul 8;15:5711. doi: 10.1038/s41467-024-49906-6 (PMC11231315; doi:10.1038/s41467-024-49906-6)
Supplement: Supplementary file 12 — Source data [file 41467_2024_49906_MOESM12_ESM.zip › Source Data Files/Source Data Supplementary/FigureS10/SF10D.txt]

actin x	actin y	# neighbors
-127.834766461522	218.28980801801	2
-49.9381127423133	379.628965587898	4
87.5862527244833	494.790326621397	3
223.580336983454	612.320913771538	3
249.43808234516	790.447138130857	3
269.391330828885	823.197054449443	2
216.816934741203	995.375778536226	3
56.1374597120032	1076.79099620325	4
-39.6875402609758	1234.81903060531	4
-126.617235617452	1393.85755785541	2
78.4858911269545	251.747996802258	5
155.321162417888	412.476408403832	5
253.94779768518	562.592695020239	4
390.591635435286	678.843638723126	5
416.850521567124	856.78365590321	3
392.260299926548	954.706580477787	3
239.076692713067	1049.09521306883	5
164.939178361751	1214.85288138217	6
80.3241958108343	1371.42478209275	5
280.143601176394	278.01379683517	2
291.12543716901	289.615029499121	5
356.113763234075	454.622781797717	5
423.315856099221	623.254452569462	5
557.490514322937	744.247735817689	4
439.858638957027	880.660254438472	3
421.449325200385	1009.59266568141	4
362.138064739831	1178.85520806625	6
294.238394043071	1342.30362781405	5
282.283469172348	1347.68030483261	2
481.799326568316	304.469733088044	4
494.767297281145	332.619591549675	5
551.365935835412	498.288173177639	6
598.567538396965	667.611371187248	5
615.346345131628	841.352816689001	4
600.787926642842	961.464246211699	5
553.789844644681	1133.06249045024	6
497.615571338316	1300.97383011762	5
484.200639968357	1323.78060376545	4
675.17533995552	317.68240009059	2
680.547696916897	333.42255250271	4
695.246865031273	387.543575881679	5
739.896118930702	558.765721179772	6
767.237306947106	734.746232494767	6
776.244220934835	908.418442932431	6
741.131567598303	1077.93861254296	6
696.046658075903	1247.98196027818	5
682.700093086846	1296.41077392646	4
677.45912467652	1309.27679269102	2
868.529071672426	331.574971638161	4
876.425623505559	366.838314427583	4
891.01244731558	458.582985921037	5
919.558256866275	636.004418684165	6
932.377488610589	818.821389461082	6
923.527887757335	1003.7529620098	6
891.362435782626	1179.60910911276	5
877.663611744473	1264.46880908475	4
870.653916746279	1294.26487793519	4
1058.29563782173	333.345040786152	2
1060.10182322032	345.636130754577	4
1068.2263697067	408.703344918257	4
1079.85217374064	540.687924981226	5
1088.72255019566	724.647480900955	6
1089.7760047084	913.279268397106	6
1080.6826562939	1098.97367197273	5
1068.7286093193	1225.31580226541	4
1062.06151417524	1278.6391154711	4
1060.27549782654	1289.88824629761	2
1248.0681836611	336.662850879037	4
1248.16491552643	362.389403430818	4
1256.30696969515	459.418764682927	5
1254.06750874134	635.723683339931	6
1249.77843230638	817.749351292701	6
1252.89045728695	1004.64970262698	6
1256.58716471995	1179.5953385516	5
1250.26759617454	1260.33022375052	4
1249.83661838175	1284.15908316523	4
1437.76855030043	330.40571535978	2
1436.21979784864	341.053803742979	4
1432.73853221275	378.041025713526	5
1429.44819533605	551.565173234133	6
1420.37385042215	730.751151683617	5
1403.17314953679	912.510422153525	6
1424.47220599424	1094.62655046466	5
1434.30517002115	1236.19068297754	4
1437.80976133076	1277.08295571328	4
1439.17968483849	1287.49063093135	2
1627.54881029581	326.04879413577	4
1621.69335497592	346.55417391859	4
1605.16762808136	451.122908686312	5
1591.80757460095	634.350427083933	5
1542.26049328663	803.157730719787	5
1565.03944663828	988.2988155638	6
1602.08681351358	1167.83097771871	5
1622.76597112057	1265.92523927412	4
1628.524397887	1288.75328120687	4
1820.60723242843	312.961153859093	2
1815.78686367567	322.634260663629	4
1801.03005391454	374.896449921889	5
1758.32772980524	541.927369058665	6
1697.96186745555	703.118769184839	5
1705.480702618	878.102205461561	5
1742.458873177	1054.40152005124	6
1799.3137536795	1224.3029913832	5
1816.21314097954	1287.63970121725	4
1820.949551028	1299.15415712248	2
2013.7753182054	301.21361661065	4
2000.46505383766	326.235081641971	5
1942.36832456832	493.081528478319	6
1884.59128327957	663.394447525337	6
1829.50940934386	831.336821023103	4
1880.94315524476	934.855006966436	5
1935.11991462431	1105.89256778125	6
1999.60854410543	1271.62501469142	5
2013.43200139546	1307.95731386417	4
2215.21766626458	281.564205528255	2
2203.70735526142	289.60228461892	5
2132.68860263395	452.659965131509	6
2067.40424870164	622.86920260912	5
2005.80768925885	794.626387905477	4
2011.62634227126	808.316309335669	5
2060.56632122288	980.610229191692	6
2132.77247278333	1146.84383158623	5
2202.77846466693	1311.74929273403	5
2213.94864252222	1328.33440511827	2
2416.72789955301	262.450858527942	5
2329.95504177124	420.04652186938	6
2251.00222586329	585.15429594671	6
2178.80633159016	750.311700502022	3
2143.06766130043	681.606055786575	4
2188.87694579713	855.169639201466	6
2236.48925021457	1031.07279750256	5
2333.54881668255	1185.44024522987	5
2414.51675490023	1347.97303352978	5
2622.88197198842	242.415615694837	2
2533.4134520866	402.080596629823	4
2434.28928131795	562.488389957891	4
2357.56253143815	730.070713236587	4
2282.33476208707	898.20304850357	3
2317.61555903745	726.215749036893	4
2362.81800897634	903.365416230493	4
2412.46360384792	1079.66549555694	3
2537.3917827306	1215.98701710036	4
2620.35526288101	1377.77553906045	2
