# Supplementary material for: Mechanically induced topological transition of spectrin regulates its distribution in the mammalian cell cortex
Source: Nat Commun. 2024 Jul 8;15:5711. doi: 10.1038/s41467-024-49906-6 (PMC11231315; doi:10.1038/s41467-024-49906-6)
Supplement: Supplementary file 12 — Source data [file 41467_2024_49906_MOESM12_ESM.zip › Source Data Files/Source Data Supplementary/FigureS10/SF10G.txt]

time	final single	final dynamic
0	5	5
0.02	5	5
0.04	5	5
0.06	5	5
0.08	5	5
0.1	5	5
0.12	5	5
0.14	5	5
0.16	5	5
0.18	5	5
0.2	5	5
0.22	5	5
0.24	5	5
0.26	5	5
0.28	5	5
0.3	5	5
0.32	5	5
0.34	5	5
0.36	5	5
0.38	5	5
0.4	5	5
0.42	5	5
0.44	5	5
0.46	5	5
0.48	5	5
0.5	5	5
0.52	5	5
0.54	5	5
0.56	5	5
0.58	5	5
0.6	5	5
0.62	5	5
0.64	5	5
0.66	5	5
0.68	5	5
0.7	5	5
0.72	5	5
0.74	5	5
0.76	5	5
0.78	5	5
0.8	5	5
0.82	5	5
0.84	5	5
0.86	5	5
0.88	5	5
0.9	5	5
0.92	5	5
0.94	5	5
0.96	5	5
0.98	5	5
1	5	5
1.02	5	5
1.04	5	5
1.06	5	5
1.08	5	5
1.1	5	5
1.12	5	5
1.14	5	5
1.16	5	5
1.18	5	5
1.2	5	5
1.22	5	5
1.24	5	5
1.26	5	5
1.28	5	5
1.3	5	5
1.32	5	5
1.34	5	5
1.36	5	5
1.38	5	5
1.4	5	5
1.42	5	5
1.44	5	5
1.46	5	5
1.48	5	5
1.5	5	5
1.52	5	5
1.54	5	5
1.56	5	5
1.58	5	5
1.6	5	5
1.62	5	5
1.64	5	5
1.66	5	5
1.68	5	5
1.7	5	5
1.72	5	5
1.74	5	5
1.76	5	5
1.78	5	5
1.8	5	5
1.82	5	5
1.84	5	5
1.86	5	5
1.88	5	5
1.9	5	5
1.92	5	5
1.94	5	5
1.96	5	5
1.98	5	5
2	5	5
2.02	5	5
2.04	5	5
2.06	5	5
2.08	5	5
2.1	5	5
2.12	5	5
2.14	5	5
2.16	5	5
2.18	5	5
2.2	5	5
2.22	5	5
2.24	5	5
2.26	5	5
2.28	5	5
2.3	5	5
2.32	5	5
2.34	5	5
2.36	5	5
2.38	5	5
2.4	5	5
2.42	5	5
2.44	5	5
2.46	5	5
2.48	5	5
2.5	5	5
2.52	5	5
2.54	5	5
2.56	5	5
2.58	5	5
2.6	5	5
2.62	5	5
2.64	5	5
2.66	5	5
2.68	5	5
2.7	5	5
2.72	5	5
2.74	5	5
2.76	5	5
2.78	5	5
2.8	5	5
2.82	5	5
2.84	5	5
2.86	5	5
2.88	5	5
2.9	5	5
2.92	5	5
2.94	5	5
2.96	5	5
2.98	5	5
3	5	5
3.02	5	5
3.04	5	5
3.06	5	5
3.08	5	5
3.1	5	5
3.12	5	5
3.14	5	5
3.16	5	5
3.18	5	5
3.2	5	5
3.22	5	5
3.24	5	5
3.26	5	5
3.28	5	5
3.3	5	5
3.32	5	5
3.34	5	5
3.36	5	5
3.38	5	5
3.4	5	5
3.42	5	5
3.44	5	5
3.46	5	5
3.48	5	5
3.5	5	5
3.52	5	5
3.54	5	5
3.56	5	5
3.58	5	5
3.6	5	5
3.62	5	5
3.64	5	5
3.66	5	5
3.68	5	5
3.7	5	5
3.72	5	5
3.74	5	5
3.76	5	5
3.78	5	5
3.8	5	5
3.82	5	5
3.84	5	5
3.86	5	5
3.88	5	5
3.9	5	5
3.92	5	5
3.94	5	5
3.96	5	5
3.98	5	5
4	5	5
4.02	5	5
4.04	5	5
4.06	5	5
4.08	5	5
4.1	5	5
4.12	5	5
4.14	5	5
4.16	5	5
4.18	5	5
4.2	5	5
4.22	5	5
4.24	5	5
4.26	5	5
4.28	5	5
4.3	5	5
4.32	5	5
4.34	5	5
4.36	5	5
4.38	5	5
4.4	5	5
4.42	5	5
4.44	5	5
4.46	5	5
4.48	5	5
4.5	5	5
4.52	5	5
4.54	5	5
4.56	5	5
4.58	5	5
4.6	5	5
4.62	5	5
4.64	5	5
4.66	5	5
4.68	5	5
4.7	5	5
4.72	5	5
4.74	5	5
4.76	5	5
4.78	5	5
4.8	5	5
4.82	5	5
4.84	5	5
4.86	5	5
4.88	5	5
4.9	5	5
4.92	5	5
4.94	5	5
4.96	5	5
4.98	5	5
5	5	5
5.02	5	5
5.04	5	5
5.06	5	5
5.08	5	5
5.1	5	5
5.12	5	5
5.14	5	5
5.16	5	5
5.18	5	5
5.2	5	5
5.22	5	5
5.24	5	5
5.26	5	5
5.28	5	5
5.3	5	5
5.32	5	5
5.34	5	5
5.36	5	5
5.38	5	5
5.4	5	5
5.42	5	5
5.44	5	5
5.46	5	5
5.48	5	5
5.5	5	5
5.52	5	5
5.54	5	5
5.56	5	5
5.58	5	5
5.6	5	5
5.62	5	5
5.64	5	5
5.66	5	5
5.68	5	5
5.7	5	5
5.72	5	5
5.74	5	5
5.76	5	5
5.78	5	5
5.8	5	5
5.82	5	5
5.84	5	5
5.86	5	5
5.88	5	5
5.9	5	5
5.92	5	5
5.94	5	5
5.96	5	5
5.98	5	5
6	5	5
6.02	5	5
6.04	5	5
6.06	5	5
6.08	5	5
6.1	5	5
6.12	5	5
6.14	5	5
6.16	5	5
6.18	5	5
6.2	5	5
6.22	5	5
6.24	5	5
6.26	5	5
6.28	5	5
6.3	5	5
6.32	5	5
6.34	5	5
6.36	5	5
6.38	5	5
6.4	5	5
6.42	5	5
6.44	5	5
6.46	5	5
6.48	5	5
6.5	5	5
6.52	5	5
6.54	5	5
6.56	5	5
6.58	5	5
6.6	5	5
6.62	5	5
6.64	5	5
6.66	5	5
6.68	5	5
6.7	5	5
6.72	5	5
6.74	5	5
6.76	5	5
6.78	5	5
6.8	5	5
6.82	5	5
6.84	5	5
6.86	5	5
6.88	5	5
6.9	5	5
6.92	5	5
6.94	5	5
6.96	5	5
6.98	5	5
7	5	5
7.02	5	5
7.04	5	5
7.06	5	5
7.08	5	5
7.1	5	5
7.12	5	5
7.14	5	5
7.16	5	5
7.18	5	5
7.2	5	5
7.22	5	5
7.24	5	5
7.26	5	5
7.28	5	5
7.3	5	5
7.32	5	5
7.34	5	5
7.36	5	5
7.38	5	5
7.4	5	5
7.42	5	5
7.44	5	5
7.46	5	5
7.48	5	5
7.5	5	5
7.52	5	5
7.54	5	5
7.56	5	5
7.58	5	5
7.6	5	5
7.62	5	5
7.64	5	5
7.66	5	5
7.68	5	5
7.7	5	5
7.72	5	5
7.74	5	5
7.76	5	5
7.78	5	5
7.8	5	5
7.82	5	5
7.84	5	5
7.86	5	5
7.88	5	5
7.9	5	5
7.92	5	5
7.94	5	5
7.96	5	5
7.98	5	5
8	5	5
8.02	5	5
8.04	5	5
8.06	5	5
8.08	5	5
8.1	5	5
8.12	5	5
8.14	5	5
8.16	5	5
8.18	5	5
8.2	5	5
8.22	5	5
8.24	5	5
8.26	5	5
8.28	5	5
8.3	5	5
8.32	5	5
8.34	5	5
8.36	5	5
8.38	5	5
8.4	5	5
8.42	5	5
8.44	5	5
8.46	5	5
8.48	5	5
8.5	5	5
8.52	5	5
8.54	5	5
8.56	5	5
8.58	5	5
8.6	5	5
8.62	5	5
8.64	5	5
8.66	5	5
8.68	5	5
8.7	5	5
8.72	5	5
8.74	5	5
8.76	5	5
8.78	5	5
8.8	5	5
8.82	5	5
8.84	5	5
8.86	5	5
8.88	5	5
8.9	5	5
8.92	5	5
8.94	5	5
8.96	5	5
8.98	5	5
9	5	5
9.02	5	5
9.04	5	5
9.06	5	5
9.08	5	5
9.1	5	5
9.12	5	5
9.14	5	5
9.16	5	5
9.18	5	5
9.2	5	5
9.22	5	5
9.24	5	5
9.26	5	5
9.28	5	5
9.3	5	5
9.32	5	5
9.34	5	5
9.36	5	5
9.38	5	5
9.4	5	5
9.42	5	5
9.44	5	5
9.46	5	5
9.48	5	5
9.5	5	5
9.52	5	5
9.54	5	5
9.56	5	5
9.58	5	5
9.6	5	5
9.62	5	5
9.64	5	5
9.66	5	5
9.68	5	5
9.7	5	5
9.72	5	5
9.74	5	5
9.76	5	5
9.78	5	5
9.8	5	5
9.82	5	5
9.84	5	5
9.86	5	5
9.88	5	5
9.9	5	5
9.92	5	5
9.94	5	5
9.96	5	5
9.98	5	5
10	5	5
10.02	5	5
10.04	5	5
10.06	5	5
10.08	5	5
10.1	5	5
10.12	5	5
10.14	5	5
10.16	5	5
10.18	5	5
10.2	5	5
10.22	5	5
10.24	5	5
10.26	5	5
10.28	5	5
10.3	5	5
10.32	5	5
10.34	5	5
10.36	5	5
10.38	5	5
10.4	5	5
10.42	5	5
10.44	5	5
10.46	5	5
10.48	5	5
10.5	5	5
10.52	5	5
10.54	5	5
10.56	5	5
10.58	5	5
10.6	5	5
10.62	5	5
10.64	5	5
10.66	5	5
10.68	5	5
10.7	5	5
10.72	5	5
10.74	5	5
10.76	5	5
10.78	5	5
10.8	5	5
10.82	5	5
10.84	5	5
10.86	5	5
10.88	5	5
10.9	5	5
10.92	5	5
10.94	5	5
10.96	5	5
10.98	5	5
11	5	5
11.02	5	5
11.04	5	5
11.06	5	5
11.08	5	5
11.1	5	5
11.12	5	5
11.14	5	5
11.16	5	5
11.18	5	5
11.2	5	5
11.22	5	5
11.24	5	5
11.26	5	5
11.28	5	5
11.3	5	5
11.32	5	5
11.34	5	5
11.36	5	5
11.38	5	5
11.4	5	5
11.42	5	5
11.44	5	5
11.46	5	5
11.48	5	5
11.5	5	5
11.52	5	5
11.54	5	5
11.56	5	5
11.58	5	5
11.6	5	5
11.62	5	5
11.64	5	5
11.66	5	5
11.68	5	5
11.7	5	5
11.72	5	5
11.74	5	5
11.76	5	5
11.78	5	5
11.8	5	5
11.82	5	5
11.84	5	5
11.86	5	5
11.88	5	5
11.9	5	5
11.92	5	5
11.94	5	5
11.96	5	5
11.98	5	5
12	5	5
12.02	5	5
12.04	5	5
12.06	5	5
12.08	5	5
12.1	5	5
12.12	5	5
12.14	5	5
12.16	5	5
12.18	5	5
12.2	5	5
12.22	5	5
12.24	5	5
12.26	5	5
12.28	5	5
12.3	5	5
12.32	5	5
12.34	5	5
12.36	5	5
12.38	5	5
12.4	5	5
12.42	5	5
12.44	5	5
12.46	5	5
12.48	5	5
12.5	5	5
12.52	5	5
12.54	5	5
12.56	5	5
12.58	5	5
12.6	5	5
12.62	5	5
12.64	5	5
12.66	5	5
12.68	5	5
12.7	5	5
12.72	5	5
12.74	5	5
12.76	5	5
12.78	5	5
12.8	5	5
12.82	5	5
12.84	5	5
12.86	5	5
12.88	5	5
12.9	5	5
12.92	5	5
12.94	5	5
12.96	5	5
12.98	5	5
13	5	5
13.02	5	5
13.04	5	5
13.06	5	5
13.08	5	5
13.1	5	5
13.12	5	5
13.14	5	5
13.16	5	5
13.18	5	5
13.2	5	5
13.22	5	5
13.24	5	5
13.26	5	5
13.28	5	5
13.3	5	5
13.32	5	5
13.34	5	5
13.36	5	5
13.38	5	5
13.4	5	5
13.42	5	5
13.44	5	5
13.46	5	5
13.48	5	5
13.5	5	5
13.52	5	5
13.54	5	5
13.56	5	5
13.58	5	5
13.6	5	5
13.62	5	5
13.64	5	5
13.66	5	5
13.68	5	5
13.7	5	5
13.72	5	5
13.74	5	5
13.76	5	5
13.78	5	5
13.8	5	5
13.82	5	5
13.84	5	5
13.86	5	5
13.88	5	5
13.9	5	5
13.92	5	5
13.94	5	5
13.96	5	5
13.98	5	5
14	5	5
14.02	5	5
14.04	5	5
14.06	5	5
14.08	5	5
14.1	5	5
14.12	5	5
14.14	5	5
14.16	5	5
14.18	5	5
14.2	5	5
14.22	5	5
14.24	5	5
14.26	5	5
14.28	5	5
14.3	5	5
14.32	5	5
14.34	5	5
14.36	5	5
14.38	5	5
14.4	5	5
14.42	5	5
14.44	5	5
14.46	5	5
14.48	5	5
14.5	5	5
14.52	5	5
14.54	5	5
14.56	5	5
14.58	5	5
14.6	5	5
14.62	5	5
14.64	5	5
14.66	5	5
14.68	5	5
14.7	5	5
14.72	5	5
14.74	5	5
14.76	5	5
14.78	5	5
14.8	5	5
14.82	5	5
14.84	5	5
14.86	5	5
14.88	5	5
14.9	5	5
14.92	5	5
14.94	5	5
14.96	5	5
14.98	5	5
15	5	5
15.02	5	5
15.04	5	5
15.06	5	5
15.08	5	5
15.1	5	5
15.12	5	5
15.14	5	5
15.16	5	5
15.18	5	5
15.2	5	5
15.22	5	5
15.24	5	5
15.26	5	5
15.28	5	5
15.3	5	5
15.32	5	5
15.34	5	5
15.36	5	5
15.38	5	5
15.4	5	5
15.42	5	5
15.44	5	5
15.46	5	5
15.48	5	5
15.5	5	5
15.52	5	5
15.54	5	5
15.56	5	5
15.58	5	5
15.6	5	5
15.62	5	5
15.64	5	5
15.66	5	5
15.68	5	5
15.7	5	5
15.72	5	5
15.74	5	5
15.76	5	5
15.78	5	5
15.8	5	5
15.82	5	5
15.84	5	5
15.86	5	5
15.88	5	5
15.9	5	5
15.92	5	5
15.94	5	5
15.96	5	5
15.98	5	5
16	5	5
16.02	5	5
16.04	5	5
16.06	5	5
16.08	5	5
16.1	5	5
16.12	5	5
16.14	5	5
16.16	5	5
16.18	5	5
16.2	5	5
16.22	5	5
16.24	5	5
16.26	5	5
16.28	5	5
16.3	5	5
16.32	5	5
16.34	5	5
16.36	5	5
16.38	5	5
16.4	5	5
16.42	5	5
16.44	5	5
16.46	5	5
16.48	5	5
16.5	5	5
16.52	5	5
16.54	5	5
16.56	5	5
16.58	5	5
16.6	5	5
16.62	5	5
16.64	5	5
16.66	5	5
16.68	5	5
16.7	5	5
16.72	5	5
16.74	5	5
16.76	5	5
16.78	5	5
16.8	5	5
16.82	5	5
16.84	5	5
16.86	5	5
16.88	5	5
16.9	5	5
16.92	5	5
16.94	5	5
16.96	5	5
16.98	5	5
17	5	5
17.02	5	5
17.04	5	5
17.06	5	5
17.08	5	5
17.1	5	5
17.12	5	5
17.14	5	5
17.16	5	5
17.18	5	5
17.2	5	5
17.22	5	5
17.24	5	5
17.26	5	5
17.28	5	5
17.3	5	5
17.32	5	5
17.34	5	5
17.36	5	5
17.38	5	5
17.4	5	5
17.42	5	5
17.44	5	5
17.46	5	5
17.48	5	5
17.5	5	5
17.52	5	5
17.54	5	5
17.56	5	5
17.58	5	5
17.6	5	5
17.62	5	5
17.64	5	5
17.66	5	5
17.68	5	5
17.7	5	5
17.72	5	5
17.74	5	5
17.76	5	5
17.78	5	5
17.8	5	5
17.82	5	5
17.84	5	5
17.86	5	5
17.88	5	5
17.9	5	5
17.92	5	5
17.94	5	5
17.96	5	5
17.98	5	5
18	5	5
18.02	5	5
18.04	5	5
18.06	5	5
18.08	5	5
18.1	5	5
18.12	5	5
18.14	5	5
18.16	5	5
18.18	5	5
18.2	5	5
18.22	5	5
18.24	5	5
18.26	5	5
18.28	5	5
18.3	5	5
18.32	5	5
18.34	5	5
18.36	5	5
18.38	5	5
18.4	5	5
18.42	5	5
18.44	5	5
18.46	5	5
18.48	5	5
18.5	5	5
18.52	5	5
18.54	5	5
18.56	5	5
18.58	5	5
18.6	5	5
18.62	5	5
18.64	5	5
18.66	5	5
18.68	5	5
18.7	5	5
18.72	5	5
18.74	5	5
18.76	5	5
18.78	5	5
18.8	5	5
18.82	5	5
18.84	5	5
18.86	5	5
18.88	5	5
18.9	5	5
18.92	5	5
18.94	5	5
18.96	5	5
18.98	5	5
19	5	5
19.02	5	5
19.04	5	5
19.06	5	5
19.08	5	5
19.1	5	5
19.12	5	5
19.14	5	5
19.16	5	5
19.18	5	5
19.2	5	5
19.22	5	5
19.24	5	5
19.26	5	5
19.28	5	5
19.3	5	5
19.32	5	5
19.34	5	5
19.36	5	5
19.38	5	5
19.4	5	5
19.42	5	5
19.44	5	5
19.46	5	5
19.48	5	5
19.5	5	5
19.52	5	5
19.54	5	5
19.56	5	5
19.58	5	5
19.6	5	5
19.62	5	5
19.64	5	5
19.66	5	5
19.68	5	5
19.7	5	5
19.72	5	5
19.74	5	5
19.76	5	5
19.78	5	5
19.8	5	5
19.82	5	5
19.84	5	5
19.86	5	5
19.88	5	5
19.9	5	5
19.92	5	5
19.94	5	5
19.96	5	5
19.98	5	5
20	5	5
20.02	5	5
20.04	5	5
20.06	5	5
20.08	5	5
20.1	5	5
20.12	5	5
20.14	5	5
20.16	5	5
20.18	5	5
20.2	5	5
20.22	5	5
20.24	5	5
20.26	5	5
20.28	5	5
20.3	5	5
20.32	5	5
20.34	5	5
20.36	5	5
20.38	5	5
20.4	5	5
20.42	5	5
20.44	5	5
20.46	5	5
20.48	5	5
20.5	5	5
20.52	5	5
20.54	5	5
20.56	5	5
20.58	5	5
20.6	5	5
20.62	5	5
20.64	5	5
20.66	5	5
20.68	5	5
20.7	5	5
20.72	5	5
20.74	5	5
20.76	5	5
20.78	5	5
20.8	5	5
20.82	5	5
20.84	5	5
20.86	5	5
20.88	5	5
20.9	5	5
20.92	5	5
20.94	5	5
20.96	5	5
20.98	5	5
21	5	5
21.02	5	5
21.04	5	5
21.06	5	5
21.08	5	5
21.1	5	5
21.12	5	5
21.14	5	5
21.16	5	5
21.18	5	5
21.2	5	5
21.22	5	5
21.24	5	5
21.26	5	5
21.28	5	5
21.3	5	5
21.32	5	5
21.34	5	5
21.36	5	5
21.38	5	5
21.4	5	5
21.42	5	5
21.44	5	5
21.46	5	5
21.48	5	5
21.5	5	5
21.52	5	5
21.54	5	5
21.56	5	5
21.58	5	5
21.6	5	5
21.62	5	5
21.64	5	5
21.66	5	5
21.68	5	5
21.7	5	5
21.72	5	5
21.74	5	5
21.76	5	5
21.78	5	5
21.8	5	5
21.82	5	5
21.84	5	5
21.86	5	5
21.88	5	5
21.9	5	5
21.92	5	5
21.94	5	5
21.96	5	5
21.98	5	5
22	5	5
22.02	5	5
22.04	5	5
22.06	5	5
22.08	5	5
22.1	5	5
22.12	5	5
22.14	5	5
22.16	5	5
22.18	5	5
22.2	5	5
22.22	5	5
22.24	5	5
22.26	5	5
22.28	5	5
22.3	5	5
22.32	5	5
22.34	5	5
22.36	5	5
22.38	5	5
22.4	5	5
22.42	5	5
22.44	5	5
22.46	5	5
22.48	5	5
22.5	5	5
22.52	5	5
22.54	5	5
22.56	5	5
22.58	5	5
22.6	5	5
22.62	5	5
22.64	5	5
22.66	5	5
22.68	5	5
22.7	5	5
22.72	5	5
22.74	5	5
22.76	5	5
22.78	5	5
22.8	5	5
22.82	5	5
22.84	5	5
22.86	5	5
22.88	5	5
22.9	5	5
22.92	5	5
22.94	5	5
22.96	5	5
22.98	5	5
23	5	5
23.02	5	5
23.04	5	5
23.06	5	5
23.08	5	5
23.1	5	5
23.12	5	5
23.14	5	5
23.16	5	5
23.18	5	5
23.2	5	5
23.22	5	5
23.24	5	5
23.26	5	5
23.28	5	5
23.3	5	5
23.32	5	5
23.34	5	5
23.36	5	5
23.38	5	5
23.4	5	5
23.42	5	5
23.44	5	5
23.46	5	5
23.48	5	5
23.5	5	5
23.52	5	5
23.54	5	5
23.56	5	5
23.58	5	5
23.6	5	5
23.62	5	5
23.64	5	5
23.66	5	5
23.68	5	5
23.7	5	5
23.72	5	5
23.74	5	5
23.76	5	5
23.78	5	5
23.8	5	5
23.82	5	5
23.84	5	5
23.86	5	5
23.88	5	5
23.9	5	5
23.92	5	5
23.94	5	5
23.96	5	5
23.98	5	5
24	5	5
24.02	5	5
24.04	5	5
24.06	5	5
24.08	5	5
24.1	5	5
24.12	5	5
24.14	5	5
24.16	5	5
24.18	5	5
24.2	5	5
24.22	5	5
24.24	5	5
24.26	5	5
24.28	5	5
24.3	5	5
24.32	5	5
24.34	5	5
24.36	5	5
24.38	5	5
24.4	5	5
24.42	5	5
24.44	5	5
24.46	5	5
24.48	5	5
24.5	5	5
24.52	5	5
24.54	5	5
24.56	5	5
24.58	5	5
24.6	5	5
24.62	5	5
24.64	5	5
24.66	5	5
24.68	5	5
24.7	5	5
24.72	5	5
24.74	5	5
24.76	5	5
24.78	5	5
24.8	5	5
24.82	5	5
24.84	5	5
24.86	5	5
24.88	5	5
24.9	5	5
24.92	5	5
24.94	5	5
24.96	5	5
24.98	5	5
25	5	5
25.02	5	5
25.04	5	5
25.06	5	5
25.08	5	5
25.1	5	5
25.12	5	5
25.14	5	5
25.16	5	5
25.18	5	5
25.2	5	5
25.22	5	5
25.24	5	5
25.26	5	5
25.28	5	5
25.3	5	5
25.32	5	5
25.34	5	5
25.36	5	5
25.38	5	5
25.4	5	5
25.42	5	5
25.44	5	5
25.46	5	5
25.48	5	5
25.5	5	5
25.52	5	5
25.54	5	5
25.56	5	5
25.58	5	5
25.6	5	5
25.62	5	5
25.64	5	5
25.66	5	5
25.68	5	5
25.7	5	5
25.72	5	5
25.74	5	5
25.76	5	5
25.78	5	5
25.8	5	5
25.82	5	5
25.84	5	5
25.86	5	5
25.88	5	5
25.9	5	5
25.92	5	5
25.94	5	5
25.96	5	5
25.98	5	5
26	5	5
26.02	5	5
26.04	5	5
26.06	5	5
26.08	5	5
26.1	5	5
26.12	5	5
26.14	5	5
26.16	5	5
26.18	5	5
26.2	5	5
26.22	5	5
26.24	5	5
26.26	5	5
26.28	5	5
26.3	5	5
26.32	5	5
26.34	5	5
26.36	5	5
26.38	5	5
26.4	5	5
26.42	5	5
26.44	5	5
26.46	5	5
26.48	5	5
26.5	5	5
26.52	5	5
26.54	5	5
26.56	5	5
26.58	5	5
26.6	5	5
26.62	5	5
26.64	5	5
26.66	5	5
26.68	5	5
26.7	5	5
26.72	5	5
26.74	5	5
26.76	5	5
26.78	5	5
26.8	5	5
26.82	5	5
26.84	5	5
26.86	5	5
26.88	5	5
26.9	5	5
26.92	5	5
26.94	5	5
26.96	5	5
26.98	5	5
27	5	5
27.02	5	5
27.04	5	5
27.06	5	5
27.08	5	5
27.1	5	5
27.12	5	5
27.14	5	5
27.16	5	5
27.18	5	5
27.2	5	5
27.22	5	5
27.24	5	5
27.26	5	5
27.28	5	5
27.3	5	5
27.32	5	5
27.34	5	5
27.36	5	5
27.38	5	5
27.4	5	5
27.42	5	5
27.44	5	5
27.46	5	5
27.48	5	5
27.5	5	5
27.52	5	5
27.54	5	5
27.56	5	5
27.58	5	5
27.6	5	5
27.62	5	5
27.64	5	5
27.66	5	5
27.68	5	5
27.7	5	5
27.72	5	5
27.74	5	5
27.76	5	5
27.78	5	5
27.8	5	5
27.82	5	5
27.84	5	5
27.86	5	5
27.88	5	5
27.9	5	5
27.92	5	5
27.94	5	5
27.96	5	5
27.98	5	5
28	5	5
28.02	5	5
28.04	5	5
28.06	5	5
28.08	5	5
28.1	5	5
28.12	5	5
28.14	5	5
28.16	5	5
28.18	5	5
28.2	5	5
28.22	5	5
28.24	5	5
28.26	5	5
28.28	5	5
28.3	5	5
28.32	5	5
28.34	5	5
28.36	5	5
28.38	5	5
28.4	5	5
28.42	5	5
28.44	5	5
28.46	5	5
28.48	5	5
28.5	5	5
28.52	5	5
28.54	5	5
28.56	5	5
28.58	5	5
28.6	5	5
28.62	5	5
28.64	5	5
28.66	5	5
28.68	5	5
28.7	5	5
28.72	5	5
28.74	5	5
28.76	5	5
28.78	5	5
28.8	5	5
28.82	5	5
28.84	5	5
28.86	5	5
28.88	5	5
28.9	5	5
28.92	5	5
28.94	5	5
28.96	5	5
28.98	5	5
29	5	5
29.02	5	5
29.04	5	5
29.06	5	5
29.08	5	5
29.1	5	5
29.12	5	5
29.14	5	5
29.16	5	5
29.18	5	5
29.2	5	5
29.22	5	5
29.24	5	5
29.26	5	5
29.28	5	5
29.3	5	5
29.32	5	5
29.34	5	5
29.36	5	5
29.38	5	5
29.4	5	5
29.42	5	5
29.44	5	5
29.46	5	5
29.48	5	5
29.5	5	5
29.52	5	5
29.54	5	5
29.56	5	5
29.58	5	5
29.6	5	5
29.62	5	5
29.64	5	5
29.66	5	5
29.68	5	5
29.7	5	5
29.72	5	5
29.74	5	5
29.76	5	5
29.78	5	5
29.8	5	5
29.82	5	5
29.84	5	5
29.86	5	5
29.88	5	5
29.9	5	5
29.92	5	5
29.94	5	5
29.96	5	5
29.98	5	5
30	5	5
30.02	5	5
30.04	5	5
30.06	5	5
30.08	5	5
30.1	5	5
30.12	5	5
30.14	5	5
30.16	5	5
30.18	5	5
30.2	5	5
30.22	5	5
30.24	5	5
30.26	5	5
30.28	5	5
30.3	5	5
30.32	5	5
30.34	5	5
30.36	5	5
30.38	5	5
30.4	5	5
30.42	5	5
30.44	5	5
30.46	5	5
30.48	5	5
30.5	5	5
30.52	5	5
30.54	5	5
30.56	5	5
30.58	5	5
30.6	5	5
30.62	5	5
30.64	5	5
30.66	5	5
30.68	5	5
30.7	5	5
30.72	5	5
30.74	5	5
30.76	5	5
30.78	5	5
30.8	5	5
30.82	5	5
30.84	5	5
30.86	5	5
30.88	5	5
30.9	5	5
30.92	5	5
30.94	5	5
30.96	5	5
30.98	5	5
31	5	5
31.02	5	5
31.04	5	5
31.06	5	5
31.08	5	5
31.1	5	5
31.12	5	5
31.14	5	5
31.16	5	5
31.18	5	5
31.2	5	5
31.22	5	5
31.24	5	5
31.26	5	5
31.28	5	5
31.3	5	5
31.32	5	5
31.34	5	5
31.36	5	5
31.38	5	5
31.4	5	5
31.42	5	5
31.44	5	5
31.46	5	5
31.48	5	5
31.5	5	5
31.52	5	5
31.54	5	5
31.56	5	5
31.58	5	5
31.6	5	5
31.62	5	5
31.64	5	5
31.66	5	5
31.68	5	5
31.7	5	5
31.72	5	5
31.74	5	5
31.76	5	5
31.78	5	5
31.8	5	5
31.82	5	5
31.84	5	5
31.86	5	5
31.88	5	5
31.9	5	5
31.92	5	5
31.94	5	5
31.96	5	5
31.98	5	5
32	5	5
32.02	5	5
32.04	5	5
32.06	5	5
32.08	5	5
32.1	5	5
32.12	5	5
32.14	5	5
32.16	5	5
32.18	5	5
32.2	5	5
32.22	5	5
32.24	5	5
32.26	5	5
32.28	5	5
32.3	5	5
32.32	5	5
32.34	5	5
32.36	5	5
32.38	5	5
32.4	5	5
32.42	5	5
32.44	5	5
32.46	5	5
32.48	5	5
32.5	5	5
32.52	5	5
32.54	5	5
32.56	5	5
32.58	5	5
32.6	5	5
32.62	5	5
32.64	5	5
32.66	5	5
32.68	5	5
32.7	5	5
32.72	5	5
32.74	5	5
32.76	5	5
32.78	5	5
32.8	5	5
32.82	5	5
32.84	5	5
32.86	5	5
32.88	5	5
32.9	5	5
32.92	5	5
32.94	5	5
32.96	5	5
32.98	5	5
33	5	5
33.02	5	5
33.04	5	5
33.06	5	5
33.08	5	5
33.1	5	5
33.12	5	5
33.14	5	5
33.16	5	5
33.18	5	5
33.2	5	5
33.22	5	5
33.24	5	5
33.26	5	5
33.28	5	5
33.3	5	5
33.32	5	5
33.34	5	5
33.36	5	5
33.38	5	5
33.4	5	5
33.42	5	5
33.44	5	5
33.46	5	5
33.48	5	5
33.5	5	5
33.52	5	5
33.54	5	5
33.56	5	5
33.58	5	5
33.6	5	5
33.62	5	5
33.64	5	5
33.66	5	5
33.68	5	5
33.7	5	5
33.72	5	5
33.74	5	5
33.76	5	5
33.78	5	5
33.8	5	5
33.82	5	5
33.84	5	5
33.86	5	5
33.88	5	5
33.9	5	5
33.92	5	5
33.94	5	5
33.96	5	5
33.98	5	5
34	5	5
34.02	5	5
34.04	5	5
34.06	5	5
34.08	5	5
34.1	5	5
34.12	5	5
34.14	5	5
34.16	5	5
34.18	5	5
34.2	5	5
34.22	5	5
34.24	5	5
34.26	5	5
34.28	5	5
34.3	5	5
34.32	5	5
34.34	5	5
34.36	5	5
34.38	5	5
34.4	5	5
34.42	5	5
34.44	5	5
34.46	5	5
34.48	5	5
34.5	5	5
34.52	5	5
34.54	5	5
34.56	5	5
34.58	5	5
34.6	5	5
34.62	5	5
34.64	5	5
34.66	5	5
34.68	5	5
34.7	5	5
34.72	5	5
34.74	5	5
34.76	5	5
34.78	5	5
34.8	5	5
34.82	5	5
34.84	5	5
34.86	5	5
34.88	5	5
34.9	5	5
34.92	5	5
34.94	5	5
34.96	5	5
34.98	5	5
35	5	5
35.02	5	5
35.04	5	5
35.06	5	5
35.08	5	5
35.1	5	5
35.12	5	5
35.14	5	5
35.16	5	5
35.18	5	5
35.2	5	5
35.22	5	5
35.24	5	5
35.26	5	5
35.28	5	5
35.3	5	5
35.32	5	5
35.34	5	5
35.36	5	5
35.38	5	5
35.4	5	5
35.42	5	5
35.44	5	5
35.46	5	5
35.48	5	5
35.5	5	5
35.52	5	5
35.54	5	5
35.56	5	5
35.58	5	5
35.6	5	5
35.62	5	5
35.64	5	5
35.66	5	5
35.68	5	5
35.7	5	5
35.72	5	5
35.74	5	5
35.76	5	5
35.78	5	5
35.8	5	5
35.82	5	5
35.84	5	5
35.86	5	5
35.88	5	5
35.9	5	5
35.92	5	5
35.94	5	5
35.96	5	5
35.98	5	5
36	5	5
36.02	5	5
36.04	5	5
36.06	5	5
36.08	5	5
36.1	5	5
36.12	5	5
36.14	5	5
36.16	5	5
36.18	5	5
36.2	5	5
36.22	5	5
36.24	5	5
36.26	5	5
36.28	5	5
36.3	5	5
36.32	5	5
36.34	5	5
36.36	5	5
36.38	5	5
36.4	5	5
36.42	5	5
36.44	5	5
36.46	5	5
36.48	5	5
36.5	5	5
36.52	5	5
36.54	5	5
36.56	5	5
36.58	5	5
36.6	5	5
36.62	5	5
36.64	5	5
36.66	5	5
36.68	5	5
36.7	5	5
36.72	5	5
36.74	5	5
36.76	5	5
36.78	5	5
36.8	5	5
36.82	5	5
36.84	5	5
36.86	5	5
36.88	5	5
36.9	5	5
36.92	5	5
36.94	5	5
36.96	5	5
36.98	5	5
37	5	6
37.02	5	6
37.04	5	6
37.06	5	6
37.08	5	6
37.1	5	6
37.12	5	6
37.14	5	6
37.16	5	6
37.18	5	6
37.2	5	6
37.22	5	6
37.24	5	6
37.26	5	6
37.28	5	6
37.3	5	6
37.32	5	6
37.34	5	6
37.36	5	6
37.38	5	6
37.4	5	6
37.42	5	6
37.44	5	6
37.46	5	6
37.48	5	6
37.5	5	6
37.52	5	6
37.54	5	6
37.56	5	6
37.58	5	6
37.6	5	6
37.62	5	6
37.64	5	6
37.66	5	6
37.68	5	6
37.7	5	6
37.72	5	6
37.74	5	6
37.76	5	6
37.78	5	6
37.8	5	6
37.82	5	6
37.84	5	6
37.86	5	6
37.88	5	6
37.9	5	6
37.92	5	6
37.94	5	6
37.96	5	6
37.98	5	6
38	5	6
38.02	5	6
38.04	5	6
38.06	5	6
38.08	5	6
38.1	5	6
38.12	5	6
38.14	5	6
38.16	5	6
38.18	5	6
38.2	5	6
38.22	5	6
38.24	5	6
38.26	5	6
38.28	5	6
38.3	5	6
38.32	5	6
38.34	5	6
38.36	5	6
38.38	5	6
38.4	5	6
38.42	5	6
38.44	5	6
38.46	5	6
38.48	5	6
38.5	5	6
38.52	5	6
38.54	5	6
38.56	5	6
38.58	5	6
38.6	5	6
38.62	5	6
38.64	5	6
38.66	5	6
38.68	5	6
38.7	5	6
38.72	5	6
38.74	5	6
38.76	5	6
38.78	5	6
38.8	5	6
38.82	5	6
38.84	5	6
38.86	5	6
38.88	5	6
38.9	5	6
38.92	5	6
38.94	5	6
38.96	5	6
38.98	5	6
39	5	6
39.02	5	6
39.04	5	6
39.06	5	6
39.08	5	6
39.1	5	6
39.12	5	6
39.14	5	6
39.16	5	6
39.18	5	6
39.2	5	6
39.22	5	6
39.24	5	6
39.26	5	6
39.28	5	6
39.3	5	6
39.32	5	6
39.34	5	6
39.36	5	6
39.38	5	6
39.4	5	6
39.42	5	6
39.44	5	6
39.46	5	6
39.48	5	6
39.5	5	6
39.52	5	6
39.54	5	6
39.56	5	6
39.58	5	6
39.6	5	6
39.62	5	6
39.64	5	6
39.66	5	6
39.68	5	6
39.7	5	6
39.72	5	6
39.74	5	6
39.76	5	6
39.78	5	6
39.8	5	6
39.82	5	6
39.84	5	6
39.86	5	6
39.88	5	6
39.9	5	6
39.92	5	6
39.94	5	6
39.96	5	6
[truncated: 28,002 more rows]
