# Supplementary material for: Mechanically induced topological transition of spectrin regulates its distribution in the mammalian cell cortex
Source: Nat Commun. 2024 Jul 8;15:5711. doi: 10.1038/s41467-024-49906-6 (PMC11231315; doi:10.1038/s41467-024-49906-6)
Supplement: Supplementary file 12 — Source data [file 41467_2024_49906_MOESM12_ESM.zip › Source Data Files/Source Data Supplementary/FigureS10/SF10H_edges.txt]

edge end 1	edge end 2	edge type	force spring
1	2	0	-0.000750614207634131
1	12	0	-0.143056370291358
2	3	0	-0.00709757005600819
2	12	0	-0.00251271046212014
2	13	0	-0.1377281880967
3	4	0	-0.00308024527575831
3	14	0	-0.0044402509533473
4	5	0	-0.000725073217304115
4	15	0	-0.00322782818273852
5	6	0	0.00161204271205445
5	15	0	0.000207316795252637
5	16	0	-0.00308445373027591
6	7	0	-0.000616044386459315
6	17	0	0.000893285870740548
7	8	0	-0.00383919318039846
7	17	0	-0.00352588746555798
8	9	0	-0.032902531745158
8	18	0	-0.0318651832592008
8	19	0	0.0306157971322568
9	10	0	-0.0124993605914284
9	19	0	-0.131229950827126
9	20	0	-0.0063783767475655
10	20	0	-0.138660507756658
12	13	0	-0.000280925266808277
12	21	0	-0.109427793821405
12	22	0	-0.175713254753526
13	14	0	0.00645199913933493
13	22	0	-0.00646594065417197
13	23	0	-0.13865554337233
14	15	0	0.00557981771455088
14	24	0	-0.00390695619643801
15	16	0	0.0035293002970966
15	25	0	-0.000633800284411677
16	25	0	-0.00471853754213776
17	18	0	0.00319577101947589
18	19	0	-0.014551195458039
18	27	0	-0.0473346954877209
18	28	0	0.00974056784910653
19	20	0	-0.00117394033677012
19	28	0	-0.11529457834441
19	29	0	0.00221159475293541
20	29	0	-0.177901799435879
20	30	0	-0.104105925627995
21	32	0	-0.109493405870862
22	23	0	-7.94589873209969e-05
22	32	0	-0.0444859238143646
22	33	0	-0.146640261414939
23	24	0	-0.0141952509708985
23	33	0	-0.0140961398303904
23	34	0	-0.126049872465749
24	25	0	0.00363075607636195
24	34	0	0.0178275721169205
24	35	0	-0.0244843299248496
25	26	0	0.00684925804099261
26	36	0	-0.0208855500523601
26	37	0	0.0167002397488823
27	28	0	0.00375923699938404
27	37	0	-0.0437914869376762
27	38	0	-0.00363635662630029
28	29	0	0.0124319992273274
28	38	0	-0.0517062394386608
28	39	0	-0.0134308476005692
29	39	0	-0.121511497668479
29	40	0	-0.0259101335613437
30	40	0	-0.104116934929719
32	41	0	-0.0628179982693556
32	42	0	-0.0929273567700446
33	34	0	0.0133441470641069
33	42	0	-0.0186380991020886
33	43	0	-0.145560329256527
34	35	0	0.0497176822747299
34	43	0	0.00682800028029957
34	44	0	-0.122547872347588
35	36	0	0.0148888299728497
35	44	0	0.00036599285870765
35	45	0	-0.0218898590802723
36	45	0	-0.0431586569472375
36	46	0	0.0192426907949017
37	38	0	0.000605869047136013
37	46	0	-0.0300769664610957
37	47	0	0.00208462509735846
38	39	0	0.0302966197833763
38	47	0	-0.0777942162549635
38	48	0	-0.0255047690392057
39	48	0	-0.0898005451629536
39	49	0	-0.00439282708141244
40	49	0	-0.0786801804908811
40	50	0	-0.0542408796173731
41	52	0	-0.0628734466055543
42	52	0	-0.0375424315887765
42	53	0	-0.0760544723401708
43	44	0	0.0110863809970226
43	53	0	-0.0203664158906998
43	54	0	-0.121767409903331
44	45	0	0.0106244983875297
44	54	0	-0.0319344200410781
44	55	0	-0.0693489099192736
45	55	0	-0.0483418798144752
45	56	0	0.0137709137568664
46	47	0	-0.0152290442112555
46	56	0	-0.0315999295790917
46	57	0	0.0194365480246492
47	48	0	0.0150622147554193
47	57	0	-0.0942320470785627
47	58	0	-0.0348973917806177
48	58	0	-0.140730651405308
48	59	0	-0.01800330528042
49	59	0	-0.0547643425506988
49	60	0	-0.0309611863978239
50	60	0	-0.0542461543920644
52	61	0	-0.044741931889707
52	62	0	-0.0559986750822791
53	62	0	-0.0324771099249397
53	63	0	-0.0640425924002085
54	63	0	-0.0547363833499618
54	64	0	-0.105600091735024
55	64	0	-0.0559076013735047
55	65	0	-0.0272156870710377
56	57	0	-0.0242105740858356
56	65	0	-0.0354231473065046
56	66	0	-0.0212126639250874
57	58	0	-0.0193026179360083
57	66	0	-0.0534352138756729
57	67	0	-0.0203782583344963
58	67	0	-0.0929388216835197
58	68	0	-0.0476953782248882
59	68	0	-0.0413543833237365
59	69	0	-0.0312359045589768
60	69	0	-0.0465918211103648
60	70	0	-0.0388961378590219
61	72	0	-0.044786793773094
62	72	0	-0.0400211877390598
62	73	0	-0.0487570849783991
63	64	0	0.0471937584413
63	73	0	-0.0334100701588422
63	74	0	-0.0870011034081405
64	74	0	-0.0805947184092927
64	75	0	-0.0726042063925777
65	66	0	0.018861419152768
65	75	0	-0.0293843441572444
65	76	0	-0.0371654113304335
66	67	0	-0.00303135244217997
66	76	0	-0.0613986743254482
66	77	0	-0.0509424375910939
67	68	0	0.0389883900877212
67	77	0	-0.0564950023580938
67	78	0	-0.0579367865238423
68	78	0	-0.0546057944308764
68	79	0	-0.0350660812459033
69	79	0	-0.042100904618708
69	80	0	-0.0358952580340107
70	80	0	-0.0388649618229893
72	81	0	-0.0458678544747437
72	82	0	-0.0389576688912413
73	82	0	-0.0458767138741676
73	83	0	-0.0370713978682683
74	83	0	-0.078782272282653
74	84	0	-0.0795481313562333
75	84	0	-0.0564000469327189
75	85	0	-0.0549951505866765
76	77	0	-0.002721480300402
76	85	0	-0.0622633917465302
76	86	0	-0.0385844196923507
77	78	0	0.0209669783567687
77	86	0	-0.0567719643264565
77	87	0	-0.0941283972874951
78	87	0	-0.0656415120352799
78	88	0	-0.0807571146284006
79	88	0	-0.0364757041942933
79	89	0	-0.0414797672505118
80	89	0	-0.0358872729291424
80	90	0	-0.0388324881781653
81	92	0	-0.045897672750663
82	92	0	-0.0586421332300935
82	93	0	-0.0257071571881744
83	93	0	-0.0812169701843609
83	94	0	-0.032889950775249
84	85	0	-0.0123602926207009
84	94	0	-0.0930577015559982
84	95	0	-0.0491278588666282
85	95	0	-0.0519713550721566
85	96	0	-0.0158452395694424
86	87	0	-0.0234618285592831
86	96	0	-0.0720851923040015
86	97	0	-0.023104688163592
87	98	0	-0.139261900586334
88	98	0	-0.0448761629373661
88	99	0	-0.0730593705670889
89	99	0	-0.0289626754801602
89	100	0	-0.0483080391148501
90	100	0	-0.0387342460842256
92	101	0	-0.0667235427363694
92	102	0	-0.0374730160044588
93	102	0	-0.0896217616713326
93	103	0	-0.0152386454909371
94	95	0	-0.0062101905454683
94	103	0	-0.113815244090303
94	104	0	-0.0102517591648814
95	96	0	-0.00861418650735186
95	104	0	-0.055523681828069
95	105	0	0.00669227837990634
96	97	0	0.0316880573549045
96	105	0	-0.0370759773010665
97	98	0	0.0303826263408832
97	107	0	-0.0270217518091207
98	107	0	-0.0410536431278591
98	108	0	-0.0972193130774931
99	108	0	-0.0298733165120096
99	109	0	-0.07202956369026
100	109	0	-0.0289972914041439
100	110	0	-0.0575299985607262
101	112	0	-0.0667366862692894
102	112	0	-0.0999976925426601
102	113	0	-0.0252219829564753
103	104	0	0.00995806872408154
103	113	0	-0.118852378828342
103	114	0	-0.00504173466513184
104	105	0	0.00603789737098075
104	114	0	-0.0629788959679108
105	106	0	0.00677558846835455
105	115	0	-0.0324559011806757
106	107	0	-0.0353044920619821
106	116	0	-0.0223316862108008
106	117	0	-0.0145034210574732
107	108	0	-0.000913338295842961
107	118	0	-0.0205880122162107
108	118	0	0.00108155180077231
108	119	0	-0.0736828172929851
109	119	0	-0.00729458918081951
109	120	0	-0.0905874222124164
110	120	0	-0.0573819564311454
112	121	0	-0.114550288499173
112	122	0	-0.0504381810740355
113	114	0	0.0143638679969497
113	122	0	-0.127913421214769
113	123	0	-0.0106623810000226
114	123	0	-0.079165968213954
114	124	0	0.0161091039569642
115	116	0	-0.00740729320677809
115	124	0	-0.0431706968650481
115	125	0	0.0309517586072394
116	117	0	0.00996492771520788
116	125	0	0.0134464707725107
116	126	0	-0.074700546810399
117	118	0	-0.0281222060099864
117	126	0	-0.0225193223268277
117	127	0	-0.0267656430077796
118	119	0	-0.0126888133489525
118	128	0	-0.0840240463876011
119	128	0	0.00521931900482751
119	129	0	-0.133248461474742
120	129	0	-0.0403687256169767
120	130	0	-0.105710971031871
121	132	0	-0.114549786945153
122	123	0	0.0027132224807209
122	132	0	-0.170588316167821
122	133	0	0.0128494474658098
123	124	0	-0.0049030819083417
123	133	0	-0.0878740345444084
124	125	0	-0.0291895220273209
124	134	0	-0.0548964329588421
125	136	0	0.0469839092192712
126	127	0	-0.0159644201521808
126	136	0	-0.049542967893838
126	137	0	-0.0495444150296685
127	128	0	-0.00427079643869677
127	137	0	0.0121975850652631
127	138	0	-0.0367675004617319
128	129	0	-0.00554805175777411
128	139	0	-0.127700752656058
129	139	0	0.00366409829072005
129	140	0	-0.166895209899156
130	140	0	-0.105551264283391
132	133	0	0.0183280663251914
132	141	0	-0.130331605621693
132	142	0	-0.0182170625900491
133	142	0	-0.105165529867197
133	143	0	0.0487850278643408
134	135	0	0.0251122015545889
134	143	0	-0.0358219234487708
134	144	0	0.0254858891735512
135	144	0	-0.0234467518244362
135	145	0	0.0243283402347569
136	137	0	0.0239202748476429
136	146	0	-0.00116176890916167
137	138	0	-0.0130938070519874
137	146	0	-0.0245003993992363
137	147	0	-0.0142367332994303
138	139	0	-0.00363533347704376
138	147	0	0.0155465214812135
138	148	0	-0.0465079765945593
139	140	0	-0.0146817762334057
139	149	0	-0.121550987588321
140	149	0	0.0112314080961873
140	150	0	-0.139972176140798
141	142	0	-0.0246097440893291
142	143	0	-0.0728777347024578
143	144	0	-0.0441139167986379
144	145	0	-0.0220567419892614
145	146	0	0.0246069845858944
146	147	0	0.0201453751816635
147	148	0	0.00459077132604514
148	149	0	-0.0441556281430065
149	150	0	-0.0122266586918612
151	152	2	0
152	153	2	0
153	154	2	0
154	155	2	0
155	156	2	0
156	157	2	0
157	158	2	0
158	159	2	0
159	160	2	0
160	161	2	0
161	162	2	0
162	163	2	0
163	164	2	0
164	165	2	0
166	167	2	0
167	168	2	0
168	169	2	0
169	170	2	0
170	171	2	0
171	172	2	0
172	173	2	0
173	174	2	0
174	175	2	0
175	176	2	0
176	177	2	0
177	178	2	0
178	179	2	0
179	180	2	0
151	181	2	0
165	183	2	0
166	182	2	0
180	184	2	0
151	185	3	0
166	186	3	0
165	187	3	0
180	188	3	0
199	200	4	0
201	202	4	0
205	206	4	0
207	208	4	0
209	210	4	0
211	212	4	0
