# Supplementary material for: Mechanically induced topological transition of spectrin regulates its distribution in the mammalian cell cortex
Source: Nat Commun. 2024 Jul 8;15:5711. doi: 10.1038/s41467-024-49906-6 (PMC11231315; doi:10.1038/s41467-024-49906-6)
Supplement: Supplementary file 12 — Source data [file 41467_2024_49906_MOESM12_ESM.zip › Source Data Files/Source Data Supplementary/FigureS10/SF10M.txt]

# spectrin	initial	final	fixed	slower	faster
1	0	0	0	0	1
2	4	19	17	16	23
3	12	16	8	10	23
4	16	62	51	51	75
5	14	40	44	54	20
6	97	6	23	12	1
