# Supplementary material for: Mechanically induced topological transition of spectrin regulates its distribution in the mammalian cell cortex
Source: Nat Commun. 2024 Jul 8;15:5711. doi: 10.1038/s41467-024-49906-6 (PMC11231315; doi:10.1038/s41467-024-49906-6)
Supplement: Supplementary file 12 — Source data [file 41467_2024_49906_MOESM12_ESM.zip › Source Data Files/Source Data Supplementary/FigureS10/SF10L_nodes.txt]

actin x	actin y	actin	stress fiber	myosin linker	myosin rode	adhesion
158.192436530855	521.333806536479	1	0	0	0	0
166.332718965287	561.756492849786	1	0	0	0	0
214.382829539597	567.163612934466	1	0	0	0	0
388.559945352293	520.159660883014	1	0	0	0	0
398.087655696793	698.878561371234	1	0	0	0	0
561.27157665998	620.874980054723	1	0	0	0	0
410.510987743946	733.222236902446	1	0	0	0	0
220.950993567697	792.430956192033	1	0	0	0	0
28.5414195960338	846.148231058257	1	0	0	0	0
-100.833109068251	979.030837097414	1	0	0	0	0
311.769145362398	0	0	0	0	0	0
337.997642250276	506.607101079103	1	0	0	0	0
338.906629748532	510.327184289409	1	0	0	0	0
345.730368247056	690.273521833845	1	0	0	0	0
519.020960922842	645.881121513106	1	0	0	0	0
523.157122928695	826.922962099174	1	0	0	0	0
583.116739733568	796.539562329573	1	0	0	0	0
400.147178199689	820.556160085251	1	0	0	0	0
223.973245500165	870.724743999808	1	0	0	0	0
105.368055217747	1008.00323448227	1	0	0	0	0
517.424828165267	486.793683446976	1	0	0	0	0
518.134304486287	493.743637201298	1	0	0	0	0
518.664056881124	494.1106070708	1	0	0	0	0
526.334302334563	673.515856052797	1	0	0	0	0
676.247269141114	733.558760850032	1	0	0	0	0
568.428797210059	878.458863795815	1	0	0	0	0
617.978559055421	1051.27194343051	1	0	0	0	0
417.835114935321	877.802632561685	1	0	0	0	0
319.591617000907	1024.71768396542	1	0	0	0	0
308.677304657013	1020.46914566566	1	0	0	0	0
623.538290724796	0	0	0	0	0	0
698.240465270265	480.397631344837	1	0	0	0	0
698.49206403983	497.625633038217	1	0	0	0	0
679.773046823735	577.010009740826	1	0	0	0	0
688.359043032732	753.354290051313	1	0	0	0	0
692.913049406306	749.662025624554	1	0	0	0	0
743.589140488585	921.856809323421	1	0	0	0	0
607.699367627153	872.811413634615	1	0	0	0	0
524.197645415044	1027.51160857725	1	0	0	0	0
512.132852070675	1029.99348297353	1	0	0	0	0
878.946215354537	470.035501602837	1	0	0	0	0
878.800690201152	492.227450027253	1	0	0	0	0
865.628026439338	565.27400080466	1	0	0	0	0
846.670587476258	656.214351523853	1	0	0	0	0
852.21089734812	669.600237041404	1	0	0	0	0
869.188128403947	791.383832971793	1	0	0	0	0
791.785822181519	853.456757180723	1	0	0	0	0
724.175907248681	1015.53277986594	1	0	0	0	0
712.439223697319	1032.96879526296	1	0	0	0	0
707.840312350748	1038.70160450991	1	0	0	0	0
935.307436087194	0	0	0	0	0	0
1059.70649795683	485.733477673379	1	0	0	0	0
1050.44320613272	548.941465707634	1	0	0	0	0
1036.24362855988	626.922573472524	1	0	0	0	0
1030.80575484272	632.293709978706	1	0	0	0	0
1050.85583558865	809.582478393103	1	0	0	0	0
942.810474204616	954.267299966465	1	0	0	0	0
920.423041654093	983.123172376668	1	0	0	0	0
909.507550537328	1027.63078294153	1	0	0	0	0
903.631893033012	1041.08217106994	1	0	0	0	0
1241.20922354481	487.921841835928	1	0	0	0	0
1234.78743487356	533.310119802936	1	0	0	0	0
1224.38238059459	601.448218770792	1	0	0	0	0
1218.85380338241	645.625375280725	1	0	0	0	0
1214.14255360726	726.108104658968	1	0	0	0	0
1164.87621277109	778.91041543481	1	0	0	0	0
1113.41028501611	951.314856895613	1	0	0	0	0
1102.7305811666	1012.52162072904	1	0	0	0	0
1098.0117407322	1037.32685658925	1	0	0	0	0
1096.12135679408	1047.09230370278	1	0	0	0	0
1247.07658144959	0	0	0	0	0	0
1419.14017846238	526.280008720269	1	0	0	0	0
1411.44017416804	578.643665812805	1	0	0	0	0
1405.45192212822	630.446822219292	1	0	0	0	0
1396.35506273562	699.202026658559	1	0	0	0	0
1328.2048555892	864.269894833339	1	0	0	0	0
1297.92951089538	895.379206292975	1	0	0	0	0
1291.63031681111	989.799381144788	1	0	0	0	0
1289.90350769808	1025.29425641556	1	0	0	0	0
1288.49513693016	1044.04230422169	1	0	0	0	0
1602.62486666862	529.81224272453	1	0	0	0	0
1598.44918200446	565.186465408326	1	0	0	0	0
1592.45970524637	609.936481267511	1	0	0	0	0
1582.64636220427	675.650395194273	1	0	0	0	0
1512.32413640281	840.417112825749	1	0	0	0	0
1442.66399368831	776.066693683249	1	0	0	0	0
1472.54698632336	951.882832407416	1	0	0	0	0
1478.05914592369	1002.33581938427	1	0	0	0	0
1479.50243182128	1034.77741351838	1	0	0	0	0
1480.00462477701	1045.86123202309	1	0	0	0	0
1558.84572681199	0	0	0	0	0	0
1784.32310265474	559.22651429677	1	0	0	0	0
1781.0019692506	598.251236414638	1	0	0	0	0
1771.70201078081	648.949117300012	1	0	0	0	0
1700.34161763241	817.295491056745	1	0	0	0	0
1621.83115435351	730.474064747133	1	0	0	0	0
1693.65978080564	895.401297568581	1	0	0	0	0
1659.31988182846	962.409844933944	1	0	0	0	0
1667.65691626235	1016.13296611979	1	0	0	0	0
1671.13544046972	1037.62600667789	1	0	0	0	0
1969.13128867704	563.761406288718	1	0	0	0	0
1967.79834316914	588.160946936659	1	0	0	0	0
1965.99057354319	632.054477017816	1	0	0	0	0
1890.52308556056	795.696709538946	1	0	0	0	0
1733.97471129163	713.908341979115	1	0	0	0	0
1803.17160389772	753.842766223087	1	0	0	0	0
1838.22978998879	931.235176620459	1	0	0	0	0
1849.02359100744	973.63328358264	1	0	0	0	0
1860.09134539788	1023.11417472529	1	0	0	0	0
1864.32684830188	1034.16322661974	1	0	0	0	0
1870.61487217439	0	0	0	0	0	0
2153.36834930587	585.259773441358	1	0	0	0	0
2154.04025838385	612.882465155919	1	0	0	0	0
2079.83642344198	775.256221760824	1	0	0	0	0
1906.07764563553	753.12971079875	1	0	0	0	0
1783.10337006337	886.777257260587	1	0	0	0	0
1894.42693965694	1087.38268181836	1	0	0	0	0
1962.2085745188	828.121946856126	1	0	0	0	0
2041.48393792782	986.970918204579	1	0	0	0	0
2056.98736341198	1021.6720124926	1	0	0	0	0
2340.58676429056	596.474350975477	1	0	0	0	0
2336.39839213284	606.009868019793	1	0	0	0	0
2256.28126686703	764.251808553249	1	0	0	0	0
2079.31893846435	787.033176365548	1	0	0	0	0
1959.21551424903	921.84956486797	1	0	0	0	0
1952.4463776105	917.621057213674	1	0	0	0	0
2071.4259394593	1048.41859285414	1	0	0	0	0
2154.17232034366	844.164920362175	1	0	0	0	0
2244.98037810122	1000.40290354164	1	0	0	0	0
2257.54178342263	1015.85410584931	1	0	0	0	0
2182.38401753679	0	0	0	0	0	0
2528.08629119828	613.355581496311	1	0	0	0	0
2429.06830027035	762.442568568772	1	0	0	0	0
2253.40098981604	739.965070218129	1	0	0	0	0
2131.45795185099	873.822275490852	1	0	0	0	0
1996.60101055406	744.284105757489	1	0	0	0	0
2122.6415577129	873.472003152054	1	0	0	0	0
2245.18424089585	1002.87594580135	1	0	0	0	0
2356.03043946238	858.012014703764	1	0	0	0	0
2457.78011165819	1004.6492066105	1	0	0	0	0
2727.15230355435	626.029598813181	1	0	0	0	0
2617.37774918838	769.458341269308	1	0	0	0	0
2432.55187923285	776.614786428202	1	0	0	0	0
2308.8168528329	909.565663935331	1	0	0	0	0
2303.3694943955	823.565066048616	1	0	0	0	0
2171.48148324601	700.765403502638	1	0	0	0	0
2296.75029028587	830.618217840359	1	0	0	0	0
2418.75148178796	963.692722728148	1	0	0	0	0
2561.15141967546	855.488323712805	1	0	0	0	0
2663.72076964496	1002.80027271223	1	0	0	0	0
-390.638027017313	677.900389340237	0	1	0	0	0
-157.737452360406	677.806686698625	0	1	0	0	0
75.1637470352967	677.714552810898	0	1	0	0	0
308.065891189789	677.624753752769	0	1	0	0	0
540.969310865799	677.538033291376	0	1	0	0	0
773.874353800687	677.455104560311	0	1	0	0	0
1006.78139326713	677.376640133382	0	1	0	0	0
1239.6908395294	677.303258504601	0	1	0	0	0
1472.6031546225	677.235503007371	0	1	0	0	0
1705.5188705987	677.173805973211	0	1	0	0	0
1938.43861092149	677.118426427426	0	1	0	0	0
2171.36311402672	677.069344796312	0	1	0	0	0
2404.29325723785	677.026095669744	0	1	0	0	0
2637.23007829328	676.987524542123	0	1	0	0	0
2870.17479085069	676.951472885825	0	1	0	0	0
-369.716998480645	942.501360445377	0	1	0	0	0
-138.439193742964	942.74843831888	0	1	0	0	0
92.8389672843139	942.976700178662	0	1	0	0	0
324.11751798062	943.184221372798	0	1	0	0	0
555.396471950631	943.369097233485	0	1	0	0	0
786.675835487611	943.529519455273	0	1	0	0	0
1017.95561692997	943.663835898913	0	1	0	0	0
1249.23583293059	943.770600447095	0	1	0	0	0
1480.51651165393	943.848613631425	0	1	0	0	0
1711.797692896	943.896947823273	0	1	0	0	0
1943.07942510884	943.914943338665	0	1	0	0	0
2174.36175932787	943.902155386027	0	1	0	0	0
2405.64474007211	943.858229626717	0	1	0	0	0
2636.92839344104	943.782691185326	0	1	0	0	0
2868.21271289275	943.674653459677	0	1	0	0	0
-623.538290724796	677.994880000124	0	0	0	0	1
-623.538290724796	942.005119994969	0	0	0	0	1
3117.69145362398	677.994880000124	0	0	0	0	1
3117.69145362398	942.005119994969	0	0	0	0	1
-44.3683151214477	580.795483200792	0	0	0	0	0
11.02545524851	944.394100879313	0	0	1	0	0
2624.20544798034	669.614507192933	0	0	1	0	0
2560.8841003262	954.312601011845	0	0	1	0	0
1799.95538670723	871.158454897957	0	0	0	0	0
1681.9803732018	936.78472409397	0	0	0	0	0
418.944300035016	913.90069508163	0	0	0	0	0
551.118654802864	886.426997822256	0	0	0	0	0
2066.62241845634	673.39772131152	0	0	0	1	0
2431.18432786716	660.602672694959	0	0	0	1	0
324.69290939304	577.711311383123	0	0	0	0	0
435.70338529291	500.890961722977	0	0	0	0	0
2159.05142787635	852.455829391057	0	0	0	0	0
2213.07931730288	713.994298869341	0	0	0	0	0
1489.87241167875	751.689703514767	0	0	0	0	0
1408.26628709141	859.232135100571	0	0	0	0	0
1815.27020258635	848.153876566569	0	0	0	0	0
1695.07324201149	909.613687210131	0	0	0	0	0
1175.93113535617	695.267747862991	0	0	0	0	0
823.695967013538	634.796616858791	0	0	0	0	0
2131.32463439809	974.024966471117	0	0	0	0	0
2087.28639844015	778.382724181487	0	0	0	0	0
518.299768045831	716.878926428914	0	0	0	1	0
738.267559110908	662.192883771998	0	0	0	1	0
2524.84411355234	715.085497111464	0	0	0	1	0
2340.58265309007	710.901415047271	0	0	0	1	0
974.263580887984	868.714277835223	0	0	0	0	0
1151.36331419103	905.917420953891	0	0	0	0	0
256.706303754799	806.843201719604	0	0	0	0	0
559.256579011988	729.090615478951	0	0	0	0	0
2052.62161093009	886.419261807627	0	0	0	1	0
1807.71857566351	784.60510334615	0	0	0	1	0
