# Supplementary material for: Mechanically induced topological transition of spectrin regulates its distribution in the mammalian cell cortex
Source: Nat Commun. 2024 Jul 8;15:5711. doi: 10.1038/s41467-024-49906-6 (PMC11231315; doi:10.1038/s41467-024-49906-6)
Supplement: Supplementary file 12 — Source data [file 41467_2024_49906_MOESM12_ESM.zip › Source Data Files/Source Data Supplementary/FigureS10/SF10A_nodes.txt]

actin x	actin y	actin	stress fiber	myosin linker	myosin rode	adhesion
-127.834766461522	218.28980801801	1	0	0	0	0
-49.9381127423133	379.628965587898	1	0	0	0	0
87.5862527244833	494.790326621397	1	0	0	0	0
223.580336983454	612.320913771538	1	0	0	0	0
249.43808234516	790.447138130857	1	0	0	0	0
269.391330828885	823.197054449443	1	0	0	0	0
216.816934741203	995.375778536226	1	0	0	0	0
56.1374597120032	1076.79099620325	1	0	0	0	0
-39.6875402609758	1234.81903060531	1	0	0	0	0
-126.617235617452	1393.85755785541	1	0	0	0	0
311.769145362398	0	0	0	0	0	0
78.4858911269545	251.747996802258	1	0	0	0	0
155.321162417888	412.476408403832	1	0	0	0	0
253.94779768518	562.592695020239	1	0	0	0	0
390.591635435286	678.843638723126	1	0	0	0	0
416.850521567124	856.78365590321	1	0	0	0	0
392.260299926548	954.706580477787	1	0	0	0	0
239.076692713067	1049.09521306883	1	0	0	0	0
164.939178361751	1214.85288138217	1	0	0	0	0
80.3241958108343	1371.42478209275	1	0	0	0	0
280.143601176394	278.01379683517	1	0	0	0	0
291.12543716901	289.615029499121	1	0	0	0	0
356.113763234075	454.622781797717	1	0	0	0	0
423.315856099221	623.254452569462	1	0	0	0	0
557.490514322937	744.247735817689	1	0	0	0	0
439.858638957027	880.660254438472	1	0	0	0	0
421.449325200385	1009.59266568141	1	0	0	0	0
362.138064739831	1178.85520806625	1	0	0	0	0
294.238394043071	1342.30362781405	1	0	0	0	0
282.283469172348	1347.68030483261	1	0	0	0	0
623.538290724796	0	0	0	0	0	0
481.799326568316	304.469733088044	1	0	0	0	0
494.767297281145	332.619591549675	1	0	0	0	0
551.365935835412	498.288173177639	1	0	0	0	0
598.567538396965	667.611371187248	1	0	0	0	0
615.346345131628	841.352816689001	1	0	0	0	0
600.787926642842	961.464246211699	1	0	0	0	0
553.789844644681	1133.06249045024	1	0	0	0	0
497.615571338316	1300.97383011762	1	0	0	0	0
484.200639968357	1323.78060376545	1	0	0	0	0
675.17533995552	317.68240009059	1	0	0	0	0
680.547696916897	333.42255250271	1	0	0	0	0
695.246865031273	387.543575881679	1	0	0	0	0
739.896118930702	558.765721179772	1	0	0	0	0
767.237306947106	734.746232494767	1	0	0	0	0
776.244220934835	908.418442932431	1	0	0	0	0
741.131567598303	1077.93861254296	1	0	0	0	0
696.046658075903	1247.98196027818	1	0	0	0	0
682.700093086846	1296.41077392646	1	0	0	0	0
677.45912467652	1309.27679269102	1	0	0	0	0
935.307436087194	0	0	0	0	0	0
868.529071672426	331.574971638161	1	0	0	0	0
876.425623505559	366.838314427583	1	0	0	0	0
891.01244731558	458.582985921037	1	0	0	0	0
919.558256866275	636.004418684165	1	0	0	0	0
932.377488610589	818.821389461082	1	0	0	0	0
923.527887757335	1003.7529620098	1	0	0	0	0
891.362435782626	1179.60910911276	1	0	0	0	0
877.663611744473	1264.46880908475	1	0	0	0	0
870.653916746279	1294.26487793519	1	0	0	0	0
1058.29563782173	333.345040786152	1	0	0	0	0
1060.10182322032	345.636130754577	1	0	0	0	0
1068.2263697067	408.703344918257	1	0	0	0	0
1079.85217374064	540.687924981226	1	0	0	0	0
1088.72255019566	724.647480900955	1	0	0	0	0
1089.7760047084	913.279268397106	1	0	0	0	0
1080.6826562939	1098.97367197273	1	0	0	0	0
1068.7286093193	1225.31580226541	1	0	0	0	0
1062.06151417524	1278.6391154711	1	0	0	0	0
1060.27549782654	1289.88824629761	1	0	0	0	0
1247.07658144959	0	0	0	0	0	0
1248.0681836611	336.662850879037	1	0	0	0	0
1248.16491552643	362.389403430818	1	0	0	0	0
1256.30696969515	459.418764682927	1	0	0	0	0
1254.06750874134	635.723683339931	1	0	0	0	0
1249.77843230638	817.749351292701	1	0	0	0	0
1252.89045728695	1004.64970262698	1	0	0	0	0
1256.58716471995	1179.5953385516	1	0	0	0	0
1250.26759617454	1260.33022375052	1	0	0	0	0
1249.83661838175	1284.15908316523	1	0	0	0	0
1437.76855030043	330.40571535978	1	0	0	0	0
1436.21979784864	341.053803742979	1	0	0	0	0
1432.73853221275	378.041025713526	1	0	0	0	0
1429.44819533605	551.565173234133	1	0	0	0	0
1420.37385042215	730.751151683617	1	0	0	0	0
1403.17314953679	912.510422153525	1	0	0	0	0
1424.47220599424	1094.62655046466	1	0	0	0	0
1434.30517002115	1236.19068297754	1	0	0	0	0
1437.80976133076	1277.08295571328	1	0	0	0	0
1439.17968483849	1287.49063093135	1	0	0	0	0
1558.84572681199	0	0	0	0	0	0
1627.54881029581	326.04879413577	1	0	0	0	0
1621.69335497592	346.55417391859	1	0	0	0	0
1605.16762808136	451.122908686312	1	0	0	0	0
1591.80757460095	634.350427083933	1	0	0	0	0
1542.26049328663	803.157730719787	1	0	0	0	0
1565.03944663828	988.2988155638	1	0	0	0	0
1602.08681351358	1167.83097771871	1	0	0	0	0
1622.76597112057	1265.92523927412	1	0	0	0	0
1628.524397887	1288.75328120687	1	0	0	0	0
1820.60723242843	312.961153859093	1	0	0	0	0
1815.78686367567	322.634260663629	1	0	0	0	0
1801.03005391454	374.896449921889	1	0	0	0	0
1758.32772980524	541.927369058665	1	0	0	0	0
1697.96186745555	703.118769184839	1	0	0	0	0
1705.480702618	878.102205461561	1	0	0	0	0
1742.458873177	1054.40152005124	1	0	0	0	0
1799.3137536795	1224.3029913832	1	0	0	0	0
1816.21314097954	1287.63970121725	1	0	0	0	0
1820.949551028	1299.15415712248	1	0	0	0	0
1870.61487217439	0	0	0	0	0	0
2013.7753182054	301.21361661065	1	0	0	0	0
2000.46505383766	326.235081641971	1	0	0	0	0
1942.36832456832	493.081528478319	1	0	0	0	0
1884.59128327957	663.394447525337	1	0	0	0	0
1829.50940934386	831.336821023103	1	0	0	0	0
1880.94315524476	934.855006966436	1	0	0	0	0
1935.11991462431	1105.89256778125	1	0	0	0	0
1999.60854410543	1271.62501469142	1	0	0	0	0
2013.43200139546	1307.95731386417	1	0	0	0	0
2215.21766626458	281.564205528255	1	0	0	0	0
2203.70735526142	289.60228461892	1	0	0	0	0
2132.68860263395	452.659965131509	1	0	0	0	0
2067.40424870164	622.86920260912	1	0	0	0	0
2005.80768925885	794.626387905477	1	0	0	0	0
2011.62634227126	808.316309335669	1	0	0	0	0
2060.56632122288	980.610229191692	1	0	0	0	0
2132.77247278333	1146.84383158623	1	0	0	0	0
2202.77846466693	1311.74929273403	1	0	0	0	0
2213.94864252222	1328.33440511827	1	0	0	0	0
2182.38401753679	0	0	0	0	0	0
2416.72789955301	262.450858527942	1	0	0	0	0
2329.95504177124	420.04652186938	1	0	0	0	0
2251.00222586329	585.15429594671	1	0	0	0	0
2178.80633159016	750.311700502022	1	0	0	0	0
2143.06766130043	681.606055786575	1	0	0	0	0
2188.87694579713	855.169639201466	1	0	0	0	0
2236.48925021457	1031.07279750256	1	0	0	0	0
2333.54881668255	1185.44024522987	1	0	0	0	0
2414.51675490023	1347.97303352978	1	0	0	0	0
2622.88197198842	242.415615694837	1	0	0	0	0
2533.4134520866	402.080596629823	1	0	0	0	0
2434.28928131795	562.488389957891	1	0	0	0	0
2357.56253143815	730.070713236587	1	0	0	0	0
2282.33476208707	898.20304850357	1	0	0	0	0
2317.61555903745	726.215749036893	1	0	0	0	0
2362.81800897634	903.365416230493	1	0	0	0	0
2412.46360384792	1079.66549555694	1	0	0	0	0
2537.3917827306	1215.98701710036	1	0	0	0	0
2620.35526288101	1377.77553906045	1	0	0	0	0
-372.199929375044	236.786465221405	0	1	0	0	0
-140.886031745006	236.931022341891	0	1	0	0	0
90.4281454206815	237.077062775427	0	1	0	0	0
321.742613209137	237.224637423119	0	1	0	0	0
553.057381855673	237.373776579656	0	1	0	0	0
784.372460709003	237.524488087326	0	1	0	0	0
1015.68785820182	237.676755785345	0	1	0	0	0
1247.00358182664	237.830538277781	0	1	0	0	0
1478.31963811668	237.985768046663	0	1	0	0	0
1709.63603263161	238.142350940471	0	1	0	0	0
1940.95276994779	238.300166071867	0	1	0	0	0
2172.26985365272	238.459066161851	0	1	0	0	0
2403.58728634324	238.618878370208	0	1	0	0	0
2634.90506962721	238.779405653869	0	1	0	0	0
2866.22320412808	238.940428695143	0	1	0	0	0
-371.968583150436	1382.80486306449	0	1	0	0	0
-140.666278280428	1382.67439772303	0	1	0	0	0
90.6357168898377	1382.54200971369	0	1	0	0	0
321.937403808718	1382.40704486883	0	1	0	0	0
553.238784833177	1382.26888184267	0	1	0	0	0
784.539863243241	1382.12694053732	0	1	0	0	0
1015.84064325232	1381.98069027485	0	1	0	0	0
1247.14113001328	1381.8296577051	0	1	0	0	0
1478.44132962023	1381.67343443049	0	1	0	0	0
1709.74124910593	1381.51168431776	0	1	0	0	0
1941.04089643475	1381.34415045179	0	1	0	0	0
2172.34028049126	1381.17066166996	0	1	0	0	0
2403.6394110642	1380.99113859688	0	1	0	0	0
2634.93829882594	1380.80559908006	0	1	0	0	0
2866.2369553073	1380.61416290827	0	1	0	0	0
-623.538290724796	229.997866667312	0	0	0	0	1
-623.538290724796	1390.00213332271	0	0	0	0	1
3117.69145362398	229.997866667312	0	0	0	0	1
3117.69145362398	1390.00213332271	0	0	0	0	1
-33.0956626922937	283.222256802722	0	0	1	0	0
-28.6601933558644	1333.36712351782	0	0	1	0	0
2524.34110787601	302.315690284201	0	0	1	0	0
2524.08793350395	1313.91186323019	0	0	1	0	0
1311.31660933371	1092.95719721441	0	0	0	1	0
1636.52837777629	1070.17710444458	0	0	0	1	0
310.06949809797	910.746544668466	0	0	0	0	0
314.476097998084	775.8218831226	0	0	0	0	0
1648.56768778673	794.792901788729	0	0	0	1	0
1480.54320678638	638.888917333894	0	0	0	1	0
320.338130304915	579.683925355902	0	0	0	0	0
432.66362974712	504.797912357516	0	0	0	0	0
2165.33718037877	842.957165872503	0	0	0	0	0
2217.75552153812	718.550801825733	0	0	0	0	0
