# Supplementary material for: Mechanically induced topological transition of spectrin regulates its distribution in the mammalian cell cortex
Source: Nat Commun. 2024 Jul 8;15:5711. doi: 10.1038/s41467-024-49906-6 (PMC11231315; doi:10.1038/s41467-024-49906-6)
Supplement: Supplementary file 12 — Source data [file 41467_2024_49906_MOESM12_ESM.zip › Source Data Files/Source Data Supplementary/FigureS10/SF10I_edges.txt]

edge end 1	edge end 2	edge type	force spring
1	2	0	-0.0216924844503035
1	12	0	-0.151624422470945
2	3	0	-0.0304194647563519
2	12	0	0.0285444302554422
2	13	0	-0.162033329471771
3	4	0	0.0355467454753105
3	14	0	-0.0585761223351988
4	5	0	-0.0509340915624173
4	15	0	-0.000960063714098629
5	6	0	-0.0881199766255624
5	15	0	0.00896080861157352
5	16	0	-0.0128194374886567
6	7	0	-0.0769922561685501
6	17	0	-0.0199442806753291
7	8	0	-0.0703465335574111
7	17	0	0.0178205516435103
8	9	0	-0.103772967654323
8	18	0	0.018546011391892
8	19	0	0.0185267670481529
9	10	0	-0.0687222970482257
9	19	0	-0.101684651668725
9	20	0	0.0158211270537802
10	20	0	-0.135050949344697
12	13	0	-0.0236909522362915
12	21	0	-0.0962567875635474
12	22	0	-0.166241513458905
13	14	0	0.0144473784406501
13	22	0	-0.00657302432226951
13	23	0	-0.15308252224748
14	24	0	-0.0474136942396969
15	16	0	-0.0365320563287736
15	25	0	-0.0306824841532365
16	17	0	-0.0426797960611203
16	25	0	0.00685775445517654
17	18	0	-0.0608305489577884
18	19	0	-0.0688858630353862
18	28	0	0.00183637297273663
19	20	0	-0.0687509348395301
19	28	0	-0.0403979813038156
19	29	0	0.00720570935910526
20	29	0	-0.169596073502895
20	30	0	-0.0938648221550317
21	32	0	-0.0960078610343096
22	23	0	0.0432373570107185
22	32	0	-0.0381343462174033
22	33	0	-0.135594930571913
23	24	0	0.0413269751685457
23	33	0	-0.00372756282980126
23	34	0	-0.106922441529344
24	25	0	0.0412287049116343
24	35	0	-0.0442560071271996
25	26	0	0.0122245627882026
26	27	0	0.00752998986647032
26	36	0	-0.00478943190604832
26	37	0	0.00487754516421923
27	28	0	0.00985821779713123
27	37	0	-0.0603552857537079
27	38	0	-0.0127135889819763
28	29	0	0.00842374253624917
28	38	0	-0.0976762739039177
28	39	0	-0.010467471511669
29	39	0	-0.160690083721782
29	40	0	-0.0140081654802592
30	40	0	-0.0937572822279467
32	41	0	-0.0473881274566797
32	42	0	-0.0873157956746911
33	34	0	0.00499423800592159
33	42	0	-0.00162009944710714
33	43	0	-0.0912919426691644
34	35	0	0.0108120459291555
34	43	0	0.0126988293742918
34	44	0	-0.065861034953575
35	36	0	0.00924144316394716
35	45	0	-0.0420963266688312
36	37	0	0.0115701139128726
36	45	0	-0.00160508526158937
36	46	0	-0.00143653915933408
37	38	0	0.0118262025508028
37	46	0	-0.0581696635778608
37	47	0	0.00111921989381161
38	39	0	0.0186177983800694
38	47	0	-0.0852919835959586
38	48	0	-0.0165356254882727
39	48	0	-0.126219785085271
39	49	0	0.0225228205297103
40	49	0	-0.0712208908750889
40	50	0	-0.0391274028526087
41	52	0	-0.0471756032047507
42	52	0	-0.018195748157252
42	53	0	-0.0732929675471325
43	44	0	-0.00782815121011318
43	53	0	-0.0210508307983309
43	54	0	-0.114565187132176
44	45	0	-0.0080312177593591
44	54	0	-0.0140964895986591
44	55	0	-0.10766741686999
45	46	0	-0.00957643600683992
45	55	0	-0.00523863868269834
45	56	0	-0.0402818532585046
46	47	0	0.00688768611246408
46	56	0	-0.0415264890152994
46	57	0	-0.0198708725814171
47	48	0	0.0081638084257336
47	57	0	-0.0833572680810051
47	58	0	-0.00163007442186762
48	58	0	-0.0770753157408352
48	59	0	0.00836273066205315
49	59	0	-0.0492493257078352
49	60	0	-0.00424903854011746
50	60	0	-0.0389133735287863
52	61	0	-0.0235701059063596
52	62	0	-0.042000404787879
53	62	0	-0.0229071861772741
53	63	0	-0.0717107648772885
54	55	0	-0.00224172833400199
54	63	0	-0.0405083481581599
54	64	0	-0.139009105527092
55	56	0	-0.0178092698563064
55	64	0	-0.0295394593090883
55	65	0	-0.089272621483854
56	57	0	-0.00790829489458339
56	65	0	-0.0320055530849337
56	66	0	-0.0498248353191166
57	58	0	-0.00239790474829811
57	66	0	-0.0764128908020411
57	67	0	-0.0286858261190321
58	67	0	-0.126093979816142
58	68	0	-0.0302445176550493
59	68	0	-0.0430384685495976
59	69	0	-0.000177933916001563
60	69	0	-0.0266653338381971
60	70	0	-0.0168389627281119
61	72	0	-0.0233984395997217
62	72	0	-0.0251052252022095
62	73	0	-0.0398419970485189
63	73	0	-0.0403958546097127
63	74	0	-0.0717283150782815
64	65	0	-0.0168780141301166
64	74	0	-0.0582576987455733
64	75	0	-0.114183562272398
65	66	0	0.0216666746516268
65	75	0	-0.0524562981533674
65	76	0	-0.0815499638443945
66	67	0	0.00325425422687867
66	76	0	-0.0405418525762674
66	77	0	-0.0732125830359694
67	68	0	0.0192651973630228
67	77	0	-0.0891494096579473
67	78	0	-0.0727570883451708
68	78	0	-0.107180627331354
68	79	0	-0.0406543606597902
69	79	0	-0.0145216854131531
69	80	0	-0.0125814323747757
70	80	0	-0.0166350674813331
72	81	0	-0.0248417627976327
72	82	0	-0.0235131885962052
73	82	0	-0.0418248766214441
73	83	0	-0.0381532305407918
74	83	0	-0.0657701801606066
74	84	0	-0.0647095494634729
75	76	0	-0.000540840407509441
75	84	0	-0.10333975521903
75	85	0	-0.0746191327624694
76	77	0	0.0260875073354097
76	85	0	-0.0691970127653827
76	86	0	-0.0651763170408465
77	78	0	-0.0198118731536169
77	86	0	-0.0481489897635635
77	87	0	-0.039904337714601
78	87	0	-0.0441129070050541
78	88	0	-0.0702655243352778
79	88	0	-0.0131412562955975
79	89	0	-0.0416655178402794
80	89	0	-0.00928429944242454
80	90	0	-0.0197166041463881
81	92	0	-0.0246746389403778
82	92	0	-0.0439275612104697
82	93	0	-0.0209799332954111
83	93	0	-0.0692180742244416
83	94	0	-0.0341130613507642
84	85	0	-0.0124669726994507
84	94	0	-0.123604809408197
84	95	0	-0.0434440655062284
85	86	0	-0.00627254917236609
85	95	0	-0.0642702839726786
85	96	0	-0.0796575620826788
86	87	0	-0.0302948392727046
86	96	0	-0.0760395256868992
86	97	0	-0.0401465677755965
87	97	0	-0.0430578285104128
87	98	0	-0.103532037960929
88	98	0	0.00289130495609928
88	99	0	-0.0815534097659139
89	99	0	-0.00793516400299192
89	100	0	-0.0427659135023043
90	100	0	-0.0195326028191817
92	101	0	-0.0481318392693947
92	102	0	-0.0199283273960918
93	102	0	-0.0732371183876259
93	103	0	-0.0159826015656831
94	95	0	-0.0138351170750386
94	103	0	-0.11127061753723
94	104	0	0.0110942629066313
95	96	0	-0.0155602170262913
95	104	0	-0.0648453393559256
95	105	0	-0.0398582359037221
96	97	0	-0.0575168637494747
96	105	0	-0.047005876754499
96	106	0	-0.0631337531156356
97	98	0	-0.00903075536334852
97	107	0	-0.129030044344178
98	108	0	-0.151792874075271
99	108	0	-0.00892190194070356
99	109	0	-0.0812088234506554
100	109	0	-0.0136845499008301
100	110	0	-0.0481097710635917
101	112	0	-0.0480108923330921
102	112	0	-0.0870866540878066
102	113	0	-0.00334922430931651
103	104	0	0.00474103839133858
103	113	0	-0.0780239156955682
103	114	0	0.0106253724513014
104	105	0	0.0290120015568244
104	114	0	0.0010184139718416
104	115	0	0.00543974031854997
105	106	0	0.0161154025981768
105	116	0	-0.0392480223022512
106	107	0	-0.0470418707977743
106	117	0	-0.0123248215858266
107	108	0	-0.02265611150863
107	118	0	-0.137113723379677
108	118	0	-0.00544388061977118
108	119	0	-0.162232037223597
109	119	0	-0.00179608357909772
109	120	0	-0.0909580922235823
110	120	0	-0.0479630797984445
112	121	0	-0.102779774217949
112	122	0	-0.0303307329153687
113	114	0	-0.0234676670773954
113	122	0	-0.140845328903894
113	123	0	0.00877745535324111
114	115	0	-0.0306090806746597
114	123	0	-0.120583761381488
114	124	0	0.0389370022482713
115	116	0	0.00117022296517936
115	124	0	-0.0425196783527371
116	117	0	-0.00146063962347861
116	125	0	0.00487422891891816
116	126	0	-0.0401711444523749
117	118	0	0.0220811858641319
117	126	0	0.0201563443676812
117	127	0	-0.0384562173264603
118	119	0	0.0089872385926481
118	128	0	-0.131739476019865
119	128	0	-0.00192423794688629
119	129	0	-0.158820828193896
120	129	0	-0.0310919348645348
120	130	0	-0.105773348219515
121	132	0	-0.102744034884742
122	123	0	-0.0326612788638557
122	132	0	-0.183135090614311
122	133	0	0.0172720266354251
123	124	0	-0.0399999021304778
123	133	0	-0.163292376303719
124	125	0	0.0180943496459015
124	134	0	-0.0540866320111007
125	126	0	0.0145969342316752
125	136	0	0.00331527029040749
126	127	0	-0.00687673841210282
126	136	0	-0.00196683611812653
126	137	0	-0.0197748818986094
127	128	0	0.00191222196055553
127	137	0	0.00809170325270815
127	138	0	-0.0474811327633557
128	129	0	-0.00256980718526218
128	139	0	-0.130225645180473
129	139	0	0.00202141840874561
129	140	0	-0.181836308256446
130	140	0	-0.105694268204958
132	133	0	-0.0453458691974768
132	141	0	-0.152220582777123
132	142	0	0.0187381650856494
133	134	0	-0.0265399231879248
133	142	0	-0.150268375764873
134	135	0	-0.0149885469752088
134	143	0	-0.0404778731687579
134	144	0	0.00187365306851713
135	136	0	-0.0152636454708338
135	144	0	-0.00164905388743371
136	137	0	-0.0130067797291992
136	146	0	0.00182216974986172
137	138	0	-0.0215275145579346
137	146	0	-0.00123579632237694
137	147	0	-0.0108904672730293
138	139	0	-0.0228242822774026
138	147	0	0.0108160471724817
138	148	0	-0.0440308348342754
139	140	0	-0.0271235717733715
139	149	0	-0.131366111824235
140	149	0	0.00993859601119607
140	150	0	-0.147959783758861
141	142	0	-0.0278870738007908
142	143	0	-0.0519629236739431
143	144	0	-0.0183578315650814
144	145	0	-0.0159343249122311
145	146	0	-0.0152275187720653
146	147	0	-0.0130530643387414
147	148	0	-0.0231560234003598
148	149	0	-0.0587345589102751
149	150	0	-0.0230907703400061
151	152	2	0
152	153	2	0
153	154	2	0
154	155	2	0
155	156	2	0
156	157	2	0
157	158	2	0
158	159	2	0
159	160	2	0
160	161	2	0
161	162	2	0
162	163	2	0
163	164	2	0
164	165	2	0
166	167	2	0
167	168	2	0
168	169	2	0
169	170	2	0
170	171	2	0
171	172	2	0
172	173	2	0
173	174	2	0
174	175	2	0
175	176	2	0
176	177	2	0
177	178	2	0
178	179	2	0
179	180	2	0
151	181	2	0
165	183	2	0
166	182	2	0
180	184	2	0
151	185	3	0
166	186	3	0
165	187	3	0
180	188	3	0
193	194	4	0
195	196	4	0
199	200	4	0
201	202	4	0
203	204	4	0
207	208	4	0
213	214	4	0
215	216	4	0
