# Supplementary material for: Mechanically induced topological transition of spectrin regulates its distribution in the mammalian cell cortex
Source: Nat Commun. 2024 Jul 8;15:5711. doi: 10.1038/s41467-024-49906-6 (PMC11231315; doi:10.1038/s41467-024-49906-6)
Supplement: Supplementary file 12 — Source data [file 41467_2024_49906_MOESM12_ESM.zip › Source Data Files/Source Data Supplementary/FigureS10/SF10B_edges.txt]

edge end 1	edge end 2	edge type	force spring
1	2	0	0.000899599647417107
1	12	0	-0.138342916194292
2	3	0	-0.0185481049066692
2	12	0	-0.00756808214574464
2	13	0	-0.120248199656448
3	4	0	0.00338901982676098
3	14	0	-0.0219376409269786
4	5	0	-0.0012066253442499
4	15	0	0.00367654166875743
5	6	0	0.000134858268985348
5	15	0	0.00187052472248747
5	16	0	-0.00051058483068558
6	7	0	-0.000465810486311621
7	8	0	0.000977451685700591
7	17	0	0.00252049621296971
8	9	0	-0.0254307632940431
8	18	0	-0.0254465395739297
9	10	0	-0.0105380137777927
9	19	0	-0.130501489153814
9	20	0	0.00794021670532991
10	20	0	-0.136287109581127
12	13	0	0.0135096828761097
12	21	0	-0.11309747711771
12	22	0	-0.170293245662702
13	14	0	0.035461141609732
13	22	0	-0.00994520999563033
13	23	0	-0.133687368813067
14	15	0	-0.00526017336394627
14	24	0	0.0157670877948909
15	16	0	-0.000316469002115651
16	17	0	-0.00175841910547551
17	18	0	-0.00564413166181419
18	19	0	-0.0115804136017097
18	27	0	-0.0303292517960768
19	20	0	-0.0194177246255776
19	28	0	-0.132818264934843
19	29	0	0.00323152825895735
20	29	0	-0.160565728482622
20	30	0	-0.103203479235731
21	32	0	-0.113702180024113
22	23	0	0.00270909120197902
22	32	0	-0.0548466071668522
22	33	0	-0.135295639816521
23	24	0	-0.0260179336902467
23	33	0	-0.0258635699152626
23	34	0	-0.109078754475054
24	25	0	9.52491047288327e-05
24	34	0	0.0169577890573557
24	35	0	-0.0115216059781795
25	26	0	0.000301002502484809
26	27	0	-0.0500996112748062
26	36	0	-0.0137373881667906
26	37	0	0.0408522863378889
27	28	0	-0.0572977373508756
27	37	0	-0.0417467303281932
27	38	0	0.0182316769418953
28	29	0	-0.0192467214721293
28	38	0	-0.100135652186521
28	39	0	-0.0252208478603885
29	39	0	-0.113942500323661
29	40	0	-0.0474965199420975
30	40	0	-0.102351547737334
32	41	0	-0.0702652937524525
32	42	0	-0.100337679481059
33	34	0	0.0197027481303023
33	42	0	-0.0329069761709254
33	43	0	-0.130915125708377
34	35	0	-0.00288744178463105
34	43	0	-0.0144407872994781
34	44	0	-0.0858448113877997
35	44	0	0.00205198854641514
35	45	0	-0.014977150942692
36	37	0	-0.0301265279988117
36	46	0	0.0174245171263592
37	38	0	-0.0238948902820291
37	47	0	0.0256478003808007
38	39	0	0.0126680850473822
38	47	0	-0.0650724885151906
38	48	0	-0.0203680953871247
39	48	0	-0.10513898204105
39	49	0	-0.0315984178164892
40	49	0	-0.0865905072085268
40	50	0	-0.0636534018590454
41	52	0	-0.0709066012739498
42	52	0	-0.0461101796740735
42	53	0	-0.0892745375583848
43	44	0	0.0102488436034166
43	53	0	-0.0234862707043565
43	54	0	-0.125734396524472
44	45	0	0.0112284964153663
44	54	0	-0.0316642071107769
44	55	0	-0.0901599101985126
45	55	0	-0.0322792907191959
45	56	0	-0.0169826192625032
46	56	0	-0.0138055778982019
46	57	0	0.0198745623310454
47	48	0	0.0240462139565015
47	57	0	-0.0407350579313534
47	58	0	-0.00396699959751582
48	58	0	-0.111792809727496
48	59	0	-0.0152753943811088
49	59	0	-0.0754683323901985
49	60	0	-0.0427731490572751
50	60	0	-0.0628621132921781
52	61	0	-0.0527059851048626
52	62	0	-0.0651812954360397
53	62	0	-0.037812270648385
53	63	0	-0.0772969605683035
54	55	0	0.00464044421482563
54	63	0	-0.0385945388598096
54	64	0	-0.118491886917631
55	64	0	-0.0622938212250561
55	65	0	-0.092613402743024
56	57	0	0.0243134713771331
56	66	0	-0.0327419273964608
57	58	0	0.0193493100409206
57	66	0	-0.0346213103301739
57	67	0	0.0158058473694673
58	67	0	-0.116023396088257
58	68	0	-0.00705847908691987
59	68	0	-0.0611785142449469
59	69	0	-0.0302378835311306
60	69	0	-0.0577129322115719
60	70	0	-0.0474093912168626
61	72	0	-0.0532953941058529
62	72	0	-0.048045356948099
62	73	0	-0.055941055992599
63	73	0	-0.0497156993380128
63	74	0	-0.0669395893424615
64	65	0	0.0372079585385201
64	74	0	-0.0657244551041525
64	75	0	-0.104092592458228
65	75	0	-0.0681831714387508
65	76	0	-0.0147755365116368
66	67	0	-0.0439563504715141
66	76	0	-0.0569012529100507
66	77	0	-0.0265021888879129
67	77	0	-0.0649803547069509
67	78	0	-0.0466352474464078
68	78	0	-0.0428027901445793
68	79	0	-0.0265552295798242
69	79	0	-0.0483074822129736
69	80	0	-0.0395382569966918
70	80	0	-0.0469035406004131
72	81	0	-0.0541376105989359
72	82	0	-0.047737964320646
73	82	0	-0.0585934658057847
73	83	0	-0.0474868360496336
74	83	0	-0.0769454723647309
74	84	0	-0.0535402107987578
75	84	0	-0.0946636257778538
75	85	0	-0.0656037525059835
76	77	0	0.0373915253236448
76	85	0	-0.00423078943989349
76	86	0	-0.0861148868525522
77	78	0	0.0324457602050846
77	86	0	-0.0440773408761065
77	87	0	-0.0619087284555058
78	87	0	-0.0523326444047961
78	88	0	-0.0368480286394159
79	88	0	-0.0356662736763926
79	89	0	-0.0393845671133181
80	89	0	-0.0414407291534302
80	90	0	-0.0447279833162182
81	92	0	-0.0546586318528893
82	92	0	-0.0681546637074684
82	93	0	-0.0381704494791721
83	93	0	-0.0829617104496253
83	94	0	-0.0411398521487853
84	94	0	-0.112915791421418
84	95	0	-0.0287798062747595
85	86	0	0.0111365559200825
85	95	0	-0.00971942943514002
85	96	0	-0.0344304696187356
86	96	0	-0.0398278029406146
86	97	0	-0.0888795993018403
87	97	0	-0.0374375135742907
87	98	0	-0.0679628219509446
88	98	0	-0.0233215399217779
88	99	0	-0.0497682820539979
89	99	0	-0.0300236875448556
89	100	0	-0.050532112317132
90	100	0	-0.0446193189373225
92	101	0	-0.0745357296390977
92	102	0	-0.0484730444499766
93	102	0	-0.093212591327552
93	103	0	-0.0265097486195433
94	103	0	-0.125799557393585
94	104	0	-0.0317785443146662
95	96	0	-0.00708370730966835
95	104	0	-0.0240644769756835
95	105	0	0.0220584761133034
96	97	0	-0.00814893226994247
96	105	0	-0.0323491945507943
96	106	0	-0.0423413896250752
97	107	0	-0.116393957386875
98	107	0	-0.0235484347364668
98	108	0	-0.0663687145961732
99	108	0	-0.0123390428193207
99	109	0	-0.066362917859172
100	109	0	-0.0401042499886597
100	110	0	-0.0551085882427914
101	112	0	-0.0750223952043629
102	112	0	-0.104490010607114
102	113	0	-0.0359507783296127
103	104	0	0.0311096614966257
103	113	0	-0.121726975520912
103	114	0	-0.0280379049743582
104	114	0	-0.0574927072628434
105	106	0	-0.00202149057237816
105	115	0	-0.0328412917383694
105	116	0	-0.0133651373784194
106	107	0	0.00836486159852095
106	116	0	0.00696648481773277
106	117	0	-0.0260214512990167
107	117	0	-0.0283654226049976
107	118	0	-0.0662929565001075
108	118	0	0.0156048313722542
108	119	0	-0.0896522607471868
109	119	0	-0.0286306067395357
109	120	0	-0.0784079503420333
110	120	0	-0.0553673862124972
112	121	0	-0.118171306918704
112	122	0	-0.0603707364305057
113	114	0	0.022081061885823
113	122	0	-0.13203854827323
113	123	0	-0.0212738308828138
114	123	0	-0.0828334702694952
115	116	0	0.00831478741418169
115	124	0	-0.0282969167261155
115	125	0	-0.00174080070194083
116	126	0	-0.00656646242771182
117	118	0	0.0460152935615084
117	126	0	0.00247038312826622
117	127	0	-0.00519372787286341
118	128	0	-0.0463805116973518
119	128	0	-0.02381440724235
119	129	0	-0.145434016443602
120	129	0	-0.0295261457421731
120	130	0	-0.102265293160647
121	132	0	-0.1186200803995
122	123	0	0.0159110736644449
122	132	0	-0.169946918739513
122	133	0	-0.00649641572201955
123	133	0	-0.100998506712308
124	125	0	0.00233275395168613
124	134	0	-0.0267417020320137
125	136	0	-0.00086643162969826
126	127	0	0.00570506103858865
126	136	0	0.00713817099703057
126	137	0	-0.0113821435411952
127	137	0	-0.00706445392110885
128	129	0	0.0399792761051203
128	139	0	-0.121049450204817
129	139	0	-0.0206248747839052
129	140	0	-0.186502733678751
130	140	0	-0.102941996700317
132	133	0	0.0182435796353243
132	141	0	-0.136999348221351
132	142	0	-0.0130594539282066
133	142	0	-0.123189674786244
133	143	0	0.0275249131044834
134	135	0	0.00621332141343009
134	143	0	-0.0239937163814961
134	144	0	0.00520732125431016
135	144	0	-0.00571089588924966
135	145	0	0.00610877222160363
136	137	0	-0.00471237262303298
136	146	0	0.00644797196624707
137	138	0	-0.0199073784498395
137	146	0	-0.0264292053514284
138	147	0	0.0202194158006119
138	148	0	-0.00663528557563142
139	140	0	0.00735120756757848
139	149	0	-0.135899069418235
140	149	0	-0.0089950438881649
140	150	0	-0.143874052278287
141	142	0	-0.00690952838950066
142	143	0	-0.0298089988569719
143	144	0	-0.012692312556944
144	145	0	-0.00740334989232056
145	146	0	0.00719800065955118
146	147	0	0.0227035848348702
147	148	0	0.00559824855972275
149	150	0	0.00433876441646806
151	152	2	0
152	153	2	0
153	154	2	0
154	155	2	0
155	156	2	0
156	157	2	0
157	158	2	0
158	159	2	0
159	160	2	0
160	161	2	0
161	162	2	0
162	163	2	0
163	164	2	0
164	165	2	0
166	167	2	0
167	168	2	0
168	169	2	0
169	170	2	0
170	171	2	0
171	172	2	0
172	173	2	0
173	174	2	0
174	175	2	0
175	176	2	0
176	177	2	0
177	178	2	0
178	179	2	0
179	180	2	0
151	181	2	0
165	183	2	0
166	182	2	0
180	184	2	0
151	185	3	0
166	186	3	0
165	187	3	0
180	188	3	0
191	192	4	0
199	200	4	0
201	202	4	0
215	216	4	0
