# Supplementary material for: Mechanically induced topological transition of spectrin regulates its distribution in the mammalian cell cortex
Source: Nat Commun. 2024 Jul 8;15:5711. doi: 10.1038/s41467-024-49906-6 (PMC11231315; doi:10.1038/s41467-024-49906-6)
Supplement: Supplementary file 12 — Source data [file 41467_2024_49906_MOESM12_ESM.zip › Source Data Files/Source Data Supplementary/FigureS7/FigureS7d.xlsx]

## Sheet: Sheet1
cluster	Area	SD	n
	0.979174	0.232896	6
	1.0135	0.0757011	6
	1.00733	0.188483	6
	1.08972	0.180616	6
	1.25443	0.347668	6
	1.27031	0.319562	6
	1.25188	0.370858	6
	0.989805	0.657573	6
	1.11902	0.527389	6
	1.18045	0.358026	6
	1.10736	0.280071	6
	1.09493	0.429601	6
	1.13035	0.468457	6
	1.23373	0.475147	6
	1.32118	0.326426	6
	1.2207	0.484407	6
	1.38101	0.723493	6
	1.42401	0.719684	6
	1.28043	0.574096	6
	1.46713	0.99396	6
	1.63229	1.35639	6
	1.65657	1.26188	6
	1.50042	1.21161	6
	1.5118	1.1747	6
	1.37943	1.03647	6
	1.39379	1.01128	6
	1.38156	1.01624	6
	1.28608	1.01488	6
	1.31063	0.949799	6
	1.34072	1.00833	6
	1.30046	0.994226	6
	1.2064	0.983539	6
	1.24979	1.09924	6
	1.23063	1.10359	6
	1.17607	1.05937	6
	1.19723	1.02381	6
	1.22723	0.93845	6
	1.33423	1.00704	6
	1.35719	1.00308	6
	1.4354	1.196	6
	1.56575	1.34301	6
	1.63093	1.52371	6
	1.67958	1.66459	6
	1.65437	1.71649	6
	1.50486	1.5272	6
	1.46184	1.41965	6
	1.42081	1.2281	6
	1.45516	1.16216	6
	1.48739	1.22144	6
	1.35727	1.13273	6
	1.366	1.18015	6
	1.28436	1.20007	6
	1.40594	1.2154	6
	1.41115	1.33865	6
	1.49875	1.36364	6
	2.60891	0.93955	3
