# Supplementary material for: Mechanically induced topological transition of spectrin regulates its distribution in the mammalian cell cortex
Source: Nat Commun. 2024 Jul 8;15:5711. doi: 10.1038/s41467-024-49906-6 (PMC11231315; doi:10.1038/s41467-024-49906-6)
Supplement: Supplementary file 12 — Source data [file 41467_2024_49906_MOESM12_ESM.zip › Source Data Files/Source Data Supplementary/FigureS7/FigureS7e.csv]

Time (sec)	GFP-βII-Spectrin	GFP-βII-Spectrin	GFP-βII-Spectrin
0	0.99920268	0.042501027	7
300.013916	1.004256059	0.017794421	7
600.027832	0.996541261	0.032288923	7
900.041748	0.925835511	0.054662722	7
1200.055664	0.965039131	0.089734506	7
1500.06958	0.948329522	0.101989239	7
1800.083496	0.997372504	0.165492773	7
2100.097412	1.002667699	0.191752514	7
2400.111328	1.030053916	0.191930512	7
2700.125244	1.080666353	0.269977137	7
3000.13916	1.098615518	0.329441828	7
3300.153076	1.109648337	0.346005971	7
3600.166992	1.109389993	0.402142212	7
3900.180908	1.114664136	0.400586521	7
4200.194824	1.125456683	0.497259469	7
4500.208984	1.152244068	0.558176527	7
4800.222656	1.158566685	0.60751039	7
5100.236328	1.185834336	0.686865266	7
5400.250488	1.186405901	0.654191995	7
5700.264648	1.191977129	0.666114628	7
6000.27832	1.199278683	0.69230154	7
6300.291992	1.19896851	0.752177609	7
6600.306152	1.168588027	0.753216248	7
6900.320312	1.193886258	0.765764592	7
7200.333984	1.2134172	0.778670609	7
7500.347656	1.22945997	0.79657096	7
7800.361816	1.224709564	0.810189117	7
8100.375977	1.211130332	0.787780678	7
8400.389648	1.128230014	0.897950958	7
8700.40332	1.128261653	0.911045193	7
9000.417969	1.134344624	0.923530471	7
9300.431641	1.143726925	0.925898261	7
9600.445312	1.128193857	0.92152346	7
9900.458984	1.130660392	0.909488353	7
10200.47266	1.182178377	0.819712619	7
10500.48731	1.172144523	0.813862254	7
10800.50098	1.142612986	0.7991141	7
11100.51465	1.129207621	0.786497931	7
11400.5293	1.107080859	0.77336876	7
11700.54297	1.10067192	0.778102857	7
12000.55664	1.11119725	0.773975769	7
12300.57031	1.076780439	0.763291027	7
12600.58398	1.079785701	0.751977924	7
12900.59863	1.064259289	0.751407012	7
13200.61231	1.066628348	0.746851189	7
13500.62598	0.999850956	0.803669803	7
13800.64063	1.047344806	0.764095956	7
14100.6543	1.045390395	0.747416481	7
14400.66797	1.049860662	0.732259422	7
14700.68164	1.046921447	0.773906968	7
15000.69531	1.061375502	0.795165237	7
15300.70996	1.049380749	0.793343655	7
15600.72363	1.073636185	0.807816756	7
15900.73731	1.031515325	0.800992869	7
16200.75195	1.028311935	0.779994653	7
16500.76563	1.011238982	0.764370642	7
16800.7793	1.018122596	0.771451468	7
17100.79297	1.004228538	0.765109092	7
17400.80664	1.022239076	0.803556815	7
17700.82031	1.005000841	0.776190813	7
18000.83594	1.01294585	0.810692662	7
18300.84961	1.011598836	0.79292932	7
18600.86328	1.014941332	0.802646484	7
18900.87695	1.019392207	0.819680044	7
19200.89063	1.01041567	0.825907403	7
19500.9043	1.013838392	0.82996951	7
19800.91797	1.012793633	0.823723112	7
20100.93164	0.995532228	0.813183348	7
20400.94531	0.962346674	0.809276584	7
20700.96094	0.934607513	0.809151007	7
21000.97461	0.908259081	0.85069715	7
21300.98828	0.886421234	0.831949684	7
21601.00195	0.881444343	0.830504307	7
21901.01563	0.860000424	0.777737341	7
22201.0293	0.872480587	0.855385579	7
22501.04297	0.849321298	0.793469745	7
22801.05859	0.816127509	0.77669597	7
23101.07227	0.806642831	0.769870655	7
23401.08594	0.778001541	0.721643184	7
23701.09961	0.690029711	0.532460424	7
24001.11328	0.633685304	0.455661745	7
24301.12695	0.601415076	0.386970355	7
24601.14063	0.570394996	0.369655796	7
24901.1543	0.546124856	0.36603463	7
25201.16797	0.533823667	0.376254924	7
25501.18359	0.523318212	0.366194834	7
25801.19727	0.496621058	0.374455219	7
26101.21094	0.491698003	0.387688709	7
26401.22461	0.497036875	0.393207592	7
26701.23828	0.481765765	0.394352705	7
27001.25195	0.479892911	0.409399692	7
27301.26563	0.477727049	0.432589541	7
27601.28125	0.482594566	0.43999566	7
27901.29492	0.48577411	0.449416532	7
28201.30859	0.478126544	0.44196835	7
28501.32227	0.473358733	0.433942152	7
28801.33594	0.471389959	0.439217581	7
29101.34961	0.471963117	0.443962094	7
29401.36328	0.457272733	0.464517265	7
29701.37695	0.466899395	0.464332655	7
30001.39063	0.470201145	0.468541751	7
30301.40625	0.462893793	0.472385724	7
30601.41992	0.477011124	0.477093626	7
30901.43359	0.516568572	0.444351413	7
31201.44727	0.542026003	0.435270689	7
31501.46094	0.560605984	0.431715009	7
31801.47461	0.562213447	0.432860435	7
32101.48828	0.562036044	0.436289633	7
32401.50391	0.561890924	0.434968936	7
32701.51758	0.569258972	0.438086012	7
33001.53125	0.581486344	0.447602394	7
33301.54297	0.57675898	0.477447144	7
33601.55859	0.586703958	0.492768042	7
33901.57422	0.60762776	0.498920079	7
34201.58594	0.625388573	0.474920659	7
34501.60156	0.650183497	0.499356209	7
34801.61328	0.642938958	0.502968901	7
35101.62891	0.649559309	0.503025016	7
35401.64063	0.647886561	0.506062083	7
35701.65625	0.636702859	0.503159964	7
36001.67188	0.644824026	0.509708067	7
36301.68359	0.643100438	0.505690168	7
36601.69922	0.634003786	0.495208856	7
36901.71094	0.632412158	0.504922948	7
37201.72656	0.612959743	0.495656484	7
37501.73828	0.595161091	0.48251525	7
37801.75391	0.587364309	0.475236547	7
38101.76563	0.582294727	0.484799457	7
38401.78125	0.562578039	0.480821634	7
38701.79688	0.556543858	0.481824506	7
39001.80859	0.546495828	0.479542719	7
39301.82422	0.534281583	0.486560079	7
39601.83594	0.530895496	0.48723078	7
39901.85156	0.534880883	0.50003039	7
40201.86328	0.51936277	0.496325855	7
40501.87891	0.505443937	0.495091718	7
40801.89063	0.517132572	0.499791245	7
41101.90625	0.510544105	0.498036081	7
41401.92188	0.509344257	0.494944863	7
41701.93359	0.504108301	0.494704889	7
42001.94922	0.497995465	0.493381747	7
42301.96094	0.484901513	0.487539365	7
42601.97656	0.479299088	0.480647276	7
42901.98828	0.485420029	0.483166277	7
43202.00391	0.47954968	0.48234475	7
43502.01953	0.465337499	0.477511236	7
43802.03125	0.463244508	0.472463126	7
44102.04688	0.464052195	0.47255495	7
44402.05859	0.454997429	0.460884925	7
44702.07422	0.450684736	0.46194558	7
45002.08594	0.457425072	0.46355079	7
45302.10156	0.469591499	0.475987847	7
45602.11719	0.470992713	0.478126937	7
45902.12891	0.470818717	0.471779207	7
46202.14453	0.480479074	0.486783297	7
46502.15625	0.487395034	0.490833596	7
46802.17188	0.472239131	0.47738964	7
47102.18359	0.477921499	0.479524985	7
47402.19922	0.46662383	0.472551291	7
47702.21094	0.467751255	0.477764335	7
48002.22656	0.475828786	0.48527887	7
48302.24219	0.466861067	0.475710323	7
48602.25391	0.466818535	0.473740426	7
48902.26953	0.468670266	0.480070971	7
49202.28125	0.453101449	0.471547018	7
49502.29688	0.448909039	0.465788867	7
49802.30859	0.455634976	0.481163098	7
50102.32422	0.443883032	0.469665384	7
50402.33594	0.435172631	0.463923803	7
50702.35156	0.432208283	0.465881156	7
51002.36719	0.423474424	0.459492789	7
51302.37891	0.425511595	0.464984532	7
51602.39453	0.436243303	0.479921043	7
51902.40625	0.415374118	0.463067661	7
52202.42188	0.414347943	0.459148709	7
52502.43359	0.416038562	0.467710871	7
52802.44922	0.422311649	0.477044434	7
53102.46484	0.402032791	0.459453223	7
53402.47656	0.399154485	0.456832439	7
53702.49219	0.401683349	0.46292486	7
54002.50391	0.399950466	0.462773594	7
54302.51953	0.400019194	0.464518367	7
54602.53125	0.391634507	0.458503829	7
54902.54688	0.388858664	0.456791352	7
55202.5625	0.386944298	0.455172588	7
55502.57422	0.387497719	0.455855588	7
55802.58984	0.385240388	0.455676435	7
56102.60156	0.39254544	0.464477033	7
56402.61719	0.396470002	0.47329654	7
56702.62891	0.417760367	0.507035006	7
57002.64453	0.402825259	0.487225975	7
57302.65625	0.408261646	0.495437656	7
