# Supplementary material for: Mechanically induced topological transition of spectrin regulates its distribution in the mammalian cell cortex
Source: Nat Commun. 2024 Jul 8;15:5711. doi: 10.1038/s41467-024-49906-6 (PMC11231315; doi:10.1038/s41467-024-49906-6)
Supplement: Supplementary file 12 — Source data [file 41467_2024_49906_MOESM12_ESM.zip › Source Data Files/Source Data Supplementary/FigureS7/FigureS7f.csv]

Time (sec)	GFP-βII-Spectrin	GFP-βII-Spectrin	GFP-βII-Spectrin
0	0.68338283	0.118431699	6
10	0.741519113	0.088507607	6
20	0.80609041	0.072838732	6
30	0.855228483	0.067862515	6
40	0.88955672	0.043339403	6
50	0.923012325	0.038284241	6
60	0.942091421	0.039352954	6
70	0.956813942	0.037357092	6
80	0.973261933	0.034796958	6
90	1.002448671	0.033655227	6
100	1.026954372	0.030731342	6
110	1.0332681	0.022502721	6
120	1.05455003	0.044350501	6
130	1.073412208	0.030912541	6
140	1.092095383	0.032211426	6
150	1.100999344	0.030257915	6
160	1.127986703	0.054223793	6
170	1.154579593	0.049208109	6
180	1.165051315	0.052558392	6
190	1.188753891	0.070880385	6
200	1.208943215	0.065159703	6
210	1.221331347	0.067421017	6
220	1.236881285	0.07435474	6
230	1.260305385	0.074630863	6
240	1.280039695	0.096966127	6
250	1.292176348	0.108823249	6
260	1.405390542	0.183700296	6
270	1.528142371	0.157551464	6
280*	5.779150991*	10.46196524*	6*
290*	26.10482025*	4.94791579*	6*
300*	21.91719001*	10.92587244*	6*
310*	14.33160418*	14.50524563*	6*
320	1.466080495	0.268509999	6
330	1.509425703	0.358626412	6
340	1.535821975	0.370386771	6
350	1.578797082	0.409457756	6
360	1.590119057	0.432143636	6
370	1.57462773	0.386680931	6
380	1.580522832	0.371024228	6
390	1.572884998	0.360373134	6
400	1.590217858	0.359387553	6
410	1.605645418	0.359321296	6
420	1.603973364	0.342100775	6
430	1.622500856	0.359041658	6
440	1.606030401	0.369707869	6
450	1.604458548	0.348395166	6
460	1.62084665	0.346391471	6
470	1.638868852	0.351397119	6
480	1.643249366	0.342752803	6
490	1.632899336	0.363323914	6
500	1.637734051	0.353789008	6
510	1.649822311	0.354337526	6
520	1.647482293	0.363988024	6
530	1.648176748	0.360326371	6
540	1.651364865	0.349022651	6
550	1.665906154	0.345862568	6
560	1.666795001	0.343519553	6
570	1.67453655	0.312323825	6
580	1.683723931	0.324903616	6
590	1.686301364	0.324997419	6
600	1.69209916	0.312381946	6
610	1.701770169	0.310483702	6
620	1.714038021	0.29927709	6
630	1.719412814	0.308155062	6
640	1.731462897	0.301254001	6
650	1.732523992	0.294911818	6
660	1.737561696	0.303689236	6
670	1.743892867	0.290626902	6
680	1.75197414	0.281600399	6
690	1.750866141	0.288140342	6
700	1.758664521	0.286063781	6
710	1.753514458	0.286427256	6
720	1.779370276	0.272299902	6
730	1.775194773	0.287010551	6
740	1.779120331	0.282200165	6
750	1.804882108	0.280098572	6
760	1.799014266	0.290806437	6
770	1.821672049	0.269803385	6
780	1.822168124	0.288090061	6
790	1.829698915	0.296119272	6
800	1.862451211	0.278782382	6
810	1.840106238	0.277288292	6
820	1.865631644	0.271525096	6
830	1.898247186	0.275588777	6
840	1.900436175	0.278295096	6
850	1.916702813	0.293973094	6
860	1.904350568	0.302353839	6
870	1.926151724	0.293739801	6
880	1.935232994	0.304240982	6
890	1.944595865	0.299596057	6
900	1.976865793	0.312990176	6
910	1.971186788	0.313819607	6
920	1.988422016	0.314025656	6
930	1.993515179	0.319017879	6
940	2.002044921	0.323383616	6
950	2.007760327	0.323872797	6
960	2.015613445	0.328478065	6
970	2.032880157	0.335789713	6
980	2.04346671	0.334205251	6
990	2.049830718	0.345870442	6
1000	2.068119343	0.361391557	6
1010	2.084007176	0.353191254	6
1020	2.103955618	0.390052312	6
1030	2.115711397	0.382282289	6
1040	2.110287226	0.385929531	6
1050	2.139231328	0.406152042	6
1060	2.157873673	0.394035802	6
1070	2.15720265	0.406685052	6
1080	2.162596068	0.38116402	6
1090	2.16206076	0.395642384	6
1100	2.195211095	0.405781284	6
1110	2.189142684	0.390583358	6
1120	2.211667219	0.408657748	6
1130	2.211584612	0.419011439	6
1140	2.212358405	0.427250684	6
1150	2.231006157	0.435103754	6
1160	2.267836762	0.457035064	6
1170	2.252533102	0.424585334	6
1180	2.27627404	0.432932286	6
1190	2.276853925	0.436124164	6
1200	2.292800012	0.437061429	6
1210	2.324887701	0.461182697	6
1220	2.310660009	0.450223542	6
1230	2.326990103	0.447262663	6
1240	2.339800199	0.474733993	6
1250	2.335150791	0.451158929	6
1260	2.353186034	0.48172948	6
1270	2.364309637	0.489629516	6
1280	2.366959986	0.483976577	6
1290	2.36751497	0.468987143	6
1300	2.39114274	0.488716772	6
1310	2.408460503	0.489454661	6
1320	2.416885635	0.50647227	6
1330	2.427798271	0.497897669	6
1340	2.445213744	0.510471673	6
1350	2.448169112	0.510942467	6
1360	2.467672605	0.485566547	6
1370	2.474346731	0.495357826	6
1380	2.486354689	0.493859576	6
1390	2.481460139	0.490849045	6
1400	2.513699459	0.501824503	6
1410	2.530034914	0.511696864	6
1420	2.527476286	0.528357348	6
1430	2.551051422	0.535753853	6
1440	2.56452662	0.554308247	6
1450	2.577559516	0.545693799	6
1460	2.591434854	0.567451673	6
1470	2.594482404	0.57604558	6
1480	2.611965167	0.570952946	6
1490	2.614448527	0.583582631	6
1500	2.619607624	0.616426442	6
1510	2.639400095	0.621051723	6
1520	2.64074838	0.630904821	6
1530	2.660156674	0.646328504	6
1540	2.657952394	0.652415567	6
1550	2.665920753	0.648836714	6
1560	2.715074935	0.733920543	6
1570	2.694057287	0.697895582	6
1580	2.766872227	0.790741659	6
1590	2.78846123	0.807238274	6
1600	2.750234578	0.787553829	6
1610	2.758380041	0.781048613	6
1620	2.753370379	0.772102721	6
1630	2.751061635	0.751632436	6
1640	2.741544902	0.759294141	6
1650	2.728206205	0.760801141	6
1660	2.7365811	0.751842719	6
1670	2.716435657	0.739879967	6
1680	2.726220141	0.752872048	6
1690	2.710783638	0.753008148	6
1700	2.709135538	0.747139268	6
1710	2.709756735	0.767264468	6
1720	2.72646548	0.740157632	6
1730	2.715644953	0.764865083	6
1740	2.731066259	0.743850062	6
1750	2.727131992	0.743172376	6
1760	2.713557975	0.733950403	6
1770	2.719324001	0.749190814	6
1780	2.724922771	0.749647975	6
1790	2.719057565	0.753789507	6
1800	2.735212676	0.753075787	6
1810	2.720949217	0.7490445	6
1820	2.729955226	0.753138383	6
1830	2.723807693	0.749351873	6
1840	2.720390642	0.739690369	6
1850	2.727382821	0.761144621	6
1860	2.751746538	0.808430834	6
1870	2.760740127	0.828630168	6
1880	2.753766196	0.80891861	6
1890	2.828323117	0.937629949	6
1900	2.823506625	0.921571328	6
1910	2.666989741	0.690788517	6
1920	2.6830591	0.699848038	6
1930	2.69472231	0.722596621	6
1940	2.718828255	0.744404764	6
1950	2.722942229	0.743244665	6
1960	2.739896354	0.746448729	6
1970	2.752771661	0.749253015	6
1980	2.742364364	0.74137905	6
1990	2.796923646	0.749070713	6
2000	2.821564856	0.813741864	6
2010	2.83919293	0.863448866	6
2020	2.854896885	0.891275459	6
2030	2.855434354	0.899795715	6
2040	2.857405189	0.912916899	6
2050	2.874364483	0.952482893	6
2060	2.853624674	0.947417742	6
2070	2.87348304	0.97413428	6
2080	2.877424697	0.966724489	6
2090	2.877661323	0.975518493	6
2100	2.867423918	0.968755363	6
2110	2.868975248	0.973319447	6
2120	2.87810801	0.986965343	6
2130	2.865664745	0.979919037	6
2140	2.877822371	0.997465899	6
2150	2.87919037	0.993406142	6
2160	2.870456595	1.001695817	6
2170	2.874129278	1.007035537	6
2180	2.899385933	1.012165756	6
2190	2.885227125	1.021225887	6
2200	2.879589861	1.020151705	6
2210	2.892001281	1.032513047	6
2220	2.885145532	1.029004267	6
2230	2.906486721	1.04232545	6
2240	2.901373655	1.043851306	6
2250	2.892435956	1.025795926	6
2260	2.917406064	1.064138871	6
2270	2.905921741	1.030328159	6
2280	2.920390177	1.024695077	6
2290	2.939682648	1.036564786	6
2300	2.929221703	1.02202131	6
2310	2.920627079	1.06214318	6
2320	2.928863618	1.060352126	6
2330	2.932658474	1.059761282	6
2340	2.935994172	1.068081187	6
2350	3.060122412	1.133898655	6
2360	3.042043927	1.129141971	6
2370	3.169230018	1.258000224	6
2380	2.963928508	1.09691358	6
2390	3.003776174	1.130512273	6
2400	2.993339553	1.122276735	6
2410	2.978070918	1.129214975	6
2420	2.957460115	1.11945653	6
2430	2.927900598	1.121092033	6
2440	2.975716762	1.150024887	6
2450	3.071398476	1.213819587	6
2460	3.173787511	1.331532942	6
2470	3.242993826	1.434342822	6
2480	3.282987807	1.499493826	6
2490	3.295221441	1.535594016	6
2500	3.308969673	1.549738097	6
2510	3.296681741	1.55278041	6
2520	3.289380552	1.533991156	6
2530	3.27036581	1.518207024	6
2540	3.249284292	1.485535775	6
2550	3.238145003	1.475901579	6
2560	3.227991845	1.466019961	6
2570	3.212241231	1.445669316	6
2580	3.189345988	1.410945354	6
2590	3.188048785	1.424080596	6
2600	3.165522327	1.401150093	6
2610	3.139835366	1.384055489	6
2620	3.13586267	1.378194966	6
2630	3.12345712	1.365556793	6
2640	3.099524016	1.347725326	6
2650	3.098191548	1.349961255	6
2660	3.081068853	1.340772632	6
2670	3.067539566	1.331482699	6
2680	3.064487812	1.331889245	6
2690	3.050750737	1.329784303	6
2700	3.028009958	1.319368986	6
2710	3.020765341	1.31425934	6
2720	3.010806663	1.31440058	6
2730	2.990751589	1.299548504	6
2740	2.984705306	1.297744229	6
2750	2.973202662	1.305770039	6
2760	2.97721248	1.307035583	6
2770	2.961878923	1.303509806	6
2780	2.970240885	1.311883326	6
2790	2.955300139	1.301696439	6
2800	2.958390294	1.316526514	6
2810	2.938220129	1.30990069	6
2820	2.943276398	1.315401378	6
2830	2.912581358	1.302255694	6
2840	2.917197741	1.300074267	6
2850	2.904830414	1.299674591	6
2860	2.904643127	1.311673842	6
2870	2.890352001	1.303432531	6
2880	2.889901952	1.314383464	6
2890	2.874686459	1.311954998	6
2900	2.870433386	1.302789874	6
2910	2.86108218	1.303306913	6
2920	2.853210676	1.315110427	6
2930	2.850202136	1.31399455	6
2940	2.852941772	1.317874494	6
2950	2.83435948	1.309688816	6
2960	2.832970871	1.31566573	6
2970	2.830143654	1.320676641	6
2980	2.811326879	1.311636037	6
2990	2.812812202	1.322910289	6
3000	2.804890666	1.317094489	6
3010	2.794573616	1.310497523	6
3020	2.779655071	1.324758372	6
3030	2.777988143	1.31861518	6
3040	2.775297367	1.320084941	6
3050	2.769345326	1.32449475	6
3060	2.764738288	1.32881509	6
3070	2.770035266	1.326719003	6
3080	2.754736273	1.333687519	6
3090	2.759662519	1.332385508	6
3100	2.741839779	1.332128271	6
3110	2.747822992	1.345386814	6
3120	2.73335228	1.343975543	6
3130	2.722658848	1.335284315	6
3140	2.721146787	1.345466539	6
3150	2.712229435	1.347116414	6
3160	2.709525469	1.352018302	6
3170	2.704567742	1.365926839	6
3180	2.696105452	1.367932883	6
3190	2.700378299	1.368642156	6
3200	2.697843008	1.378240094	6
3210	2.700799098	1.382770056	6
3220	2.701470538	1.371326254	6
3230	2.697545763	1.381681861	6
3240	2.695321692	1.383194419	6
3250	2.687048427	1.380934577	6
3260	2.681091783	1.374532403	6
3270	2.685447724	1.371666047	6
3280	2.663602707	1.379306797	6
3290	2.657771944	1.379283008	6
3300	2.660025009	1.375290912	6
3310	2.655755863	1.380942971	6
3320	2.637119202	1.38086343	6
3330	2.641173545	1.375940544	6
3340	2.644631394	1.371088762	6
3350	2.630024273	1.368685419	6
3360	2.624289157	1.369428294	6
3370	2.619451739	1.374896622	6
3380	2.612322762	1.370050412	6
3390	2.614566557	1.375827773	6
3400	2.600473261	1.373971576	6
3410	2.588052259	1.36971385	6
3420	2.583796145	1.368686506	6
3430	2.5798211	1.390828842	6
3440	2.586487326	1.389534963	6
3450	2.577431314	1.398540336	6
3460	2.555695583	1.389372506	6
3470	2.54413258	1.383008842	6
3480	2.53508425	1.390728461	6
3490	2.535786411	1.387590379	6
3500	2.52458057	1.389293845	6
3510	2.520507876	1.395275901	6
3520	2.512276813	1.40553071	6
3530	2.506901712	1.420679068	6
3540	2.523315891	1.441058578	6
3550	2.508702137	1.449218733	6
3560	2.490665983	1.45363481	6
3570	2.500930223	1.459007503	6
3580	2.495213352	1.461265135	6
3590	2.487533998	1.465154353	6
3600	2.469581937	1.469659544	6
3610	2.464611259	1.465922848	6
3620	2.454235958	1.473134908	6
3630	2.441315707	1.47209773	6
3640	2.444444505	1.472820071	6
3650	2.43117138	1.472858361	6
3660	2.430241779	1.468487571	6
3670	2.412674763	1.468135097	6
3680	2.412728051	1.472013935	6
3690	2.392244253	1.465031407	6
3700	2.394284009	1.464480215	6
3710	2.389102483	1.462983537	6
3720	2.383560728	1.447023302	6
3730	2.359489511	1.459968968	6
3740	2.345335283	1.460471707	6
3750	2.34838485	1.464943304	6
3760	2.330370246	1.465636011	6
3770	2.317225244	1.459979747	6
3780	2.324966036	1.461246928	6
3790	2.307858555	1.462245839	6
3800	2.311425699	1.462462719	6
3810	2.301057101	1.471386097	6
3820	2.298487112	1.462246745	6
3830	2.282594788	1.463508888	6
3840	2.271978724	1.465767358	6
3850	2.275577249	1.465340321	6
3860	2.277555219	1.467314521	6
3870	2.276201676	1.46077813	6
3880	2.26771186	1.468363724	6
3890	2.250139965	1.464562028	6
3900	2.240286899	1.462773655	6
3910	2.23822644	1.467584735	6
3920	2.231759317	1.464490351	6
3930	2.229889283	1.470053874	6
3940	2.225922107	1.465178226	6
3950	2.21621759	1.466063671	6
3960	2.197319553	1.476166414	6
3970	2.191625095	1.466069437	6
3980	2.197541413	1.468317351	6
3990	2.196422385	1.473457149	6
4000	2.183563924	1.469321661	6
4010	2.176226352	1.472707714	6
4020	2.172350165	1.472066826	6
4030	2.150769872	1.469549564	6
4040	2.148291367	1.469133779	6
4050	2.14092556	1.480583899	6
4060	2.134993738	1.472810755	6
4070	2.124426381	1.46603484	6
4080	2.11551878	1.462832648	6
4090	2.10778301	1.467784885	6
4100	2.106571158	1.463058373	6
4110	2.093707387	1.462894817	6
4120	2.098182134	1.466617074	6
4130	2.075739896	1.461254023	6
4140	2.079395155	1.460468813	6
4150	2.070832927	1.468914452	6
4160	2.063769999	1.461862361	6
4170	2.045855442	1.463195258	6
4180	2.044902643	1.466074887	6
4190	2.026226683	1.462971054	6
4200	2.021992458	1.464972209	6
4210	2.025185291	1.460339707	6
4220	2.009843346	1.458402613	6
4230	2.008049229	1.456599377	6
4240	1.995807618	1.463205187	6
4250	1.996333571	1.466677553	6
4260	1.980749265	1.465312263	6
4270	1.96748548	1.465455011	6
4280	1.975998683	1.4628491	6
4290	1.966544941	1.472368343	6
4300	1.958047307	1.469055508	6
4310	1.954388768	1.469513915	6
4320	1.943299261	1.468974817	6
4330	1.939271589	1.467239648	6
4340	1.923059072	1.473396586	6
4350	1.914221572	1.474769991	6
4360	1.915867359	1.468506776	6
4370	1.897061112	1.480042319	6
4380	1.900364522	1.474024814	6
4390	1.879868838	1.489043176	6
4400	1.880211081	1.483749716	6
4410	1.871615938	1.479645844	6
4420	1.864549616	1.484849628	6
4430	1.863881603	1.483776273	6
4440	1.843902889	1.486534381	6
4450	1.836239015	1.487477333	6
4460	1.827500396	1.494545325	6
4470	1.820316336	1.486374029	6
4480	1.810215971	1.488889717	6
4490	1.806101564	1.486902238	6
4500	1.805820553	1.487593007	6
4510	1.777777076	1.488980882	6
4520	1.777812305	1.487439363	6
4530	1.771950576	1.482197213	6
4540	1.756993577	1.482575366	6
4550	1.751245073	1.489371124	6
4560	1.754363355	1.479507372	6
4570	1.731641582	1.48101911	6
4580	1.727291341	1.490532606	6
4590	1.710121154	1.485761406	6
4600	1.704213597	1.48582212	6
4610	1.698655571	1.485125071	6
4620	1.681196686	1.489846123	6
4630	1.664242369	1.492634779	6
4640	1.667684246	1.487942646	6
4650	1.654965187	1.48322635	6
4660	1.652948361	1.484673285	6
4670	1.641059867	1.483557235	6
4680	1.632568256	1.486402796	6
4690	1.624337501	1.481814254	6
4700	1.616750621	1.4837282	6
4710	1.612833806	1.478159809	6
4720	1.59587096	1.485133527	6
4730	1.601242667	1.478476947	6
4740	1.58215556	1.48425136	6
4750	1.570896966	1.483740192	6
4760	1.571575526	1.482495979	6
4770	1.559389685	1.487138677	6
4780	1.54304249	1.488556852	6
4790	1.550400551	1.482140106	6
4800	1.376593182	1.610558393	6
4810*	1.227529595*	1.69455074*	6*
4820*	1.223896099*	1.693676363*	6*
4830*	1.220898976*	1.695774973*	6*
4840*	1.219638965*	1.690502391*	6*
4850*	1.212467127*	1.68466886*	6*
4860*	1.207465043*	1.684607713*	6*
4870*	1.209368108*	1.688391786*	6*
4880*	1.201442925*	1.682122226*	6*
4890*	1.205037521*	1.687839041*	6*
4900*	1.203599127*	1.680501254*	6*
4910*	1.188335166*	1.682064083*	6*
	1.783212754*	1.820017035*	4*
	1.781201353*	1.813809111*	4*
	1.779799939*	1.811976962*	4*
	1.775517133*	1.817572723*	4*
	1.773486345*	1.815392529*	4*
	1.768285326*	1.812986182*	4*
	1.769456142*	1.814636634*	4*
	1.771113963*	1.81853002*	4*
	1.763477904*	1.808850468*	4*
	1.753082631*	1.810481308*	4*
	1.761518314*	1.815743333*	4*
	1.757894042*	1.81340249*	4*
	1.752681946*	1.806344049*	4*
	1.745065435*	1.808785574*	4*
	1.741220605*	1.805798807*	4*
	1.738346501*	1.804339054*	4*
	1.73969097*	1.808052155*	4*
	1.736741249*	1.801630487*	4*
	1.616937765*	1.918766135*	4*
	3.229679632*	0.767270529*	2*
	3.228426126*	0.76606986*	2*
	3.231131047*	0.778211619*	2*
	3.215789205*	0.764030431*	2*
	3.219615928*	0.770319508*	2*
	3.215978927*	0.760788887*	2*
	3.207962721*	0.755899603*	2*
	3.214092938*	0.766171129*	2*
	3.211693977*	0.762969473*	2*
	3.203032589*	0.763194754*	2*
	3.198470086*	0.750448118*	2*
	3.192672479*	0.756707311*	2*
	3.197467233*	0.757231761*	2*
	3.185464435*	0.763604268*	2*
	3.18324101*	0.750846274*	2*
	3.179985123*	0.750667105*	2*
	3.177920841*	0.741109742*	2*
	3.176799829*	0.737006649*	2*
	3.164149292*	0.745782129*	2*
	3.161615182*	0.732622988*	2*
	3.162054013*	0.734006481*	2*
	3.160817938*	0.73504344*	2*
	3.15117654*	0.733615939*	2*
	3.153461969*	0.729866851*	2*
	3.158257512*	0.723601932*	2*
	3.149600582*	0.719942446*	2*
	3.151219684*	0.714678824*	2*
	3.140471168*	0.725419351*	2*
	1.312857441*	1.856660798*	2*
	2.621506791*		1*
