# Supplementary material for: Mechanically induced topological transition of spectrin regulates its distribution in the mammalian cell cortex
Source: Nat Commun. 2024 Jul 8;15:5711. doi: 10.1038/s41467-024-49906-6 (PMC11231315; doi:10.1038/s41467-024-49906-6)
Supplement: Supplementary file 12 — Source data [file 41467_2024_49906_MOESM12_ESM.zip › Source Data Files/Source Data Supplementary/FigureS9/FigureS9c_Pearson's.csv]

	Stress fiber Rich	Intermediate	Spectrin Rich
0	0.42	0.535	0.737
100	0.353	0.491	0.729
200	0.37	0.556	0.766
300	0.326	0.477	0.748
400	0.279	0.441	0.757
500	0.298	0.585	0.723
600	0.335	0.62	0.76
700	0.339	0.64	0.774
800	0.376	0.574	0.763
900	0.335	0.621	0.746
1000	0.315	0.642	0.748
1100	0.444	0.535	0.731
1200	0.422	0.607	0.714
1300	0.443	0.582	0.631
1400	0.478	0.535	0.69
1500	0.432	0.62	0.658
1600	0.374	0.593	0.617
