# Supplementary material for: Mechanically induced topological transition of spectrin regulates its distribution in the mammalian cell cortex
Source: Nat Commun. 2024 Jul 8;15:5711. doi: 10.1038/s41467-024-49906-6 (PMC11231315; doi:10.1038/s41467-024-49906-6)
Supplement: Supplementary file 12 — Source data [file 41467_2024_49906_MOESM12_ESM.zip › Source Data Files/Source Data Supplementary/FigureS9/FigureS9f.csv]

Blebbistatin	Washout	Recovery	Late Recovery
0.672	0.686	0.703	0.787
0.727	0.693	0.701	0.76
0.555	0.581	0.591	0.606
0.815	0.817	0.822	0.814
0.519	0.509	0.528	0.542
0.856	0.86	0.852	0.891
