# Supplementary material for: Mechanically induced topological transition of spectrin regulates its distribution in the mammalian cell cortex
Source: Nat Commun. 2024 Jul 8;15:5711. doi: 10.1038/s41467-024-49906-6 (PMC11231315; doi:10.1038/s41467-024-49906-6)
Supplement: Supplementary file 12 — Source data [file 41467_2024_49906_MOESM12_ESM.zip › Source Data Files/Source Data Supplementary/FigureS9/FigureS9g.csv]

Blebbistatin	Washout	Recovery	Late Recovery
0.309	0.257	0.535	0.631
0.365	0.24	0.412	0.768
0.371	0.49	0.756	0.686
0.111	0.198	0.245	0.277
0.165	0.167	0.14	0.28
0.303	0.3	0.19	0.245
