# Supplementary material for: Mechanically induced topological transition of spectrin regulates its distribution in the mammalian cell cortex
Source: Nat Commun. 2024 Jul 8;15:5711. doi: 10.1038/s41467-024-49906-6 (PMC11231315; doi:10.1038/s41467-024-49906-6)
Supplement: Supplementary file 12 — Source data [file 41467_2024_49906_MOESM12_ESM.zip › Source Data Files/Source Data Supplementary/FigureS9/FigureS9e.csv]

	Stress fiber Rich	Stress fiber Rich	Stress fiber Rich	Intermediate	Intermediate	Intermediate	Spectrin Rich	Spectrin Rich	Spectrin Rich
6000	0.549881063	0.032903094	16	0.655269059	0.029311179	17	0.74108375	0.016628446	4
5999	0.549967625	0.032872288	16	0.655278176	0.029324492	17	0.741098	0.01662193	4
5998	0.549994125	0.032865029	16	0.655324588	0.029293186	17	0.741098	0.01662193	4
5997	0.549990125	0.032855864	16	0.655333706	0.029329516	17	0.74112175	0.016569593	4
5996	0.550089313	0.032981589	16	0.655357294	0.029344852	17	0.74113875	0.016571151	4
5995	0.55011375	0.03295922	16	0.655381176	0.029344717	17	0.74113875	0.016571151	4
5994	0.550223438	0.033057958	16	0.655446706	0.029366579	17	0.74113875	0.016571151	4
5993	0.550284313	0.033011703	16	0.655466	0.029388215	17	0.74115425	0.016552658	4
5992	0.550274688	0.033010992	16	0.655530059	0.029379867	17	0.74115425	0.016552658	4
5991	0.550336063	0.032999464	16	0.655546118	0.029376009	17	0.7411635	0.016544352	4
5990	0.55038075	0.03289616	16	0.655567294	0.029371247	17	0.74114875	0.016550824	4
5989	0.550405313	0.0328397	16	0.655583824	0.029365457	17	0.74114875	0.016550824	4
5988	0.550417938	0.032796658	16	0.655575118	0.029376833	17	0.74114875	0.016550824	4
5987	0.550461563	0.032748918	16	0.655614824	0.029370564	17	0.74114525	0.016552367	4
5986	0.550477	0.032739909	16	0.655672588	0.029403041	17	0.74111625	0.016532057	4
5985	0.5505475	0.03269787	16	0.655707588	0.029349511	17	0.741168	0.016537199	4
5984	0.550594813	0.032643966	16	0.655750588	0.029373423	17	0.741241	0.016505106	4
5983	0.550658438	0.0326506	16	0.655785706	0.029397502	17	0.74129425	0.016461427	4
5982	0.550734625	0.0326916	16	0.655843412	0.029444865	17	0.74129425	0.016461427	4
5981	0.55078575	0.032723397	16	0.655876824	0.029414299	17	0.74129425	0.016461427	4
5980	0.550866375	0.032729238	16	0.655878294	0.029408333	17	0.741327	0.016464915	4
5979	0.55089975	0.03279519	16	0.655868059	0.029385197	17	0.74133475	0.016465778	4
5978	0.55095225	0.032826102	16	0.655882059	0.02940814	17	0.74133325	0.01646561	4
5977	0.55096025	0.032788154	16	0.655887059	0.029398648	17	0.741374	0.01647713	4
5976	0.551069438	0.032759673	16	0.655923588	0.029392828	17	0.7414165	0.016458847	4
5975	0.551130188	0.032748937	16	0.655955529	0.029391278	17	0.74140375	0.016431595	4
5974	0.551139938	0.03272236	16	0.656008118	0.029428626	17	0.74141725	0.016425825	4
5973	0.551210563	0.032682693	16	0.656062294	0.029459906	17	0.741397	0.016390372	4
5972	0.551231125	0.032632937	16	0.656096529	0.029428308	17	0.7414005	0.01639936	4
5971	0.551224063	0.032567502	16	0.656101765	0.029444092	17	0.74141825	0.016401435	4
5970	0.551298875	0.032545564	16	0.656120059	0.029431532	17	0.74145175	0.016387279	4
5969	0.55130375	0.032567381	16	0.656154	0.029434967	17	0.7414495	0.016388221	4
5968	0.55134825	0.032512894	16	0.656181294	0.029480692	17	0.7414535	0.016386547	4
5967	0.551411625	0.032518025	16	0.656154471	0.029376452	17	0.7414915	0.016453002	4
5966	0.551513	0.032478241	16	0.656162412	0.029371654	17	0.741458	0.016404707	4
5965	0.5516	0.032499701	16	0.656183	0.029358338	17	0.74152625	0.016346767	4
5964	0.551625875	0.032492557	16	0.656193235	0.029376007	17	0.7415705	0.016328404	4
5963	0.551695313	0.032623504	16	0.656207176	0.029380869	17	0.7415705	0.016328404	4
5962	0.551751125	0.032606394	16	0.656237588	0.029386373	17	0.7415705	0.016328404	4
5961	0.551796188	0.032579719	16	0.656276824	0.029401192	17	0.7415705	0.016328404	4
5960	0.551799875	0.032567068	16	0.656275235	0.029378644	17	0.74155875	0.016307876	4
5959	0.551878125	0.032556357	16	0.656321706	0.029368929	17	0.74155875	0.016307876	4
5958	0.551878688	0.032539402	16	0.656370706	0.029380442	17	0.7415475	0.016306627	4
5957	0.551938313	0.032543758	16	0.656436824	0.029394422	17	0.74152775	0.016288084	4
5956	0.552028188	0.032533232	16	0.656481294	0.029407303	17	0.74157125	0.016286122	4
5955	0.552098375	0.032555285	16	0.656514647	0.029406133	17	0.7415525	0.016253444	4
5954	0.552197188	0.032547318	16	0.65657	0.029445669	17	0.74153375	0.016261177	4
5953	0.552272625	0.032584414	16	0.656587235	0.029441463	17	0.74150775	0.01623583	4
5952	0.552320875	0.032558974	16	0.656592824	0.029470776	17	0.74152675	0.016227965	4
5951	0.552390313	0.03251737	16	0.656701588	0.029512799	17	0.74154425	0.016182719	4
5950	0.552443688	0.03251544	16	0.656707059	0.029488432	17	0.74154525	0.016182842	4
5949	0.552500563	0.032532187	16	0.656764882	0.029492854	17	0.74153775	0.016169801	4
5948	0.552595313	0.032501469	16	0.656769529	0.029476812	17	0.74156	0.016172627	4
5947	0.5527095	0.032414309	16	0.656815	0.029481253	17	0.74159925	0.016156944	4
5946	0.552771438	0.032398417	16	0.656862706	0.029504624	17	0.74165275	0.016127702	4
5945	0.552834938	0.032301633	16	0.656843765	0.029499101	17	0.74166325	0.016101576	4
5944	0.552927813	0.032344004	16	0.656881118	0.02950558	17	0.74176925	0.016043383	4
5943	0.55307825	0.032363643	16	0.656889941	0.029492398	17	0.74182975	0.015975671	4
5942	0.553105813	0.032368927	16	0.656907353	0.029492784	17	0.74186475	0.015962432	4
5941	0.553184813	0.032415217	16	0.656928765	0.029488481	17	0.74186475	0.015962432	4
5940	0.553211375	0.032489138	16	0.656966118	0.029499161	17	0.74195725	0.016037113	4
5939	0.5532955	0.032499471	16	0.657076941	0.02954711	17	0.7419635	0.016020416	4
5938	0.553319063	0.032523046	16	0.657129294	0.029583871	17	0.74198875	0.015967725	4
5937	0.55341325	0.032548956	16	0.657185176	0.029602081	17	0.74209775	0.015888852	4
5936	0.553453688	0.032539148	16	0.657196647	0.029603885	17	0.74209775	0.015888852	4
5935	0.553572313	0.032556703	16	0.657250118	0.029620148	17	0.7420945	0.015890065	4
5934	0.553678875	0.03269217	16	0.657259647	0.029617607	17	0.742091	0.015889623	4
5933	0.553765688	0.032676852	16	0.657286294	0.029610194	17	0.74214625	0.015869378	4
5932	0.553825563	0.032698969	16	0.657335118	0.0295623	17	0.742188	0.015874654	4
5931	0.553899875	0.032753015	16	0.657340588	0.029579822	17	0.742188	0.015874654	4
5930	0.554005	0.032770075	16	0.657346353	0.029562448	17	0.74217	0.015881229	4
5929	0.554095813	0.032797074	16	0.657386294	0.029576707	17	0.7421705	0.015881045	4
5928	0.55415425	0.032896331	16	0.657374647	0.029538256	17	0.7421705	0.015881045	4
5927	0.554297875	0.032953477	16	0.657423059	0.029562535	17	0.742201	0.015869954	4
5926	0.554388	0.032965737	16	0.657416706	0.029529517	17	0.74220925	0.01587104	4
5925	0.5544615	0.032940377	16	0.657486235	0.029509928	17	0.74224325	0.015841849	4
5924	0.554483688	0.032996589	16	0.657483059	0.029522419	17	0.74227175	0.015831977	4
5923	0.554599063	0.033066531	16	0.657497412	0.029528041	17	0.74227175	0.015831977	4
5922	0.554706938	0.03302569	16	0.657593176	0.029580552	17	0.74227	0.015831754	4
5921	0.554740188	0.032949579	16	0.657598412	0.029592335	17	0.74225025	0.015810729	4
5920	0.5547985	0.032944894	16	0.657607235	0.029572986	17	0.74225025	0.015810729	4
5919	0.554863938	0.032933208	16	0.657695706	0.029609342	17	0.7423475	0.015788103	4
5918	0.554934938	0.032940284	16	0.657745529	0.02962697	17	0.7423475	0.015788103	4
5917	0.55497425	0.03291283	16	0.657775353	0.029629162	17	0.7423475	0.015788103	4
5916	0.555059375	0.032946415	16	0.657817706	0.029664605	17	0.74232725	0.015766921	4
5915	0.555165938	0.03286963	16	0.657816824	0.029685876	17	0.7423515	0.015762906	4
5914	0.555208063	0.032843399	16	0.657895941	0.029715041	17	0.74234525	0.015752228	4
5913	0.555321813	0.032892413	16	0.657884882	0.029714557	17	0.74235375	0.0157495	4
5912	0.555378813	0.032927364	16	0.657897824	0.029737198	17	0.74235375	0.0157495	4
5911	0.55546125	0.032944052	16	0.657935118	0.029761638	17	0.7423135	0.015754943	4
5910	0.555479875	0.032920084	16	0.657938118	0.029743495	17	0.74232125	0.015751432	4
5909	0.555535063	0.032941326	16	0.657946118	0.029707693	17	0.74230575	0.01572493	4
5908	0.555677563	0.032957471	16	0.657941471	0.029726307	17	0.74229625	0.015708696	4
5907	0.5557635	0.032952069	16	0.657972294	0.029694726	17	0.74227775	0.015714666	4
5906	0.555850438	0.033007517	16	0.658020588	0.029712443	17	0.7422855	0.015724219	4
5905	0.555874	0.033010446	16	0.658075	0.0297434	17	0.7422865	0.015724356	4
5904	0.55594275	0.032985753	16	0.658132294	0.029743743	17	0.74226525	0.015688082	4
5903	0.556000313	0.032883014	16	0.658126118	0.029714893	17	0.74225275	0.015651796	4
5902	0.5560735	0.032919904	16	0.658147412	0.029710755	17	0.74228125	0.01564248	4
5901	0.556121813	0.032907748	16	0.658126412	0.029723737	17	0.74228125	0.01564248	4
5900	0.556149813	0.032874993	16	0.658161294	0.029676606	17	0.74229275	0.015638778	4
5899	0.556301	0.032902034	16	0.658225765	0.029706031	17	0.74230025	0.015636382	4
5898	0.556386313	0.032956869	16	0.658235471	0.029679461	17	0.74233325	0.015586202	4
5897	0.556430875	0.032906742	16	0.658226824	0.029668473	17	0.7424	0.015580611	4
5896	0.556472688	0.032925547	16	0.658247059	0.029677967	17	0.7424	0.015580611	4
5895	0.556545938	0.032929355	16	0.658274235	0.029681361	17	0.74238575	0.015524774	4
5894	0.556670813	0.032953811	16	0.658314824	0.029674739	17	0.74238575	0.015524774	4
5893	0.556783563	0.032985569	16	0.658326824	0.029674194	17	0.742391	0.015523126	4
5892	0.55686525	0.032995378	16	0.658418824	0.029660756	17	0.74240325	0.015543893	4
5891	0.55695175	0.033041404	16	0.658453471	0.029704912	17	0.74241625	0.015565944	4
5890	0.5569825	0.033022629	16	0.658524	0.029737198	17	0.7424155	0.01554603	4
5889	0.557099875	0.033013042	16	0.658512765	0.029729413	17	0.74240075	0.015564338	4
5888	0.557106875	0.033003997	16	0.658569471	0.029668502	17	0.742473	0.015613586	4
5887	0.557156313	0.032996463	16	0.658596941	0.029677596	17	0.7425045	0.015666961	4
5886	0.557171875	0.032963523	16	0.658656	0.029689165	17	0.7425045	0.015666961	4
5885	0.557181688	0.032957029	16	0.658695176	0.029708955	17	0.74250475	0.015672209	4
5884	0.5572435	0.032850392	16	0.658722294	0.029763178	17	0.74254375	0.015634629	4
5883	0.55733075	0.03282584	16	0.658769235	0.029768726	17	0.74258375	0.015622662	4
5882	0.557441438	0.032920768	16	0.658847176	0.02977739	17	0.742618	0.015569962	4
5881	0.557447375	0.032928806	16	0.658884294	0.02980059	17	0.742618	0.015569962	4
5880	0.557460563	0.032926573	16	0.658904765	0.029797574	17	0.74267225	0.015645516	4
5879	0.55760525	0.032916427	16	0.658958	0.029742094	17	0.74270025	0.015637178	4
5878	0.557697688	0.032939433	16	0.658973118	0.029742662	17	0.74270025	0.015637178	4
5877	0.557755438	0.032938604	16	0.658999529	0.029737201	17	0.74265175	0.015555185	4
5876	0.55784	0.032910979	16	0.659038529	0.029744649	17	0.7426415	0.015537879	4
5875	0.55788425	0.032917212	16	0.659129824	0.029689543	17	0.74270025	0.01547578	4
5874	0.557905688	0.032910863	16	0.659144706	0.029716232	17	0.74270025	0.01547578	4
5873	0.557952938	0.032917247	16	0.659215706	0.02976925	17	0.742668	0.01546126	4
5872	0.558045938	0.032951527	16	0.659247	0.029731068	17	0.7426715	0.015460237	4
5871	0.558099375	0.032952022	16	0.659327471	0.029774497	17	0.7427065	0.015458642	4
5870	0.558133563	0.032906406	16	0.659331588	0.029781737	17	0.7427065	0.015458642	4
5869	0.558232438	0.032967524	16	0.659351294	0.029760464	17	0.7427065	0.015458642	4
5868	0.558272313	0.032955628	16	0.659346706	0.029797708	17	0.74275525	0.015466056	4
5867	0.558332938	0.033007548	16	0.659368471	0.029825898	17	0.7427465	0.015468637	4
5866	0.5583465	0.032933849	16	0.659431941	0.029861066	17	0.74274675	0.015469058	4
5865	0.558362438	0.032906705	16	0.659489	0.029900136	17	0.742794	0.015454251	4
5864	0.55847325	0.032915799	16	0.659519471	0.029903992	17	0.74280375	0.015455768	4
5863	0.558488375	0.032860708	16	0.659522706	0.029912481	17	0.742843	0.015508784	4
5862	0.558543	0.032831218	16	0.659608059	0.029918971	17	0.7428565	0.015479918	4
5861	0.558583	0.032801481	16	0.659637176	0.029915371	17	0.742893	0.015476616	4
5860	0.558681063	0.032781873	16	0.659691059	0.029921771	17	0.7428825	0.015487251	4
5859	0.558716875	0.032763505	16	0.659712176	0.029936888	17	0.742865	0.015457928	4
5858	0.558818125	0.032793561	16	0.659716412	0.029954615	17	0.74285	0.015462039	4
5857	0.558902125	0.032796602	16	0.659743941	0.029976513	17	0.7428635	0.015458337	4
5856	0.558979438	0.032807844	16	0.659765059	0.029944741	17	0.7428635	0.015458337	4
5855	0.55912225	0.032824359	16	0.659805235	0.029895669	17	0.7428635	0.015458337	4
5854	0.559277375	0.032787342	16	0.659870941	0.029932668	17	0.7428635	0.015458337	4
5853	0.559315063	0.032790129	16	0.659884294	0.029950988	17	0.74287275	0.015459792	4
5852	0.55940775	0.032792927	16	0.659908412	0.029913919	17	0.74287275	0.015459792	4
5851	0.559471938	0.032784944	16	0.659903412	0.029912555	17	0.74286525	0.015462501	4
5850	0.559467625	0.03276569	16	0.659950529	0.029920887	17	0.74283	0.015435197	4
5849	0.559617375	0.032730557	16	0.659992647	0.029940678	17	0.7428185	0.01543842	4
5848	0.559714438	0.032697182	16	0.660032882	0.029957819	17	0.742821	0.015456921	4
5847	0.559787813	0.032681124	16	0.660047235	0.029919965	17	0.742821	0.015456921	4
5846	0.559868938	0.032653519	16	0.660049471	0.029912192	17	0.74282175	0.015457044	4
5845	0.559926375	0.032689064	16	0.660129941	0.029996923	17	0.74282175	0.015457044	4
5844	0.559974938	0.032683247	16	0.660139647	0.030034815	17	0.74288475	0.015540566	4
5843	0.56001875	0.032677276	16	0.660201471	0.02996492	17	0.74289475	0.015542152	4
5842	0.560157688	0.032693645	16	0.660247235	0.029946996	17	0.74292075	0.015535049	4
5841	0.560262438	0.032666291	16	0.660294	0.029954004	17	0.74292875	0.01551572	4
5840	0.560316438	0.032654325	16	0.660296471	0.029958453	17	0.742942	0.015517891	4
5839	0.56040025	0.032613245	16	0.660373647	0.0299797	17	0.742948	0.015516275	4
5838	0.560476938	0.03271616	16	0.660419588	0.029925879	17	0.742948	0.015516275	4
5837	0.560509625	0.032751828	16	0.660449118	0.029939911	17	0.74294575	0.015512521	4
5836	0.560649313	0.032715557	16	0.660486235	0.029947842	17	0.74304625	0.015486827	4
5835	0.560708063	0.032679619	16	0.660465882	0.029910785	17	0.74314475	0.015553211	4
5834	0.5608685	0.032750122	16	0.660515941	0.029914248	17	0.74313425	0.015535752	4
5833	0.560933813	0.032680016	16	0.660577647	0.029996772	17	0.743139	0.015536462	4
5832	0.5609905	0.032691442	16	0.660633706	0.029940514	17	0.7431515	0.015519882	4
5831	0.561025938	0.032643169	16	0.660680235	0.029945389	17	0.74316025	0.015534411	4
5830	0.561011313	0.03264251	16	0.660771941	0.02997687	17	0.7431865	0.015482708	4
5829	0.561082375	0.032595771	16	0.660782118	0.029954425	17	0.74318425	0.01548237	4
5828	0.561175188	0.032592231	16	0.660832412	0.029995123	17	0.7432035	0.01547234	4
5827	0.561254688	0.032559387	16	0.660872471	0.029962599	17	0.74320175	0.015441925	4
5826	0.56132325	0.032529029	16	0.660959706	0.02998775	17	0.74320075	0.015442149	4
5825	0.561380313	0.032519429	16	0.660988059	0.029991889	17	0.74320075	0.015442149	4
5824	0.56144075	0.032513824	16	0.661103882	0.030016699	17	0.74322425	0.015445839	4
5823	0.561509	0.0324892	16	0.661107588	0.029998147	17	0.7432845	0.015383916	4
5822	0.5615385	0.032405901	16	0.661135118	0.029959627	17	0.7433435	0.015456389	4
5821	0.561590063	0.03236151	16	0.661129235	0.029926109	17	0.7433905	0.015506999	4
5820	0.56168425	0.032453907	16	0.661167176	0.029939947	17	0.74338675	0.015500778	4
5819	0.561766563	0.032500338	16	0.661183059	0.02996084	17	0.743375	0.01551336	4
5818	0.5618185	0.032487241	16	0.661293941	0.029966248	17	0.743375	0.01551336	4
5817	0.561954313	0.032411606	16	0.661317235	0.029978447	17	0.743375	0.01551336	4
5816	0.56198475	0.032418732	16	0.661366647	0.030009196	17	0.74335475	0.015479756	4
5815	0.562086125	0.032372774	16	0.661420471	0.029969343	17	0.74337375	0.015461416	4
5814	0.562181938	0.03242381	16	0.661441353	0.029973752	17	0.74339325	0.015457744	4
5813	0.562238625	0.032315166	16	0.661469412	0.029986455	17	0.743399	0.015463218	4
5812	0.562363813	0.032368074	16	0.661512588	0.029974496	17	0.74343525	0.015433455	4
5811	0.562427125	0.03234637	16	0.661629235	0.029989112	17	0.74343525	0.015433455	4
5810	0.56242	0.032321289	16	0.661638765	0.030013887	17	0.743414	0.015398482	4
5809	0.562475188	0.032296533	16	0.661610353	0.02999337	17	0.7433975	0.015402151	4
5808	0.562545063	0.032252648	16	0.661672588	0.029991904	17	0.74340175	0.015401199	4
5807	0.562624625	0.032276995	16	0.661761235	0.030071294	17	0.74340175	0.015401199	4
5806	0.562669625	0.032260127	16	0.661837118	0.030014657	17	0.74340175	0.015401199	4
5805	0.562698125	0.032272075	16	0.661849529	0.030008122	17	0.7446522	0.013581253	5
5804	0.562725438	0.032202499	16	0.661872529	0.030013827	17	0.7446516	0.013575347	5
5803	0.562759188	0.032191906	16	0.661867294	0.030023148	17	0.7446692	0.01357669	5
5802	0.562819313	0.032152368	16	0.661883176	0.030043417	17	0.7447096	0.013610731	5
5801	0.562859125	0.032172637	16	0.661908941	0.030049353	17	0.744712	0.013608595	5
5800	0.562955875	0.03218322	16	0.661981647	0.029998952	17	0.7447842	0.013547301	5
5799	0.563017813	0.03219644	16	0.662052647	0.030064824	17	0.74477	0.013551801	5
5798	0.5630795	0.032179143	16	0.662058882	0.030058406	17	0.74477	0.013551801	5
5797	0.563126	0.032096832	16	0.662044471	0.030054288	17	0.744781	0.013552597	5
5796	0.563168375	0.032112145	16	0.662022118	0.030014592	17	0.744781	0.013552597	5
5795	0.563201938	0.032089689	16	0.662052353	0.03002619	17	0.744786	0.01351415	5
5794	0.563272563	0.032061553	16	0.662139	0.030044715	17	0.7447864	0.013506209	5
5793	0.563381625	0.032075618	16	0.662172471	0.030066352	17	0.7448676	0.013497654	5
5792	0.563520875	0.032153848	16	0.662177235	0.030057976	17	0.744871	0.013496653	5
5791	0.563618875	0.032225444	16	0.662284588	0.030087863	17	0.744864	0.013485331	5
5790	0.563665375	0.03221808	16	0.662293353	0.030084544	17	0.7448692	0.013483811	5
5789	0.563795063	0.03217503	16	0.662326824	0.030094307	17	0.7448798	0.013484689	5
5788	0.5638125	0.032139748	16	0.662320529	0.030063592	17	0.7448702	0.013487741	5
5787	0.56382825	0.032145697	16	0.662308353	0.03005422	17	0.7448844	0.01348807	5
5786	0.563916	0.032217269	16	0.662363294	0.030073146	17	0.744936	0.013473265	5
5785	0.563916688	0.032207049	16	0.662391471	0.030084848	17	0.744952	0.013443819	5
5784	0.563958313	0.032191288	16	0.662371176	0.030084149	17	0.7449638	0.013446621	5
5783	0.564005563	0.032116016	16	0.662385529	0.030041387	17	0.7449964	0.013418427	5
5782	0.564011438	0.032090416	16	0.662422647	0.030023551	17	0.7450224	0.013411132	5
5781	0.564135313	0.032204784	16	0.662458412	0.030047251	17	0.7450304	0.013412013	5
5780	0.564191625	0.032160865	16	0.662505294	0.030063316	17	0.7450232	0.013388426	5
5779	0.56424075	0.032044325	16	0.662596235	0.030126129	17	0.7450392	0.013331295	5
5778	0.564359313	0.032218657	16	0.662648941	0.030135079	17	0.7450268	0.013330179	5
5777	0.564379	0.032218192	16	0.662696941	0.030138859	17	0.7450596	0.013333257	5
5776	0.564404313	0.032142301	16	0.662738059	0.030170429	17	0.7450596	0.013333257	5
5775	0.564501063	0.032211126	16	0.662719353	0.030155374	17	0.7450676	0.013330975	5
5774	0.564592125	0.032139177	16	0.662709647	0.030191568	17	0.7451244	0.013315572	5
5773	0.564656813	0.032092416	16	0.662696882	0.030211424	17	0.7451244	0.013315572	5
5772	0.564758063	0.032107598	16	0.662659	0.030198326	17	0.747598833	0.013330513	6
5771	0.564797063	0.032099264	16	0.662704941	0.030183562	17	0.747631167	0.01336084	6
5770	0.564924625	0.03213555	16	0.662709765	0.030186121	17	0.747671167	0.013367671	6
5769	0.565006813	0.03210501	16	0.662771059	0.03021082	17	0.7476825	0.013361581	6
5768	0.565016563	0.032128575	16	0.662798765	0.030175421	17	0.747686833	0.013368417	6
5767	0.565112313	0.032175162	16	0.662839471	0.030110625	17	0.7477165	0.013374724	6
5766	0.565153938	0.032130465	16	0.662889235	0.030076763	17	0.747724833	0.013371027	6
5765	0.565171313	0.032099643	16	0.662913294	0.030106945	17	0.747737667	0.013369626	6
5764	0.565188375	0.03208867	16	0.662951529	0.030129776	17	0.74776	0.013372038	6
5763	0.565253438	0.032092193	16	0.662991588	0.03014573	17	0.747782667	0.013343352	6
5762	0.565345688	0.032077252	16	0.663012118	0.030099804	17	0.747797	0.013341329	6
5761	0.565401188	0.032110606	16	0.663041706	0.030118537	17	0.747838167	0.013363901	6
5760	0.565504438	0.032015022	16	0.663053412	0.030088396	17	0.7478205	0.013343325	6
5759	0.565533625	0.031958968	16	0.663121471	0.030099832	17	0.747840667	0.013322821	6
5758	0.565616938	0.031991879	16	0.663171471	0.030076252	17	0.747858167	0.01332404	6
5757	0.5656665	0.03204212	16	0.663226824	0.029989268	17	0.747871333	0.013322262	6
5756	0.565730375	0.032033864	16	0.663264471	0.030021445	17	0.747873333	0.013322257	6
5755	0.565843688	0.031979026	16	0.663337471	0.030020481	17	0.747934167	0.013296268	6
5754	0.56591675	0.032045228	16	0.663381824	0.030045265	17	0.747942667	0.013295124	6
5753	0.566006375	0.032048624	16	0.663452765	0.030081548	17	0.747922667	0.013305887	6
5752	0.566054438	0.032052535	16	0.663430706	0.0300455	17	0.747927	0.013305946	6
5751	0.566105938	0.032057698	16	0.663487235	0.030041036	17	0.747927	0.013305946	6
5750	0.566168563	0.032078555	16	0.663531824	0.030101024	17	0.747945167	0.01329842	6
5749	0.5662755	0.032126454	16	0.663588647	0.030140413	17	0.747959333	0.013280277	6
5748	0.564365412	0.032183553	17	0.663622118	0.030174957	17	0.747973167	0.013274617	6
5747	0.564507176	0.032153111	17	0.663643235	0.030183335	17	0.747973167	0.013274617	6
5746	0.564560353	0.032142413	17	0.663706941	0.030152356	17	0.7480225	0.013312663	6
5745	0.564611235	0.032095855	17	0.663751765	0.030149337	17	0.748062333	0.013323808	6
5744	0.564676412	0.032082412	17	0.663807765	0.030167958	17	0.748078333	0.013278939	6
5743	0.564760471	0.032080341	17	0.663822235	0.030178429	17	0.748058667	0.013286965	6
5742	0.564786294	0.032081395	17	0.663849353	0.030190163	17	0.7480985	0.01325565	6
5741	0.564796824	0.031986387	17	0.663879529	0.030090067	17	0.748110167	0.013251802	6
5740	0.564833176	0.031986791	17	0.663942588	0.030099592	17	0.748128167	0.01324465	6
5739	0.564859118	0.031960698	17	0.663968294	0.030123624	17	0.748131833	0.013231366	6
5738	0.564965706	0.031990868	17	0.663967471	0.030125425	17	0.7481535	0.013226246	6
5737	0.565010647	0.031998919	17	0.664026118	0.030054466	17	0.748172333	0.013247743	6
5736	0.565092529	0.032040128	17	0.664042353	0.030080873	17	0.748166167	0.013233475	6
5735	0.565120941	0.031990141	17	0.664077294	0.030122509	17	0.748182833	0.013231586	6
5734	0.565151176	0.031963641	17	0.664110176	0.030130727	17	0.748196667	0.013225329	6
5733	0.565174059	0.031923712	17	0.664185059	0.030179295	17	0.748212167	0.013220696	6
5732	0.565257647	0.031823009	17	0.664178	0.030163594	17	0.748219167	0.01321753	6
5731	0.565337588	0.031762181	17	0.664175412	0.030160226	17	0.748219167	0.01321753	6
5730	0.565438412	0.031766661	17	0.664204353	0.030124127	17	0.748243167	0.013205159	6
5729	0.565511471	0.031890454	17	0.664205235	0.030119921	17	0.748313833	0.013180191	6
5728	0.565528529	0.031888293	17	0.664262412	0.030122594	17	0.748339333	0.013175169	6
5727	0.565644588	0.031849836	17	0.664278471	0.030160907	17	0.748357833	0.013177693	6
5726	0.565746412	0.031837103	17	0.664257941	0.030160715	17	0.748371167	0.013172623	6
5725	0.565808176	0.031775782	17	0.664310059	0.030167412	17	0.748377	0.013173444	6
5724	0.565828118	0.031760952	17	0.664332706	0.030136166	17	0.748387667	0.013164796	6
5723	0.565874941	0.031802919	17	0.664375176	0.0302021	17	0.7483785	0.013151395	6
5722	0.565985471	0.03180885	17	0.664404765	0.030188669	17	0.748396	0.013148441	6
5721	0.566099647	0.031793071	17	0.664449647	0.030201043	17	0.7484035	0.013147091	6
5720	0.566154176	0.031801027	17	0.664518706	0.030195717	17	0.748421833	0.013167264	6
5719	0.566192882	0.031805084	17	0.664554294	0.030204444	17	0.748443333	0.013165388	6
5718	0.566221059	0.031783499	17	0.664599824	0.030192526	17	0.748434667	0.013155968	6
5717	0.566264588	0.031733232	17	0.664617353	0.03019376	17	0.7484305	0.013157802	6
5716	0.566327471	0.031715239	17	0.664669588	0.030203896	17	0.748494333	0.013088445	6
5715	0.566387471	0.031700238	17	0.664686941	0.030190352	17	0.748502167	0.013099977	6
5714	0.566517765	0.031751439	17	0.664736353	0.030177743	17	0.7485015	0.013100209	6
5713	0.566595412	0.031793863	17	0.664819176	0.030226147	17	0.748520333	0.013098721	6
5712	0.566721471	0.031774222	17	0.664840529	0.030245667	17	0.748520333	0.013098721	6
5711	0.566799529	0.031704785	17	0.664857882	0.0302328	17	0.748520333	0.013098721	6
5710	0.566870941	0.031700289	17	0.664905588	0.030244014	17	0.748541333	0.013112145	6
5709	0.566912529	0.031703307	17	0.664965	0.030276465	17	0.748571167	0.013105435	6
5708	0.566967412	0.031701319	17	0.665006059	0.030304579	17	0.748574	0.013101807	6
5707	0.567074471	0.031637445	17	0.665057824	0.030292352	17	0.748542	0.013095039	6
5706	0.567131882	0.031657982	17	0.665115	0.030316109	17	0.748536167	0.013093918	6
5705	0.567183941	0.031615372	17	0.665157294	0.03024765	17	0.748525167	0.013097183	6
5704	0.567226588	0.031645169	17	0.665164471	0.030199406	17	0.748525167	0.013097183	6
5703	0.567247412	0.031650305	17	0.665202176	0.03018703	17	0.748551667	0.013091051	6
5702	0.567340941	0.031639038	17	0.665218235	0.030176474	17	0.748570833	0.013084503	6
5701	0.567348588	0.031632222	17	0.665314235	0.030247328	17	0.748595167	0.013064819	6
5700	0.567390765	0.031646535	17	0.665341471	0.030215281	17	0.748624833	0.013070065	6
5699	0.567510471	0.031633696	17	0.665357824	0.03024144	17	0.748657667	0.013082278	6
5698	0.567565941	0.031612488	17	0.665395	0.030260731	17	0.748713833	0.013093812	6
5697	0.567590941	0.031577323	17	0.665423647	0.030252061	17	0.748713167	0.01310381	6
5696	0.567605118	0.031568427	17	0.665478941	0.030309908	17	0.748702167	0.013088091	6
5695	0.567723059	0.031566288	17	0.665481765	0.030285123	17	0.748724667	0.01311422	6
5694	0.567769824	0.031536451	17	0.665518765	0.030331053	17	0.748744833	0.013108395	6
5693	0.567796588	0.031522452	17	0.665541471	0.030334756	17	0.748757167	0.013108399	6
5692	0.567825765	0.031432497	17	0.665547412	0.030351802	17	0.748776	0.013098289	6
5691	0.567854176	0.031326446	17	0.665600882	0.03031479	17	0.748770333	0.013094766	6
5690	0.567894	0.031313138	17	0.665621176	0.030309709	17	0.748761333	0.013074173	6
5689	0.567898294	0.031303372	17	0.665632	0.030268381	17	0.748815	0.013059377	6
5688	0.567961588	0.031295695	17	0.665626294	0.030269217	17	0.748823667	0.013054921	6
5687	0.568044353	0.031376952	17	0.665665647	0.030327493	17	0.748867167	0.013044009	6
5686	0.568080706	0.0314016	17	0.665659588	0.030327881	17	0.7488935	0.013040648	6
5685	0.568139647	0.031365407	17	0.665692824	0.030390159	17	0.748931833	0.013030107	6
5684	0.568202353	0.031309984	17	0.665717294	0.030396512	17	0.748918333	0.013033137	6
5683	0.568262412	0.031335647	17	0.665759941	0.030407712	17	0.7489605	0.013065612	6
5682	0.568380706	0.031384247	17	0.665747706	0.030403654	17	0.7489605	0.013065612	6
5681	0.568414294	0.03136874	17	0.665871118	0.030533569	17	0.748983667	0.013061101	6
5680	0.568408118	0.031339449	17	0.665971647	0.030564811	17	0.749038	0.013080235	6
5679	0.568502235	0.031338404	17	0.666047765	0.030535439	17	0.749038	0.013080235	6
5678	0.568522235	0.03128597	17	0.666055824	0.030526826	17	0.749046833	0.013079467	6
5677	0.568617529	0.031271902	17	0.666093824	0.030514807	17	0.749063333	0.013098897	6
5676	0.568679176	0.031266554	17	0.666144118	0.0305439	17	0.7490675	0.013065726	6
5675	0.568800941	0.031294554	17	0.666210765	0.030592875	17	0.749063833	0.013066048	6
5674	0.568854412	0.03136799	17	0.666181706	0.030604053	17	0.749073667	0.013081766	6
5673	0.568939765	0.031312022	17	0.666216706	0.030600498	17	0.749066833	0.013078307	6
5672	0.569004	0.031330746	17	0.666266412	0.030571941	17	0.749053333	0.013083369	6
5671	0.569060118	0.031363506	17	0.666275059	0.030609436	17	0.749061167	0.013084837	6
5670	0.569167941	0.031290389	17	0.666341647	0.03058886	17	0.749097833	0.013092267	6
5669	0.569271647	0.031424776	17	0.666367353	0.030567658	17	0.749143	0.013119027	6
5668	0.569374765	0.031481926	17	0.666359176	0.030548715	17	0.749163667	0.013116937	6
5667	0.569471471	0.031457644	17	0.666361176	0.030573577	17	0.749128	0.01313369	6
5666	0.569518118	0.031477227	17	0.666402588	0.030587995	17	0.749148	0.013133921	6
5665	0.569577588	0.03148549	17	0.666442941	0.030604469	17	0.749139667	0.01313537	6
5664	0.569602294	0.031436986	17	0.666545706	0.03062497	17	0.749172333	0.013175171	6
5663	0.569648118	0.031461819	17	0.666561882	0.030633797	17	0.749195	0.01317181	6
5662	0.569668647	0.031426324	17	0.666637235	0.030679656	17	0.749207333	0.013170789	6
5661	0.569766235	0.031413084	17	0.666648412	0.03063593	17	0.749234167	0.013190109	6
5660	0.569893118	0.031425783	17	0.666660118	0.030655129	17	0.749248667	0.013189018	6
5659	0.570035529	0.031309437	17	0.666664765	0.03069534	17	0.749274167	0.01318825	6
5658	0.570045059	0.031283777	17	0.666710941	0.030730885	17	0.7492925	0.013189536	6
5657	0.570042706	0.031267103	17	0.666733529	0.03072439	17	0.749296667	0.013189225	6
5656	0.570099647	0.03126467	17	0.666782647	0.0307436	17	0.7493025	0.013195552	6
5655	0.570184412	0.031191209	17	0.666868882	0.030728031	17	0.749341	0.013200281	6
5654	0.570229176	0.031133664	17	0.666910706	0.03073731	17	0.749352	0.0132002	6
5653	0.570274471	0.031112726	17	0.666951176	0.030745391	17	0.749357333	0.013211184	6
5652	0.570283176	0.031103217	17	0.667007235	0.030792024	17	0.7493835	0.013229267	6
5651	0.570381529	0.031099987	17	0.667017882	0.030806392	17	0.749423167	0.013227055	6
5650	0.570439471	0.031098424	17	0.667078824	0.030843872	17	0.749430667	0.013225914	6
5649	0.57049	0.031045879	17	0.667045647	0.030829665	17	0.749447	0.013231739	6
5648	0.570657706	0.031077879	17	0.667100941	0.030807795	17	0.7494525	0.013235403	6
5647	0.570713118	0.031079507	17	0.667181412	0.030789281	17	0.749443833	0.013224955	6
5646	0.570772471	0.031084553	17	0.667236	0.030833616	17	0.749451333	0.01324205	6
5645	0.570841647	0.031056188	17	0.667245647	0.030836642	17	0.749442667	0.013242529	6
5644	0.570897824	0.031081124	17	0.667248882	0.030831927	17	0.749450167	0.013240931	6
5643	0.570994824	0.031069524	17	0.667301235	0.030832585	17	0.749450167	0.013240931	6
5642	0.571054706	0.031123698	17	0.667378471	0.030893046	17	0.749448167	0.013238527	6
5641	0.571134941	0.031151953	17	0.667448235	0.030896777	17	0.749448167	0.013238527	6
5640	0.571174824	0.031135151	17	0.667483059	0.030871971	17	0.749443	0.013238802	6
5639	0.571218706	0.031130657	17	0.667541059	0.030907876	17	0.749428667	0.013231463	6
5638	0.571334294	0.031129507	17	0.667590824	0.030885482	17	0.749428667	0.013231463	6
5637	0.571374588	0.031131706	17	0.667568412	0.030897984	17	0.74941	0.013233471	6
5636	0.571387235	0.031098768	17	0.667653529	0.030860549	17	0.749429667	0.013228048	6
5635	0.571461294	0.031124506	17	0.667671647	0.030848186	17	0.749418	0.013230123	6
5634	0.571491059	0.031120907	17	0.667687588	0.030796143	17	0.749430667	0.013219398	6
5633	0.571632471	0.031123301	17	0.667726824	0.030751872	17	0.749444333	0.013217044	6
5632	0.571672882	0.031126969	17	0.667704235	0.030744472	17	0.749458	0.013214838	6
5631	0.571749941	0.031177664	17	0.667726353	0.030757396	17	0.749483333	0.013212347	6
5630	0.571778294	0.031203214	17	0.667732353	0.030774805	17	0.749516333	0.013149964	6
5629	0.571820235	0.031304524	17	0.667771824	0.030803138	17	0.749551667	0.013169551	6
5628	0.571924235	0.03131276	17	0.667809471	0.03081113	17	0.7495725	0.013129749	6
5627	0.572064412	0.031285998	17	0.667833118	0.030801739	17	0.7495935	0.013137227	6
5626	0.572093118	0.031270545	17	0.667861	0.030788994	17	0.74959	0.013143777	6
5625	0.572130941	0.031302192	17	0.667870353	0.030785556	17	0.749588167	0.013141583	6
5624	0.572189941	0.031291651	17	0.667917824	0.030713442	17	0.749603167	0.013140585	6
5623	0.572307118	0.031352825	17	0.667937235	0.030752928	17	0.7496275	0.013136902	6
5622	0.572427294	0.031307335	17	0.667978647	0.030803672	17	0.749671167	0.013171466	6
5621	0.572486294	0.03129966	17	0.667980529	0.030790022	17	0.749694667	0.013187477	6
5620	0.572565353	0.031275789	17	0.668004824	0.03081387	17	0.749709167	0.013200203	6
5619	0.572564235	0.031253976	17	0.668017941	0.03081143	17	0.749758167	0.013139838	6
5618	0.572634647	0.031273255	17	0.668048	0.030788176	17	0.749745	0.013167974	6
5617	0.572715706	0.031318559	17	0.668084647	0.030835682	17	0.749751833	0.013183334	6
5616	0.572743471	0.031248238	17	0.668113294	0.030848018	17	0.749751833	0.013183334	6
5615	0.572798706	0.031244066	17	0.668177059	0.030814071	17	0.749778667	0.013181091	6
5614	0.572874588	0.031268083	17	0.668186706	0.030834161	17	0.749813	0.013207802	6
5613	0.572933471	0.031294665	17	0.668208765	0.030848668	17	0.749824833	0.013228961	6
5612	0.572932176	0.031248293	17	0.668273471	0.030883868	17	0.7498675	0.013274286	6
5611	0.573016176	0.031120712	17	0.668252059	0.030879341	17	0.749871667	0.013274415	6
5610	0.573089941	0.031125009	17	0.668295	0.030916764	17	0.749918167	0.01325303	6
5609	0.573149	0.031151594	17	0.668450294	0.030979321	17	0.749918333	0.01325304	6
5608	0.573180706	0.031147228	17	0.668476059	0.030932734	17	0.749922	0.013265678	6
5607	0.573233294	0.031147182	17	0.668491765	0.030955717	17	0.749910833	0.013265402	6
5606	0.573305059	0.031131199	17	0.668528235	0.030962386	17	0.749938	0.013262165	6
5605	0.573333118	0.031128522	17	0.668639588	0.030953953	17	0.749927	0.013293827	6
5604	0.573441706	0.031120213	17	0.668670059	0.030948518	17	0.749922667	0.013294004	6
5603	0.573474176	0.031097464	17	0.668711824	0.030940909	17	0.7499655	0.013277893	6
5602	0.573583118	0.031123069	17	0.668678765	0.030905703	17	0.7499655	0.013277893	6
5601	0.573704235	0.031145628	17	0.668708176	0.030885334	17	0.749949167	0.013278651	6
5600	0.573723294	0.031113674	17	0.668741176	0.03089386	17	0.749952	0.013279045	6
5599	0.573760647	0.03107916	17	0.668766588	0.030923941	17	0.749967167	0.013273096	6
5598	0.573818353	0.03109653	17	0.668762824	0.030913667	17	0.750072333	0.013304655	6
5597	0.573909059	0.031110498	17	0.668771	0.030924098	17	0.750133833	0.013304828	6
5596	0.574002882	0.031051908	17	0.668855647	0.030974096	17	0.7501445	0.013303749	6
5595	0.574048824	0.03101007	17	0.668921588	0.030999671	17	0.750151333	0.013303128	6
5594	0.574058824	0.030998582	17	0.669004353	0.03100156	17	0.750204	0.013292669	6
5593	0.574044765	0.030988824	17	0.669105471	0.031056258	17	0.750206	0.013283877	6
5592	0.574138353	0.030992327	17	0.669123765	0.031009682	17	0.750207833	0.013286055	6
5591	0.574172529	0.030985318	17	0.669146529	0.031005848	17	0.750272167	0.013302232	6
5590	0.574193059	0.03097274	17	0.669202941	0.03106041	17	0.750310167	0.013301626	6
5589	0.574250412	0.030965706	17	0.669272647	0.031044224	17	0.750330833	0.01330141	6
5588	0.574275353	0.03094578	17	0.669262	0.031034278	17	0.750334333	0.013301478	6
5587	0.574379412	0.03087865	17	0.669296412	0.031029663	17	0.7503655	0.013299979	6
5586	0.574469471	0.030864591	17	0.669347529	0.031049511	17	0.7503795	0.013294673	6
5585	0.574483588	0.030848514	17	0.669427588	0.031083182	17	0.7504555	0.013292309	6
5584	0.574493471	0.030833208	17	0.669480118	0.031132409	17	0.750470333	0.01331014	6
5583	0.574564176	0.030862799	17	0.669545059	0.031130091	17	0.750484833	0.013323656	6
5582	0.574605706	0.03089216	17	0.669589941	0.03112243	17	0.750555	0.013330398	6
5581	0.574700529	0.030877261	17	0.669642647	0.031117103	17	0.750599	0.013353393	6
5580	0.574787588	0.030807275	17	0.669717059	0.03113713	17	0.750636167	0.013325733	6
5579	0.574900294	0.030784936	17	0.669707353	0.031089533	17	0.750666	0.013339578	6
5578	0.574942647	0.030728655	17	0.669754882	0.031096458	17	0.750696167	0.01334117	6
5577	0.574988118	0.030746259	17	0.669851529	0.031123171	17	0.750726167	0.013371238	6
5576	0.575035529	0.030750776	17	0.669889176	0.03109376	17	0.750723333	0.013371248	6
5575	0.575099882	0.030714892	17	0.669941	0.031135497	17	0.750727	0.013371323	6
5574	0.575185765	0.030681063	17	0.669899294	0.031142514	17	0.750733333	0.013371311	6
5573	0.575243706	0.030698891	17	0.669943353	0.031132663	17	0.750738833	0.013371418	6
5572	0.575306353	0.030710528	17	0.669983471	0.03116783	17	0.750751833	0.013386373	6
5571	0.575359294	0.030723941	17	0.670027941	0.03116449	17	0.750754333	0.01337716	6
5570	0.575468235	0.030692852	17	0.670068059	0.031171354	17	0.7508065	0.013382709	6
5569	0.575522588	0.030606416	17	0.670068824	0.031218919	17	0.750869667	0.013401581	6
5568	0.575600059	0.030583352	17	0.670060647	0.031224273	17	0.750879167	0.013402246	6
5567	0.575756765	0.030581044	17	0.670100176	0.031218822	17	0.7509015	0.013408657	6
5566	0.575831647	0.030650038	17	0.670117647	0.031248125	17	0.750907667	0.013413417	6
5565	0.575865235	0.030630714	17	0.670140941	0.031274278	17	0.750914667	0.013413163	6
5564	0.575882	0.030620511	17	0.670102294	0.031269054	17	0.750921167	0.013413064	6
5563	0.575941412	0.030590898	17	0.670089588	0.031265706	17	0.750939833	0.01341185	6
5562	0.575988235	0.030634764	17	0.670146588	0.03124691	17	0.750949167	0.013367667	6
5561	0.576016412	0.03058983	17	0.670252765	0.031261092	17	0.750968333	0.013367598	6
5560	0.576153118	0.030506584	17	0.670282059	0.031252001	17	0.751019833	0.013370222	6
5559	0.576185118	0.030534823	17	0.670346706	0.031283482	17	0.7510445	0.013367399	6
5558	0.576344118	0.030518139	17	0.670393294	0.031288531	17	0.751064167	0.013324111	6
5557	0.576382882	0.030477094	17	0.670409235	0.031306979	17	0.751076333	0.013325128	6
5556	0.576404118	0.030480379	17	0.670434882	0.031313618	17	0.751082333	0.013324807	6
5555	0.576462765	0.030538979	17	0.670481529	0.031267294	17	0.751069167	0.013323964	6
5554	0.576575588	0.030480722	17	0.670523235	0.031295712	17	0.751071833	0.013322959	6
5553	0.576688176	0.030479496	17	0.670538118	0.031232028	17	0.751069	0.013323887	6
5552	0.576724353	0.030456385	17	0.670602765	0.031268183	17	0.751074667	0.013330712	6
5551	0.576805529	0.030471024	17	0.670647118	0.03126729	17	0.751066833	0.013330104	6
5550	0.576844588	0.030423202	17	0.670711412	0.031246147	17	0.751060667	0.013325014	6
5549	0.576974647	0.030341945	17	0.670728941	0.031281668	17	0.751098667	0.013325149	6
5548	0.577017588	0.030355683	17	0.670725588	0.031284731	17	0.751151667	0.013325141	6
5547	0.577119824	0.030357999	17	0.670735824	0.031243361	17	0.751140667	0.013325091	6
5546	0.577198294	0.03030804	17	0.670773588	0.031253575	17	0.751146	0.013325539	6
5545	0.577388882	0.030474512	17	0.670787235	0.03122907	17	0.751162167	0.013326605	6
5544	0.577499706	0.030446429	17	0.670798	0.031206365	17	0.751160167	0.013326575	6
5543	0.577541706	0.030413258	17	0.670848235	0.031186498	17	0.7511685	0.013332935	6
5542	0.577551706	0.03036732	17	0.670874588	0.031189404	17	0.7511615	0.013332327	6
5541	0.577579529	0.030339989	17	0.670879529	0.031154173	17	0.7511615	0.013332327	6
5540	0.577650882	0.030314141	17	0.670929941	0.031167163	17	0.751148667	0.013325523	6
5539	0.577735647	0.030285911	17	0.670996176	0.031067429	17	0.751172167	0.013326349	6
5538	0.577790235	0.030308601	17	0.670999706	0.031075754	17	0.751179833	0.013326629	6
5537	0.577841647	0.030282012	17	0.671044882	0.031114432	17	0.751226	0.013324864	6
5536	0.577998529	0.0303341	17	0.671049588	0.031099167	17	0.751216667	0.013323901	6
5535	0.578055471	0.030311174	17	0.671091059	0.031081616	17	0.751223667	0.013321997	6
5534	0.578181706	0.03028297	17	0.671118824	0.031094902	17	0.7512145	0.013321516	6
5533	0.578214882	0.030283894	17	0.671111588	0.031079706	17	0.751253833	0.013313667	6
5532	0.578275941	0.030285747	17	0.671083	0.031059949	17	0.7512505	0.013331776	6
5531	0.578307647	0.030335255	17	0.671116529	0.031062338	17	0.751245333	0.013331252	6
5530	0.578413471	0.030358902	17	0.671142059	0.031068659	17	0.751249333	0.013336017	6
5529	0.578437824	0.030340691	17	0.671208118	0.031052187	17	0.7512565	0.013343951	6
5528	0.578452	0.030373497	17	0.671210176	0.03107551	17	0.7512915	0.013355841	6
5527	0.578502176	0.0303617	17	0.671284706	0.031046673	17	0.751296167	0.013358821	6
5526	0.578561412	0.030368542	17	0.671291588	0.031059621	17	0.751299667	0.013359187	6
5525	0.578692353	0.030338669	17	0.671367824	0.031069707	17	0.751299667	0.013359187	6
5524	0.578745059	0.030346897	17	0.671378882	0.031066386	17	0.751318	0.013358307	6
5523	0.578757529	0.030320499	17	0.671437882	0.03104172	17	0.751313333	0.013371193	6
5522	0.578848647	0.030303875	17	0.671443	0.031039981	17	0.751359	0.013377163	6
5521	0.578966	0.030232558	17	0.671503	0.031079881	17	0.751368167	0.01339024	6
5520	0.579014412	0.030177053	17	0.671570235	0.031075302	17	0.7513995	0.013393028	6
5519	0.579045647	0.030141484	17	0.671525882	0.031063621	17	0.7514215	0.013403282	6
5518	0.579065294	0.030124565	17	0.671561412	0.031072391	17	0.751451333	0.013433091	6
5517	0.579080118	0.030043189	17	0.671657882	0.031117593	17	0.751473333	0.013422452	6
5516	0.579131176	0.030105509	17	0.671662765	0.031110388	17	0.751466833	0.013422895	6
5515	0.579236118	0.030283561	17	0.671745	0.031201954	17	0.751476833	0.013423439	6
5514	0.579330765	0.030322402	17	0.671787529	0.031174907	17	0.7515115	0.013441883	6
5513	0.579417353	0.030260847	17	0.671810529	0.031201111	17	0.7515865	0.013418956	6
5512	0.579451706	0.030281145	17	0.671836529	0.031215995	17	0.7516235	0.013433865	6
5511	0.579504765	0.030245335	17	0.671910294	0.031219559	17	0.751613833	0.013434693	6
5510	0.579518353	0.030240862	17	0.671924059	0.031246519	17	0.7516195	0.013427111	6
5509	0.579595176	0.030209605	17	0.671994059	0.031285016	17	0.751619167	0.013426771	6
5508	0.579629529	0.030244213	17	0.672011176	0.031272581	17	0.7516665	0.013459044	6
5507	0.579685294	0.030279125	17	0.672027824	0.03127816	17	0.7516745	0.013460148	6
5506	0.579768059	0.030229511	17	0.672065235	0.031263696	17	0.751683	0.013461351	6
5505	0.57986	0.030188929	17	0.672180882	0.031239402	17	0.7517305	0.013471642	6
5504	0.579898471	0.030200671	17	0.672234176	0.031225898	17	0.751738667	0.013462053	6
5503	0.579948706	0.030236428	17	0.672327706	0.031206954	17	0.751745	0.01346288	6
5502	0.579999	0.030235549	17	0.672434706	0.031240732	17	0.751745	0.013488275	6
5501	0.58002	0.030227189	17	0.672441235	0.03121581	17	0.751757167	0.013497197	6
5500	0.580081353	0.030169733	17	0.672475588	0.031166715	17	0.751793167	0.013517592	6
5499	0.580107294	0.030090649	17	0.672562412	0.031184067	17	0.751856333	0.013537298	6
5498	0.580151118	0.030073888	17	0.672584706	0.031216748	17	0.751866667	0.013542087	6
5497	0.580256059	0.030041373	17	0.672630471	0.031249054	17	0.751913167	0.013545413	6
5496	0.580351706	0.030018845	17	0.672587059	0.031254124	17	0.7519435	0.013537454	6
5495	0.580360588	0.030030538	17	0.672584235	0.031236762	17	0.751926167	0.013535343	6
5494	0.580404588	0.030021744	17	0.672625588	0.031301376	17	0.752009167	0.013555209	6
5493	0.580432765	0.029870166	17	0.672606529	0.031231931	17	0.752001667	0.013549458	6
5492	0.580464118	0.029832162	17	0.672630706	0.031266999	17	0.752013333	0.013553893	6
5491	0.580541059	0.029799109	17	0.672719765	0.031358534	17	0.752024833	0.013508838	6
5490	0.580616529	0.029773635	17	0.672742941	0.031348864	17	0.752043333	0.013535163	6
5489	0.580697176	0.029785043	17	0.672801471	0.031382517	17	0.7520535	0.013538298	6
5488	0.580707294	0.029743581	17	0.672824	0.031400536	17	0.752088167	0.013548533	6
5487	0.580847706	0.029713644	17	0.672862235	0.031398166	17	0.752174667	0.013542576	6
5486	0.580912471	0.029705041	17	0.672886647	0.031400165	17	0.752198	0.013545688	6
5485	0.580954588	0.029692144	17	0.672938353	0.031422084	17	0.752203667	0.01354928	6
5484	0.581038706	0.029639129	17	0.672951529	0.031455641	17	0.752200667	0.013546903	6
5483	0.581047588	0.029640442	17	0.672958824	0.03146334	17	0.752220167	0.013548613	6
5482	0.581152471	0.02961205	17	0.673017176	0.031412608	17	0.7522275	0.013549271	6
5481	0.581172412	0.029606673	17	0.673065176	0.031422917	17	0.752263333	0.013583932	6
5480	0.581197882	0.029602474	17	0.673161765	0.031454267	17	0.7522315	0.013565144	6
5479	0.581272294	0.029580738	17	0.673163294	0.031484906	17	0.752268333	0.013604757	6
5478	0.581352647	0.029608234	17	0.673224059	0.031475929	17	0.752267667	0.013643529	6
5477	0.581368176	0.029595987	17	0.673244824	0.031478538	17	0.752278333	0.013653519	6
5476	0.581360176	0.029585961	17	0.673315471	0.031476561	17	0.752271667	0.013666628	6
5475	0.581431118	0.029637091	17	0.673373824	0.031479871	17	0.752283833	0.013668736	6
5474	0.581460529	0.029582627	17	0.673377235	0.031426262	17	0.752276167	0.013669874	6
5473	0.581519765	0.029635156	17	0.673411941	0.031452289	17	0.752270833	0.013663984	6
5472	0.581599412	0.029596193	17	0.673451235	0.031463998	17	0.752297333	0.013668673	6
5471	0.581701118	0.029615054	17	0.673460765	0.03145975	17	0.752324	0.013671547	6
5470	0.581701353	0.029581922	17	0.673506	0.031422754	17	0.752371	0.01368068	6
5469	0.581774529	0.029596686	17	0.673542529	0.031398044	17	0.752378	0.013681335	6
5468	0.581828765	0.029659488	17	0.673606	0.031426847	17	0.752442	0.01369502	6
5467	0.581934471	0.029642626	17	0.673612412	0.031417933	17	0.752465	0.013704867	6
5466	0.581969	0.029673814	17	0.673597118	0.031418122	17	0.7525055	0.013711956	6
5465	0.581991647	0.029692338	17	0.673704176	0.031453934	17	0.7525215	0.013714561	6
5464	0.582076471	0.029691928	17	0.673709118	0.031453818	17	0.752516333	0.013711005	6
5463	0.582124176	0.029685729	17	0.673682176	0.031489799	17	0.752529	0.013691877	6
5462	0.582184353	0.029667308	17	0.673728	0.031533798	17	0.752533	0.013690364	6
5461	0.582227	0.029686205	17	0.673720235	0.031536329	17	0.752527833	0.013692911	6
5460	0.582253	0.029652452	17	0.673795941	0.031533647	17	0.752549167	0.013692115	6
5459	0.582325941	0.029670729	17	0.673804765	0.031533682	17	0.752562333	0.013684305	6
5458	0.582368118	0.029635418	17	0.673875176	0.031529746	17	0.752635667	0.013712225	6
5457	0.582441588	0.029633921	17	0.673945588	0.031590805	17	0.752644667	0.01370649	6
5456	0.582483765	0.029609264	17	0.674032118	0.031653898	17	0.752636	0.013697766	6
5455	0.582514353	0.029642959	17	0.674085588	0.03166772	17	0.752645667	0.013700298	6
5454	0.582547118	0.029629155	17	0.674114118	0.031668635	17	0.752652	0.013707337	6
5453	0.582614176	0.029602031	17	0.674152412	0.031675234	17	0.752704167	0.01374128	6
5452	0.582666	0.029594086	17	0.674246824	0.031639028	17	0.752729667	0.013796377	6
5451	0.582762235	0.029631236	17	0.674394588	0.031710085	17	0.752735833	0.013809463	6
5450	0.582780824	0.029627654	17	0.674422471	0.03169167	17	0.752732	0.013808486	6
5449	0.582814588	0.02964048	17	0.674478765	0.031712165	17	0.752732833	0.01379989	6
5448	0.582885	0.029631283	17	0.674482765	0.031720079	17	0.752776333	0.013826355	6
5447	0.583065412	0.029640448	17	0.674483412	0.0317076	17	0.752790667	0.013825771	6
5446	0.583065706	0.029648524	17	0.674488294	0.031710743	17	0.7527895	0.013796258	6
5445	0.583199529	0.029665625	17	0.674554235	0.031721105	17	0.752797833	0.013798375	6
5444	0.583336882	0.029626932	17	0.674649294	0.031787416	17	0.752785667	0.013787292	6
5443	0.583338118	0.029560023	17	0.67469	0.031756091	17	0.752830333	0.013799967	6
5442	0.583401706	0.029594909	17	0.674687588	0.031717546	17	0.7528445	0.013818554	6
5441	0.583487882	0.029683252	17	0.674695412	0.031713269	17	0.752883833	0.013845222	6
5440	0.583583529	0.02969826	17	0.674725941	0.031725449	17	0.752886167	0.01384587	6
5439	0.583653353	0.029652763	17	0.674788176	0.031726748	17	0.752933	0.013802629	6
5438	0.583756353	0.029668934	17	0.674814176	0.031775775	17	0.752927	0.013801882	6
5437	0.583828471	0.029671868	17	0.674796294	0.031765246	17	0.752924667	0.013792768	6
5436	0.583825471	0.029682296	17	0.674777235	0.031755264	17	0.752953333	0.013827227	6
5435	0.583840765	0.029704119	17	0.674802176	0.031758191	17	0.753044	0.013804481	6
5434	0.583954412	0.029720028	17	0.674769294	0.031755019	17	0.7530945	0.013814654	6
5433	0.583989941	0.029704242	17	0.674866471	0.031809377	17	0.7531155	0.013815077	6
5432	0.584029294	0.029746356	17	0.674889471	0.031837091	17	0.753122167	0.013825724	6
5431	0.584066706	0.029731247	17	0.674913706	0.031823816	17	0.753115833	0.013831897	6
5430	0.584131294	0.029847553	17	0.674898529	0.031825579	17	0.753169333	0.013869609	6
5429	0.584222471	0.029800184	17	0.674945294	0.031845142	17	0.753182	0.013884339	6
5428	0.584327059	0.029863274	17	0.674968	0.031852524	17	0.753200167	0.013855181	6
5427	0.584399588	0.029839207	17	0.675014	0.031853749	17	0.753244833	0.013872495	6
5426	0.584481059	0.029784295	17	0.675039941	0.031828781	17	0.753265333	0.013874241	6
5425	0.584505059	0.02981262	17	0.675053588	0.031837685	17	0.753305833	0.013891848	6
5424	0.584497882	0.029844793	17	0.675094765	0.031858005	17	0.753326333	0.013902855	6
5423	0.584558235	0.029844502	17	0.675050882	0.031837626	17	0.753329167	0.013903147	6
5422	0.584652706	0.029856963	17	0.675095235	0.031837938	17	0.753346667	0.013912711	6
5421	0.584674176	0.029808986	17	0.675110765	0.031827396	17	0.7533855	0.013916983	6
5420	0.584763059	0.029797017	17	0.675146647	0.031841003	17	0.753423833	0.013895753	6
5419	0.584812824	0.029741926	17	0.675171706	0.031866091	17	0.753419833	0.013891987	6
5418	0.584851824	0.029668133	17	0.675283706	0.031831621	17	0.753445	0.013901824	6
5417	0.584947647	0.02964302	17	0.675377294	0.031837113	17	0.753477833	0.013913539	6
5416	0.584986824	0.029636479	17	0.675394765	0.03186408	17	0.7534745	0.013913181	6
5415	0.585018765	0.029618451	17	0.675418294	0.031832532	17	0.753491333	0.013897398	6
5414	0.585147059	0.029630601	17	0.675479412	0.03182567	17	0.753509	0.013898012	6
5413	0.585283294	0.029654503	17	0.675516765	0.031877604	17	0.753535167	0.01392233	6
5412	0.585284	0.029551178	17	0.675547529	0.031884534	17	0.7535145	0.013923263	6
5411	0.585314706	0.029551964	17	0.675568412	0.031864838	17	0.753528	0.013924778	6
5410	0.585439412	0.0295111	17	0.675686471	0.031884676	17	0.7535705	0.013948395	6
5409	0.585484235	0.029493971	17	0.675708706	0.031900736	17	0.753554	0.013947479	6
5408	0.585544588	0.02951725	17	0.675739412	0.031874465	17	0.753594167	0.013953465	6
5407	0.585593059	0.029498054	17	0.675791294	0.031904204	17	0.7535965	0.013952361	6
5406	0.585679647	0.029460056	17	0.675806941	0.031977839	17	0.753605167	0.013973473	6
5405	0.585876	0.029439825	17	0.675862176	0.031992806	17	0.753591167	0.013968338	6
5404	0.585976059	0.029497497	17	0.675920824	0.031952146	17	0.753614667	0.013969511	6
5403	0.586016353	0.02952241	17	0.675939824	0.031917797	17	0.753635333	0.01393461	6
5402	0.586081059	0.029576328	17	0.676001059	0.031943551	17	0.753666667	0.01394026	6
5401	0.586127353	0.029605656	17	0.676061765	0.031951317	17	0.753638667	0.013935533	6
5400	0.586196059	0.029627985	17	0.676074412	0.031916413	17	0.753657167	0.013967697	6
5399	0.586223	0.029614937	17	0.676092059	0.031921086	17	0.75368	0.013962072	6
5398	0.586314588	0.029592162	17	0.676123765	0.031923163	17	0.753682167	0.013964345	6
5397	0.586465529	0.029596067	17	0.676119118	0.031933222	17	0.753677833	0.013954695	6
5396	0.586524118	0.029603832	17	0.676195059	0.031941285	17	0.753697667	0.013965398	6
5395	0.586526	0.029582331	17	0.676313882	0.031973052	17	0.738143429	0.043298343	7
5394	0.586557353	0.029590963	17	0.676390824	0.031976021	17	0.738131429	0.043292151	7
5393	0.586634765	0.029594357	17	0.676411118	0.031976028	17	0.738124286	0.043303817	7
5392	0.586732059	0.02969192	17	0.676420941	0.031985676	17	0.738142857	0.043313291	7
5391	0.586819765	0.029699414	17	0.676526118	0.032033966	17	0.738173857	0.043314568	7
5390	0.586925882	0.029761446	17	0.676543412	0.032032491	17	0.738209571	0.043338265	7
5389	0.587029235	0.029719721	17	0.676611294	0.032029923	17	0.738217571	0.043342594	7
5388	0.587116588	0.029696765	17	0.676644471	0.032043896	17	0.738215143	0.043339878	7
5387	0.587189118	0.029733902	17	0.676607412	0.031982284	17	0.738264286	0.043368271	7
5386	0.587258588	0.029676927	17	0.676629765	0.032001444	17	0.738266286	0.043362012	7
5385	0.587353941	0.029672503	17	0.676631824	0.031972844	17	0.738306429	0.043382283	7
5384	0.587396706	0.029664537	17	0.676651176	0.031989631	17	0.738308571	0.043381824	7
5383	0.587477588	0.029670125	17	0.676629588	0.031978576	17	0.738317571	0.043386237	7
5382	0.587594059	0.029694214	17	0.676639059	0.032003432	17	0.738317	0.043389039	7
5381	0.587699118	0.02966791	17	0.676633824	0.032013976	17	0.738338286	0.043383765	7
5380	0.587704647	0.029677577	17	0.676627706	0.032000807	17	0.738402429	0.043354487	7
5379	0.587750353	0.029721619	17	0.676616	0.03201721	17	0.738395857	0.043351303	7
5378	0.587783588	0.029702701	17	0.676732059	0.031967425	17	0.738418571	0.043350008	7
5377	0.587852529	0.029694932	17	0.676841118	0.032013393	17	0.73842	0.043351992	7
5376	0.587930588	0.029664161	17	0.676892647	0.031972088	17	0.738419286	0.043353139	7
5375	0.587954882	0.02967814	17	0.676934294	0.031978587	17	0.738442429	0.043363208	7
5374	0.588022353	0.029617441	17	0.676996882	0.031970355	17	0.738472143	0.043380098	7
5373	0.588141647	0.029697776	17	0.677061588	0.031976627	17	0.738482429	0.043388897	7
5372	0.588193118	0.029636378	17	0.677096176	0.031944938	17	0.738484143	0.043390483	7
5371	0.588242765	0.029630242	17	0.677120588	0.031918551	17	0.738502429	0.043397737	7
5370	0.588359706	0.029681336	17	0.677181	0.031965002	17	0.738541	0.043421417	7
5369	0.588423	0.029804444	17	0.677219706	0.032032818	17	0.738585429	0.043391535	7
5368	0.588562059	0.029923931	17	0.677302059	0.032032495	17	0.738598286	0.043357097	7
5367	0.588681706	0.029969195	17	0.677333941	0.032043245	17	0.738633143	0.043378126	7
5366	0.588788118	0.029921133	17	0.677357706	0.032063575	17	0.738656286	0.043391964	7
5365	0.588867529	0.029914439	17	0.677331412	0.032080822	17	0.738664857	0.043396122	7
5364	0.588949353	0.029904818	17	0.677330882	0.032078629	17	0.738666429	0.043397529	7
5363	0.589005176	0.029915389	17	0.677331059	0.032097155	17	0.738674714	0.043402496	7
5362	0.589053235	0.029958522	17	0.677348176	0.032079725	17	0.738679857	0.04340835	7
5361	0.589112471	0.029967533	17	0.677381118	0.032053422	17	0.738707	0.043426214	7
5360	0.589165176	0.030003984	17	0.677411235	0.032091251	17	0.738715286	0.043431053	7
5359	0.589241235	0.029951227	17	0.677416235	0.032056101	17	0.738700143	0.043424498	7
5358	0.589264529	0.029953444	17	0.677484	0.032050841	17	0.738738714	0.043444671	7
5357	0.589373765	0.030045308	17	0.677464471	0.032007633	17	0.738726	0.04343638	7
5356	0.589385529	0.029965631	17	0.677466471	0.032038814	17	0.738761429	0.043459862	7
5355	0.589467529	0.029946277	17	0.677459941	0.032060779	17	0.738752571	0.043455563	7
5354	0.589488529	0.029996059	17	0.677480235	0.032024958	17	0.738766857	0.043465585	7
5353	0.589531941	0.029991663	17	0.677553	0.032093104	17	0.738816143	0.043491683	7
5352	0.589522294	0.029995694	17	0.677590882	0.032076484	17	0.738843857	0.043507622	7
5351	0.589634294	0.030015461	17	0.677581941	0.032098503	17	0.738859571	0.043512911	7
5350	0.589646706	0.029998676	17	0.677587	0.032103292	17	0.738885429	0.043527995	7
5349	0.589745647	0.030051339	17	0.677635765	0.032074612	17	0.738898286	0.043534389	7
5348	0.589767765	0.030063888	17	0.677698176	0.03207783	17	0.738912143	0.04354392	7
5347	0.589838529	0.029978243	17	0.677778882	0.032091382	17	0.738921143	0.04356307	7
5346	0.589873412	0.029930186	17	0.677778588	0.03205981	17	0.738940143	0.043568305	7
5345	0.589984765	0.029952275	17	0.6778	0.03205724	17	0.738957	0.043576115	7
5344	0.590029824	0.029930069	17	0.677828941	0.032077813	17	0.738971714	0.043584654	7
5343	0.590125294	0.029904067	17	0.677849059	0.032054388	17	0.739017429	0.04360961	7
5342	0.590184176	0.029931911	17	0.677907412	0.032077267	17	0.739024714	0.043617853	7
5341	0.590253941	0.029911543	17	0.677945	0.032079457	17	0.739020857	0.043615826	7
5340	0.590316294	0.029958063	17	0.677894118	0.032035924	17	0.739041571	0.043577938	7
5339	0.590377529	0.029946105	17	0.677929412	0.031989133	17	0.739051571	0.043583127	7
5338	0.590441706	0.029910926	17	0.677958824	0.031982278	17	0.739064714	0.043575242	7
5337	0.590593765	0.029981462	17	0.678008941	0.03200677	17	0.739072286	0.043570987	7
5336	0.590695647	0.030005542	17	0.678043235	0.032044049	17	0.739077143	0.043572071	7
5335	0.590786529	0.030036304	17	0.678050235	0.032057946	17	0.739107286	0.043586797	7
5334	0.590820059	0.030020575	17	0.678059588	0.032053152	17	0.739118286	0.043592206	7
5333	0.590890941	0.030006362	17	0.678128647	0.032017421	17	0.739129714	0.043597798	7
5332	0.590961941	0.030019187	17	0.67816	0.032002331	17	0.739128286	0.043596536	7
5331	0.590981824	0.029946984	17	0.678200706	0.032026314	17	0.739134	0.043599035	7
5330	0.591056706	0.029963571	17	0.678254882	0.032073804	17	0.741870375	0.041100946	8
5329	0.591120294	0.029920108	17	0.678246294	0.032069349	17	0.741886	0.041109772	8
5328	0.591246471	0.029884868	17	0.678279706	0.032042466	17	0.74189575	0.041114479	8
5327	0.591336235	0.029969722	17	0.678289588	0.03208183	17	0.741908625	0.041118379	8
5326	0.591431235	0.030030809	17	0.678309353	0.032097204	17	0.741934875	0.041134019	8
5325	0.591533706	0.029993173	17	0.678385941	0.032101983	17	0.74192825	0.041128572	8
5324	0.591569529	0.03003822	17	0.678363353	0.032095066	17	0.741938375	0.041134317	8
5323	0.591691118	0.030057968	17	0.678355765	0.032111321	17	0.74193775	0.041131148	8
5322	0.591754529	0.030069845	17	0.678397353	0.032156292	17	0.7419545	0.041139379	8
5321	0.591812176	0.030120907	17	0.678414588	0.032100788	17	0.7419695	0.041144959	8
5320	0.591945176	0.030093889	17	0.678434706	0.03212785	17	0.74200375	0.041127845	8
5319	0.592017353	0.030028316	17	0.678507765	0.032184073	17	0.742024375	0.041132424	8
5318	0.592047765	0.030001832	17	0.678530941	0.032169675	17	0.74203925	0.041137681	8
5317	0.592079235	0.030052811	17	0.678604059	0.032162866	17	0.742031625	0.041131094	8
5316	0.592081235	0.030024537	17	0.678594882	0.032156986	17	0.745654444	0.039990899	9
5315	0.592162294	0.03003825	17	0.678636765	0.03215861	17	0.745667889	0.039969399	9
5314	0.592245941	0.029997595	17	0.678638647	0.032145176	17	0.745689667	0.039979064	9
5313	0.592346647	0.029980353	17	0.678671353	0.032179506	17	0.745693667	0.039961634	9
5312	0.592502	0.029993218	17	0.678673353	0.032168125	17	0.745710222	0.039970173	9
5311	0.592550824	0.030053835	17	0.678713235	0.032152689	17	0.745739889	0.039980424	9
5310	0.592628471	0.030043735	17	0.678733176	0.032170154	17	0.745734556	0.039981573	9
5309	0.592651706	0.030041156	17	0.678732176	0.032170212	17	0.745749889	0.039984597	9
5308	0.592751471	0.030029715	17	0.678709118	0.032146184	17	0.745757667	0.039988894	9
5307	0.592843176	0.030001542	17	0.678752118	0.03216711	17	0.745754667	0.039988805	9
5306	0.592990941	0.030078431	17	0.678776412	0.032175708	17	0.745786111	0.040006027	9
5305	0.593039412	0.030108898	17	0.678815235	0.032169991	17	0.745830556	0.040027091	9
5304	0.593117412	0.030062306	17	0.678750412	0.032193721	17	0.745831333	0.040028273	9
5303	0.593184471	0.030054116	17	0.678735059	0.032185179	17	0.745866	0.040046082	9
5302	0.593274941	0.030029256	17	0.678753529	0.032225494	17	0.745865778	0.040045021	9
5301	0.593334412	0.029998916	17	0.678774176	0.032253407	17	0.745863444	0.040043786	9
5300	0.593424	0.02996828	17	0.678817941	0.032309845	17	0.745854	0.040041169	9
5299	0.593436353	0.029943881	17	0.678865647	0.032371286	17	0.745894	0.040057818	9
5298	0.593516882	0.030014916	17	0.678893588	0.032430173	17	0.745924111	0.04007221	9
5297	0.593595647	0.029992602	17	0.678887588	0.03245317	17	0.745924889	0.040073072	9
5296	0.593576588	0.029974795	17	0.678886471	0.032444801	17	0.745916667	0.040070886	9
5295	0.593657176	0.029909629	17	0.678862706	0.032421751	17	0.745942444	0.040073114	9
5294	0.593712176	0.029844222	17	0.678901647	0.032419775	17	0.745976111	0.040040368	9
5293	0.593720294	0.029857822	17	0.678908412	0.032417224	17	0.745981333	0.040042016	9
5292	0.593780882	0.029863578	17	0.678937176	0.032441	17	0.745984333	0.040043169	9
5291	0.593894	0.029860993	17	0.678978471	0.032458212	17	0.746027	0.040068145	9
5290	0.593953882	0.029870872	17	0.679034647	0.032456689	17	0.746058222	0.040043656	9
5289	0.594049529	0.029843023	17	0.679161	0.032472657	17	0.746110667	0.040068163	9
5288	0.594101353	0.029843419	17	0.679154882	0.032479199	17	0.7467178	0.037825355	10
5287	0.594096059	0.029880422	17	0.679163471	0.032484268	17	0.7467428	0.037837647	10
5286	0.594140588	0.029823158	17	0.679167412	0.032455328	17	0.7467569	0.037843076	10
5285	0.594244882	0.029869864	17	0.679221824	0.032476268	17	0.7467592	0.037852402	10
5284	0.594297706	0.029852106	17	0.679270824	0.032449837	17	0.7467752	0.037861857	10
5283	0.594406176	0.029984654	17	0.679254412	0.032460473	17	0.746791	0.037869643	10
5282	0.594448941	0.029986521	17	0.679289824	0.03245642	17	0.7467974	0.037851152	10
5281	0.594526941	0.029953643	17	0.679307588	0.032461798	17	0.7468317	0.037777069	10
5280	0.594611	0.029955573	17	0.679372765	0.032496043	17	0.7468372	0.037781692	10
5279	0.594715824	0.02995803	17	0.679454824	0.03246243	17	0.7468248	0.037772432	10
5278	0.594831294	0.029910822	17	0.679467	0.032418444	17	0.7468346	0.03777938	10
5277	0.594947294	0.029915022	17	0.679463176	0.032426682	17	0.7468408	0.037781593	10
5276	0.595075941	0.029929945	17	0.679502765	0.032461905	17	0.7468796	0.037801157	10
5275	0.595071	0.029947391	17	0.679530471	0.03249108	17	0.7468873	0.037804834	10
5274	0.595184176	0.029924698	17	0.679555529	0.032525651	17	0.7469246	0.037797028	10
5273	0.595239353	0.02984594	17	0.679599706	0.032582532	17	0.7469399	0.037803879	10
5272	0.595285647	0.029845862	17	0.679611235	0.032563097	17	0.7469765	0.037823775	10
5271	0.595345588	0.029829712	17	0.679658	0.032547757	17	0.7469843	0.037827103	10
5270	0.595352235	0.029771287	17	0.679720471	0.032557635	17	0.7470251	0.037847249	10
5269	0.595446882	0.029808732	17	0.679763941	0.032568414	17	0.7470209	0.037850815	10
5268	0.595506824	0.029796237	17	0.679779882	0.032555616	17	0.7470486	0.037864737	10
5267	0.595614824	0.029830622	17	0.679798941	0.032545003	17	0.7470369	0.037863019	10
5266	0.595770647	0.029789405	17	0.679818882	0.032540861	17	0.7470909	0.037874189	10
5265	0.595841412	0.029824704	17	0.679829706	0.032515652	17	0.7470996	0.037857413	10
5264	0.595909588	0.029826425	17	0.679829765	0.032528388	17	0.7471167	0.037870292	10
5263	0.595912647	0.029794969	17	0.679879765	0.032575032	17	0.747154	0.037888593	10
5262	0.595949353	0.029831473	17	0.679866824	0.032597342	17	0.7471601	0.037890804	10
5261	0.59605	0.029850409	17	0.679930353	0.032603315	17	0.7471796	0.037900546	10
5260	0.596107941	0.029901002	17	0.679937941	0.032635451	17	0.7471712	0.037898139	10
5259	0.596137353	0.029888272	17	0.679919882	0.032629117	17	0.7471613	0.037892553	10
5258	0.596214765	0.02982051	17	0.680007118	0.032633286	17	0.7471618	0.037891894	10
5257	0.596277294	0.029797138	17	0.680049471	0.0326403	17	0.7471756	0.037897467	10
5256	0.596309412	0.029859713	17	0.680082176	0.032592809	17	0.7471942	0.03789983	10
5255	0.596394	0.029802739	17	0.680116529	0.032645639	17	0.7472035	0.037907383	10
5254	0.596417824	0.029804997	17	0.680183412	0.032666741	17	0.7472137	0.037912368	10
5253	0.596454647	0.029783628	17	0.680248	0.032711339	17	0.7472063	0.037908498	10
5252	0.596565529	0.029755652	17	0.680314353	0.032681634	17	0.7472131	0.037910276	10
5251	0.596623176	0.029745618	17	0.680339529	0.032727779	17	0.7472238	0.037904703	10
5250	0.596652353	0.029726837	17	0.680394412	0.032748687	17	0.7472422	0.037911464	10
5249	0.596664	0.029739437	17	0.680483294	0.032782912	17	0.7472857	0.037931098	10
5248	0.596693176	0.029756827	17	0.680466294	0.032792535	17	0.7473126	0.037938509	10
5247	0.596742471	0.029747414	17	0.680524706	0.032787579	17	0.7473701	0.037967818	10
5246	0.596863353	0.029724168	17	0.680570824	0.032807922	17	0.7473961	0.037932207	10
5245	0.596969118	0.029704895	17	0.680595824	0.032818403	17	0.7474026	0.037935139	10
5244	0.597023471	0.029737021	17	0.680623353	0.032814766	17	0.7474055	0.037934089	10
5243	0.597107294	0.02972084	17	0.680786765	0.03280306	17	0.7474056	0.037957479	10
5242	0.597205647	0.029618053	17	0.680834941	0.032813839	17	0.747424	0.037933197	10
5241	0.597234118	0.029615327	17	0.680834824	0.032789693	17	0.747435	0.037939294	10
5240	0.597326059	0.029568084	17	0.680930529	0.03279095	17	0.7474584	0.037956387	10
5239	0.597350941	0.029635411	17	0.680995176	0.032810811	17	0.7474726	0.037965225	10
5238	0.597531294	0.029647893	17	0.681013941	0.032829859	17	0.7474962	0.037913188	10
5237	0.597617529	0.029666968	17	0.681015353	0.032827692	17	0.7474902	0.037913471	10
5236	0.597633294	0.029646747	17	0.680970353	0.032826781	17	0.7474979	0.037916787	10
5235	0.597670353	0.029625535	17	0.681037294	0.032823693	17	0.7474756	0.03790707	10
5234	0.597765765	0.029621608	17	0.681046824	0.032824522	17	0.7475092	0.037914505	10
5233	0.597870412	0.0296058	17	0.681075294	0.032783261	17	0.747551	0.037934522	10
5232	0.597942588	0.029629216	17	0.681058176	0.032819722	17	0.7476082	0.037952954	10
5231	0.597971471	0.029663608	17	0.681074235	0.032814936	17	0.7476221	0.037957667	10
5230	0.598054647	0.02974588	17	0.681069059	0.032789871	17	0.7476276	0.037958281	10
5229	0.59814	0.029741941	17	0.681152941	0.032762696	17	0.7476296	0.037960209	10
5228	0.598143118	0.029719323	17	0.681159941	0.032768131	17	0.7476283	0.037960081	10
5227	0.598241294	0.029693095	17	0.681215059	0.032764772	17	0.7476366	0.037951741	10
5226	0.598344471	0.029626739	17	0.681198706	0.03276503	17	0.747659	0.037965941	10
5225	0.598414824	0.02962205	17	0.681199471	0.032790478	17	0.7476497	0.037961809	10
5224	0.598462	0.029600452	17	0.681243	0.0327513	17	0.7476847	0.037918157	10
5223	0.598510765	0.029578042	17	0.681313	0.032792848	17	0.7477192	0.037945534	10
5222	0.598581471	0.029572126	17	0.681313294	0.032784716	17	0.7477254	0.037941979	10
5221	0.598713529	0.029505444	17	0.681366176	0.032794058	17	0.7477263	0.037944413	10
5220	0.598824882	0.029576393	17	0.681364	0.032798272	17	0.7477336	0.037946869	10
5219	0.599064882	0.029489664	17	0.681392235	0.032804496	17	0.7477313	0.037941681	10
5218	0.599126824	0.02949581	17	0.681455412	0.032846999	17	0.7477205	0.037984854	10
5217	0.599216059	0.029483687	17	0.681527	0.032823928	17	0.7477436	0.037967249	10
5216	0.599347765	0.029436507	17	0.681586765	0.032834401	17	0.7477499	0.037960486	10
5215	0.599395176	0.029414133	17	0.681595824	0.03286659	17	0.7477595	0.037966824	10
5214	0.599543941	0.029350143	17	0.681594	0.032827864	17	0.7477614	0.03796857	10
5213	0.599565941	0.029296128	17	0.681600824	0.032903706	17	0.7477976	0.037970785	10
5212	0.599605176	0.029275476	17	0.681681529	0.032932957	17	0.7478022	0.037975684	10
5211	0.599603706	0.029293012	17	0.681679765	0.032915183	17	0.7478089	0.037976618	10
5210	0.599633706	0.029295452	17	0.681687706	0.032932471	17	0.747846	0.037985687	10
5209	0.599841118	0.02925403	17	0.681683353	0.033036356	17	0.7478712	0.03800533	10
5208	0.599855176	0.029242576	17	0.681673941	0.033071075	17	0.7478849	0.038004488	10
5207	0.599862412	0.029245834	17	0.681679765	0.033051433	17	0.7479072	0.038016304	10
5206	0.599913941	0.029195045	17	0.681689824	0.033049213	17	0.7479152	0.038012618	10
5205	0.600002471	0.029294303	17	0.681785412	0.03301433	17	0.7479238	0.037992595	10
5204	0.600053765	0.029283767	17	0.681767118	0.033020063	17	0.7479192	0.037990709	10
5203	0.600032882	0.029297348	17	0.681764176	0.033000848	17	0.7479358	0.037999937	10
5202	0.600144882	0.02939994	17	0.681745235	0.033001853	17	0.7479354	0.037991159	10
5201	0.600190824	0.029386334	17	0.681725412	0.033001483	17	0.7479588	0.038001628	10
5200	0.600255471	0.029370563	17	0.681769294	0.032965829	17	0.7479809	0.0380085	10
5199	0.600299	0.029335281	17	0.681835471	0.032945095	17	0.7479967	0.038010324	10
5198	0.600373118	0.029294671	17	0.68189	0.032999611	17	0.7480153	0.038010047	10
5197	0.600425529	0.029276734	17	0.681917235	0.033001841	17	0.7480285	0.037981431	10
5196	0.600482647	0.029203412	17	0.681916529	0.03298307	17	0.7480456	0.037989165	10
5195	0.600554471	0.029293753	17	0.681888824	0.032972053	17	0.7480557	0.037994034	10
5194	0.600635353	0.029303025	17	0.681952059	0.032955836	17	0.7480723	0.037995331	10
5193	0.600712529	0.029302454	17	0.681917294	0.032929879	17	0.7480885	0.038000727	10
5192	0.600755353	0.029272741	17	0.682034412	0.03287935	17	0.748123	0.038019236	10
5191	0.600828706	0.029235737	17	0.682030353	0.032901727	17	0.7481447	0.038028178	10
5190	0.600910235	0.029191259	17	0.682047941	0.032902602	17	0.7481833	0.037922671	10
5189	0.600915	0.029167134	17	0.682104706	0.032865617	17	0.7481798	0.037918002	10
5188	0.601020294	0.029156097	17	0.682076	0.032844441	17	0.7481526	0.037906175	10
5187	0.601093412	0.029159703	17	0.682109706	0.032831902	17	0.7481563	0.037909559	10
5186	0.601118294	0.029180174	17	0.682164176	0.032866629	17	0.748196	0.037909655	10
5185	0.601236059	0.029281428	17	0.682188765	0.032855249	17	0.7482182	0.037915336	10
5184	0.601402059	0.029232798	17	0.682222412	0.032857159	17	0.7482121	0.037913096	10
5183	0.601404706	0.029213344	17	0.682296882	0.032888586	17	0.7482106	0.037895648	10
5182	0.601403647	0.029166307	17	0.682325294	0.032927528	17	0.7482445	0.037911498	10
5181	0.601506412	0.029121502	17	0.682393118	0.033030066	17	0.7482867	0.037933756	10
5180	0.601671706	0.029109408	17	0.682387294	0.033007806	17	0.7482786	0.037932826	10
5179	0.601716706	0.029112775	17	0.682408824	0.033006488	17	0.7482794	0.037933292	10
5178	0.601756765	0.029109194	17	0.682441941	0.032951302	17	0.748286	0.037938024	10
5177	0.601794235	0.029115959	17	0.682488118	0.03295736	17	0.7483058	0.037950237	10
5176	0.601857706	0.029226081	17	0.682486588	0.032935726	17	0.748309	0.037954147	10
5175	0.601959529	0.029217196	17	0.682500706	0.032974157	17	0.7483105	0.03795506	10
5174	0.602029706	0.029254051	17	0.682501294	0.032959235	17	0.7483344	0.037964343	10
5173	0.602060118	0.029264878	17	0.682536588	0.033003048	17	0.7483599	0.037969726	10
5172	0.602141118	0.029157256	17	0.682560588	0.033021891	17	0.7483797	0.037979906	10
5171	0.602229059	0.029162368	17	0.682492824	0.032992661	17	0.7484093	0.037985449	10
5170	0.602358765	0.029227251	17	0.682611765	0.03309767	17	0.7484123	0.037989083	10
5169	0.602346647	0.029191885	17	0.682682294	0.033088291	17	0.7484235	0.037994757	10
5168	0.602398588	0.029264679	17	0.682718647	0.033063031	17	0.7485034	0.0379293	10
5167	0.602463	0.029261023	17	0.682735412	0.033019285	17	0.7485074	0.037930197	10
5166	0.602547824	0.029344302	17	0.682715765	0.033010807	17	0.7485403	0.037920393	10
5165	0.602628941	0.029322025	17	0.682780412	0.033034443	17	0.7485546	0.037930403	10
5164	0.602715471	0.029322025	17	0.682828235	0.03300674	17	0.7485575	0.037927773	10
5163	0.602715	0.029366855	17	0.682811353	0.033036355	17	0.7486039	0.037936195	10
5162	0.602808588	0.029418508	17	0.682921706	0.033024921	17	0.7485995	0.037934404	10
5161	0.602869471	0.029436525	17	0.682946176	0.033060178	17	0.7486024	0.037931714	10
5160	0.602880412	0.029426653	17	0.682978412	0.033134495	17	0.7486228	0.037939034	10
5159	0.602959353	0.029384631	17	0.682935412	0.033126282	17	0.7486504	0.037953852	10
5158	0.603002471	0.029362021	17	0.682997176	0.03313589	17	0.7486848	0.037960524	10
5157	0.603058765	0.029458311	17	0.683012235	0.033132474	17	0.7486832	0.037959172	10
5156	0.603149412	0.029418948	17	0.683020941	0.033099585	17	0.7487033	0.037969115	10
5155	0.603162941	0.029376469	17	0.683064765	0.033095803	17	0.74875	0.03798878	10
5154	0.603249824	0.02939993	17	0.683064471	0.03312677	17	0.7487505	0.03799002	10
5153	0.603303647	0.029382066	17	0.683098529	0.033095078	17	0.7487544	0.037975195	10
5152	0.603332765	0.029364817	17	0.683147294	0.033126184	17	0.7488108	0.038004131	10
5151	0.603442353	0.029314689	17	0.683146882	0.033148524	17	0.7488163	0.037984106	10
5150	0.603485647	0.029296695	17	0.683151059	0.033113635	17	0.7488466	0.038002876	10
5149	0.603546412	0.029326298	17	0.683140412	0.033126678	17	0.7488401	0.037999205	10
5148	0.603612412	0.029390458	17	0.683176941	0.033117814	17	0.7488443	0.037996055	10
5147	0.603739824	0.029347501	17	0.683233706	0.033105551	17	0.7488356	0.037994546	10
5146	0.603838706	0.029317703	17	0.683231294	0.033081534	17	0.7488619	0.038004797	10
5145	0.603912471	0.029371646	17	0.683280706	0.033083739	17	0.7489049	0.037956207	10
5144	0.603978294	0.029377921	17	0.683315824	0.033101539	17	0.7489129	0.037958152	10
5143	0.604000941	0.029370096	17	0.683361588	0.033090624	17	0.7489263	0.03795989	10
5142	0.604086294	0.029378335	17	0.683370235	0.033099515	17	0.7489639	0.037978488	10
5141	0.604134235	0.029365386	17	0.683441647	0.032998937	17	0.7489874	0.037956278	10
5140	0.604168647	0.029347726	17	0.683501294	0.033008448	17	0.7489801	0.037950815	10
5139	0.604219647	0.029307709	17	0.683468824	0.033001676	17	0.7489938	0.037958876	10
5138	0.604309529	0.029180782	17	0.683529176	0.033080185	17	0.7490001	0.037962754	10
5137	0.604460647	0.029208506	17	0.683519941	0.033058181	17	0.7489962	0.037956965	10
5136	0.604522765	0.029220522	17	0.683623765	0.033073646	17	0.7490178	0.037956932	10
5135	0.604646824	0.029216562	17	0.683650118	0.033120095	17	0.749014	0.037956145	10
5134	0.604659471	0.029254963	17	0.683696412	0.033157326	17	0.7490339	0.037962168	10
5133	0.604687	0.029306836	17	0.683713529	0.033167339	17	0.7490306	0.037950124	10
5132	0.604845588	0.029286111	17	0.683760294	0.03321545	17	0.7490325	0.037947858	10
5131	0.604919059	0.029312373	17	0.683804765	0.033237197	17	0.7490409	0.03794472	10
5130	0.604990118	0.029291464	17	0.683823471	0.033228015	17	0.7490656	0.037955357	10
5129	0.605049765	0.029283484	17	0.683748529	0.033223047	17	0.7490757	0.037957766	10
5128	0.605086706	0.029257673	17	0.683796647	0.033204599	17	0.7490788	0.037962501	10
5127	0.605130471	0.029260372	17	0.683800118	0.033257701	17	0.7491226	0.037985694	10
5126	0.605171529	0.029216894	17	0.683832882	0.033235309	17	0.7491411	0.037982286	10
5125	0.605217176	0.029239939	17	0.683798294	0.033227616	17	0.7491718	0.037998752	10
5124	0.605252059	0.029270802	17	0.683856235	0.033251517	17	0.7491708	0.037998177	10
5123	0.605306294	0.029243425	17	0.683880765	0.033243287	17	0.7491703	0.038003639	10
5122	0.605373765	0.029216123	17	0.683935941	0.033232053	17	0.7491725	0.038015709	10
5121	0.605489824	0.029368913	17	0.684071	0.033223931	17	0.7491778	0.038021552	10
5120	0.605599765	0.029439506	17	0.684031647	0.0332366	17	0.7491865	0.038028477	10
5119	0.605573059	0.029407851	17	0.683996882	0.03328871	17	0.7492035	0.038029812	10
5118	0.605650059	0.029389384	17	0.684046765	0.033334885	17	0.7492118	0.038033586	10
5117	0.605683882	0.029378111	17	0.684082824	0.033379824	17	0.74921	0.038032461	10
5116	0.605732235	0.029395226	17	0.684123882	0.033377952	17	0.7492233	0.038041238	10
5115	0.605782294	0.029420617	17	0.684181941	0.033426874	17	0.7492517	0.038053652	10
5114	0.605840471	0.029469611	17	0.684201882	0.033433062	17	0.7492732	0.038057106	10
5113	0.605902588	0.02944328	17	0.684236059	0.033469816	17	0.7492949	0.03807348	10
5112	0.605920824	0.029454851	17	0.684292059	0.033468366	17	0.7493038	0.038080397	10
5111	0.605944882	0.029440735	17	0.684317235	0.033484846	17	0.7493273	0.03809781	10
5110	0.605982294	0.029461401	17	0.684296059	0.033487241	17	0.7493465	0.038095419	10
5109	0.605993412	0.029434157	17	0.684324176	0.033454962	17	0.7493682	0.038105475	10
5108	0.606060294	0.0294324	17	0.684366529	0.033473276	17	0.7493928	0.038115757	10
5107	0.606141706	0.029367752	17	0.684328941	0.033485759	17	0.7493954	0.038117851	10
5106	0.606213529	0.029353478	17	0.684357765	0.033475154	17	0.747978909	0.0364654	11
5105	0.606259471	0.029360844	17	0.684310176	0.033485862	17	0.7371985	0.050999293	12
5104	0.606274471	0.029346502	17	0.684256059	0.03348796	17	0.73719125	0.050996166	12
5103	0.606421529	0.029306609	17	0.684216059	0.033497156	17	0.737191167	0.05099577	12
5102	0.606491	0.029270581	17	0.684216471	0.033524548	17	0.737216417	0.051008202	12
5101	0.606565706	0.029296794	17	0.684262529	0.033547915	17	0.73722625	0.051010723	12
5100	0.606597412	0.029377526	17	0.684273118	0.033526034	17	0.7372445	0.051006951	12
5099	0.606666765	0.029380451	17	0.684283353	0.033523846	17	0.737249333	0.050986864	12
5098	0.606733824	0.029347556	17	0.684267235	0.033532047	17	0.737275583	0.051004782	12
5097	0.606771647	0.029393973	17	0.684293941	0.033560314	17	0.73731175	0.051023363	12
5096	0.606776118	0.029332321	17	0.684282706	0.033574197	17	0.737318417	0.051022636	12
5095	0.606879706	0.029353927	17	0.684218412	0.033561973	17	0.737332417	0.051031571	12
5094	0.606866176	0.02935264	17	0.684276882	0.033640977	17	0.737363583	0.051038777	12
5093	0.606877824	0.02937711	17	0.684355529	0.033557781	17	0.73739425	0.051011433	12
5092	0.606982294	0.029339587	17	0.684341353	0.033553649	17	0.73742075	0.051031	12
5091	0.607031059	0.029362981	17	0.684405647	0.033556134	17	0.737444833	0.051039748	12
5090	0.607068294	0.02934547	17	0.684437765	0.033580128	17	0.737459667	0.05105015	12
5089	0.607155765	0.029349831	17	0.684484235	0.033585696	17	0.73748575	0.051067538	12
5088	0.607207235	0.029372016	17	0.684476824	0.033560167	17	0.737493	0.051071148	12
5087	0.607249706	0.029343049	17	0.684485706	0.033598317	17	0.737520167	0.051077949	12
5086	0.607273647	0.029390869	17	0.684482176	0.033617286	17	0.737516583	0.051079633	12
5085	0.607329529	0.029416643	17	0.684511647	0.033617906	17	0.73752725	0.051085799	12
5084	0.607390647	0.029385142	17	0.684542647	0.033603825	17	0.737528667	0.051089501	12
5083	0.607400882	0.029410211	17	0.684560882	0.033628033	17	0.737536083	0.05109653	12
5082	0.607358059	0.029363934	17	0.684669176	0.033677711	17	0.7375395	0.051093119	12
5081	0.607451412	0.029357317	17	0.684745765	0.03370595	17	0.7375385	0.051089192	12
5080	0.607505353	0.029434113	17	0.684731706	0.033706681	17	0.739658308	0.049506374	13
5079	0.607547529	0.029442323	17	0.684731294	0.033697694	17	0.739691615	0.049542996	13
5078	0.607528529	0.029437691	17	0.684745647	0.033715381	17	0.739711846	0.049556841	13
5077	0.607560176	0.029403247	17	0.684748235	0.03375117	17	0.739728385	0.049555837	13
5076	0.607673059	0.029437947	17	0.684761529	0.03376099	17	0.739735308	0.049561405	13
5075	0.607684941	0.029483056	17	0.684741824	0.033769231	17	0.739777462	0.0495318	13
5074	0.607735588	0.02948627	17	0.684824471	0.033755971	17	0.739786154	0.049538115	13
5073	0.607820588	0.029488729	17	0.684833118	0.033740544	17	0.739785308	0.049529129	13
5072	0.607906529	0.029509736	17	0.684880706	0.03372003	17	0.739787923	0.049532366	13
5071	0.607976647	0.029537728	17	0.684842941	0.033687325	17	0.739802077	0.049536343	13
5070	0.608009882	0.029479965	17	0.684860706	0.033664027	17	0.739828462	0.049464199	13
5069	0.608055941	0.029505402	17	0.684861176	0.033715568	17	0.739833154	0.049473587	13
5068	0.608012176	0.02951174	17	0.684948353	0.03374553	17	0.739839923	0.04947092	13
5067	0.608090353	0.029510945	17	0.685041941	0.033746177	17	0.739844538	0.049473639	13
5066	0.608263824	0.029599573	17	0.685099529	0.033694584	17	0.739861462	0.049485098	13
5065	0.608307941	0.029620667	17	0.685145412	0.033719542	17	0.739860154	0.049482834	13
5064	0.608377	0.029663136	17	0.685137412	0.033727505	17	0.739863462	0.049486919	13
5063	0.608400412	0.029581499	17	0.685114118	0.033730787	17	0.739873	0.04948778	13
5062	0.608430059	0.029593062	17	0.685123	0.033704857	17	0.739901615	0.049501983	13
5061	0.608462235	0.029542775	17	0.685169706	0.03365832	17	0.739902769	0.049505807	13
5060	0.608560941	0.029615894	17	0.685169941	0.033695647	17	0.739920692	0.049519414	13
5059	0.608639294	0.02958945	17	0.685200118	0.033748651	17	0.73995	0.049467692	13
5058	0.608670941	0.02961464	17	0.685209882	0.033739625	17	0.739978154	0.049483983	13
5057	0.608752059	0.029608011	17	0.685241176	0.033750005	17	0.739982538	0.049485412	13
5056	0.608846588	0.029655	17	0.685280824	0.033755243	17	0.740000231	0.049474935	13
5055	0.608868294	0.029672945	17	0.685238118	0.033756356	17	0.740040154	0.049494953	13
5054	0.608858824	0.02969372	17	0.685233294	0.03372082	17	0.740066	0.049502185	13
5053	0.608955294	0.029714703	17	0.685299941	0.033759962	17	0.740067231	0.049498196	13
5052	0.609047588	0.029639136	17	0.685274882	0.033775959	17	0.740083769	0.049501473	13
5051	0.609119706	0.029752909	17	0.685261471	0.03377577	17	0.740091923	0.049507432	13
5050	0.609164588	0.029705911	17	0.685293059	0.033805198	17	0.740120154	0.049515497	13
5049	0.609205588	0.029717463	17	0.685371765	0.03381905	17	0.740145846	0.04953158	13
5048	0.609339706	0.029732202	17	0.685356412	0.033810824	17	0.740176923	0.049550978	13
5047	0.609418647	0.029828877	17	0.685415471	0.033807332	17	0.740180462	0.049553547	13
5046	0.609541647	0.029877014	17	0.685401118	0.033792593	17	0.740197923	0.049555642	13
5045	0.609614	0.030024966	17	0.685393353	0.033797591	17	0.740205538	0.049560908	13
5044	0.609650529	0.029988926	17	0.685404824	0.033799025	17	0.740221462	0.049539963	13
5043	0.609698824	0.030107663	17	0.685432412	0.03374209	17	0.740238923	0.049548069	13
5042	0.609771529	0.030140369	17	0.685429235	0.033766764	17	0.740269308	0.049565458	13
5041	0.609818706	0.030104023	17	0.685530412	0.033798027	17	0.740282615	0.049573511	13
5040	0.609860647	0.030076396	17	0.685603647	0.033772727	17	0.740326231	0.049609605	13
5039	0.609915294	0.030093718	17	0.685532471	0.033778481	17	0.740336	0.049617443	13
5038	0.609970529	0.030065678	17	0.685556235	0.033799828	17	0.740380538	0.049611561	13
5037	0.610033118	0.030027634	17	0.685602353	0.033762255	17	0.740383154	0.049612449	13
5036	0.610056529	0.030038109	17	0.685668118	0.033730462	17	0.740394462	0.049579848	13
5035	0.610130412	0.030017664	17	0.685703353	0.033755793	17	0.740396308	0.049580367	13
5034	0.610235118	0.030016792	17	0.685686059	0.0337749	17	0.740403308	0.049579961	13
5033	0.610250353	0.030049303	17	0.685720706	0.033784964	17	0.740404923	0.049581511	13
5032	0.610318118	0.029945356	17	0.685812294	0.033784	17	0.740422923	0.049588722	13
5031	0.610432765	0.02998777	17	0.685828176	0.033835301	17	0.740440077	0.049602551	13
5030	0.610454588	0.030114323	17	0.685891118	0.033805874	17	0.740465077	0.049621747	13
5029	0.610564059	0.030054376	17	0.685895824	0.033830746	17	0.740484	0.049636678	13
5028	0.610649765	0.030114176	17	0.685919471	0.033776262	17	0.740498846	0.049612842	13
5027	0.610662765	0.03012501	17	0.685939059	0.033780292	17	0.740516231	0.049615304	13
5026	0.610766941	0.030086549	17	0.685900882	0.033822904	17	0.740520923	0.049619086	13
5025	0.610796706	0.030077593	17	0.685956824	0.033834621	17	0.740535385	0.049626841	13
5024	0.610858412	0.030089563	17	0.685984353	0.033812766	17	0.740535231	0.049624871	13
5023	0.610910588	0.03012443	17	0.686030882	0.033867724	17	0.740532923	0.049624463	13
5022	0.610979	0.030184209	17	0.686046294	0.033871704	17	0.740551462	0.049631997	13
5021	0.611011941	0.0302304	17	0.686071765	0.033846176	17	0.740559154	0.04963693	13
5020	0.611120471	0.030239492	17	0.686074353	0.033909579	17	0.740562538	0.049636629	13
5019	0.611219176	0.0302526	17	0.686135765	0.033951197	17	0.740558538	0.049633519	13
5018	0.611232706	0.030241196	17	0.686105824	0.0339529	17	0.740589692	0.049648159	13
5017	0.611424765	0.030335905	17	0.686118941	0.033974899	17	0.740593308	0.049644835	13
5016	0.611476118	0.030318061	17	0.686158059	0.033985729	17	0.740604	0.049645135	13
5015	0.611567824	0.030367299	17	0.686199059	0.034008568	17	0.740624615	0.049655695	13
5014	0.611638471	0.030367484	17	0.686153	0.034015071	17	0.740661846	0.049675572	13
5013	0.611722824	0.030285866	17	0.686146118	0.034040172	17	0.740670308	0.04968402	13
5012	0.611707529	0.030313326	17	0.686108412	0.03405543	17	0.740693077	0.049654376	13
5011	0.611748294	0.030285857	17	0.686153235	0.03406934	17	0.740708923	0.049665613	13
5010	0.611758824	0.030290092	17	0.686159471	0.034063948	17	0.740735923	0.049678768	13
5009	0.611822176	0.030295766	17	0.686191176	0.034068415	17	0.740735462	0.049678416	13
5008	0.611856412	0.03026345	17	0.686215118	0.034080438	17	0.740757	0.04969072	13
5007	0.611926529	0.030257024	17	0.686215235	0.034094434	17	0.740772385	0.049693965	13
5006	0.611935176	0.030244905	17	0.686209882	0.034097027	17	0.740777308	0.049683063	13
5005	0.61197	0.030187546	17	0.686232647	0.034090243	17	0.740802923	0.049695229	13
5004	0.611962235	0.030200179	17	0.686315941	0.03411069	17	0.740826231	0.04969533	13
5003	0.612132118	0.03017532	17	0.686341059	0.034105557	17	0.740849308	0.04970938	13
5002	0.612216118	0.030147487	17	0.686330294	0.034153527	17	0.740868769	0.049717781	13
5001	0.612269588	0.030135983	17	0.686327529	0.03418218	17	0.740871538	0.049718704	13
5000	0.612337765	0.030141864	17	0.686363588	0.034166332	17	0.740899231	0.049735952	13
4999	0.612405235	0.030086197	17	0.686326824	0.034139516	17	0.740923231	0.049768244	13
4998	0.612488706	0.030075	17	0.686342882	0.034122503	17	0.740960692	0.049763453	13
4997	0.612599706	0.03012905	17	0.686369765	0.034084046	17	0.740993308	0.049772316	13
4996	0.612618941	0.030184911	17	0.686380765	0.034082557	17	0.741014077	0.049780164	13
4995	0.612609118	0.03021328	17	0.686411529	0.034044086	17	0.741045	0.049772038	13
4994	0.612663765	0.030205286	17	0.686441412	0.03407866	17	0.741056	0.049778826	13
4993	0.612775765	0.030143806	17	0.686451176	0.03408765	17	0.741042538	0.049772507	13
4992	0.612808	0.030165227	17	0.686427941	0.034097776	17	0.741076462	0.049738959	13
4991	0.612848647	0.030150118	17	0.686487765	0.034080559	17	0.741072385	0.049739828	13
4990	0.612886118	0.03014904	17	0.686475412	0.034023529	17	0.741086154	0.049747778	13
4989	0.612944882	0.03021702	17	0.686506118	0.034021731	17	0.741089154	0.04975023	13
4988	0.613005765	0.030194244	17	0.686497471	0.034083134	17	0.741093385	0.049753724	13
4987	0.613018412	0.030199902	17	0.686522588	0.034092198	17	0.741155692	0.049787296	13
4986	0.613077412	0.030152031	17	0.686494	0.034084299	17	0.741179	0.049804466	13
4985	0.613187706	0.030157542	17	0.686543176	0.034056584	17	0.741228462	0.049821383	13
4984	0.613201824	0.030135186	17	0.686561882	0.034110012	17	0.741269769	0.049834798	13
4983	0.613198	0.030092233	17	0.686645588	0.034029164	17	0.741288308	0.049845238	13
4982	0.613239765	0.030055967	17	0.686641588	0.034034075	17	0.741312615	0.049842424	13
4981	0.613254118	0.030026172	17	0.686575529	0.034067248	17	0.741320154	0.049842286	13
4980	0.613329824	0.030021572	17	0.686611941	0.034098032	17	0.741318077	0.049841261	13
4979	0.613390941	0.030065634	17	0.686477882	0.034096411	17	0.741322923	0.049856954	13
4978	0.613487353	0.030089573	17	0.686451647	0.034076997	17	0.741354077	0.049865554	13
4977	0.613525824	0.030082024	17	0.686464882	0.034085293	17	0.741393538	0.049818557	13
4976	0.613527765	0.030061895	17	0.686463412	0.034104729	17	0.741394615	0.049781375	13
4975	0.613524588	0.03008643	17	0.686472765	0.034074261	17	0.741400462	0.049781784	13
4974	0.613625529	0.030043226	17	0.686541471	0.034052975	17	0.741403692	0.049780929	13
4973	0.613765706	0.030075387	17	0.686555647	0.034063032	17	0.741410769	0.049786981	13
4972	0.613787706	0.030103658	17	0.686590353	0.034081212	17	0.741442308	0.049804601	13
4971	0.613820412	0.030104948	17	0.686604765	0.034044697	17	0.741484538	0.049796646	13
4970	0.613915765	0.030144538	17	0.686662118	0.034021974	17	0.741485231	0.049797724	13
4969	0.613943647	0.030080773	17	0.686647765	0.034001329	17	0.741545385	0.049837601	13
4968	0.614068353	0.030061504	17	0.686716294	0.03397124	17	0.741547308	0.049833414	13
4967	0.614137765	0.030070133	17	0.686678706	0.033969711	17	0.741568846	0.049840767	13
4966	0.614265529	0.03012354	17	0.686712824	0.033937572	17	0.741587769	0.049854471	13
4965	0.614351765	0.030069061	17	0.686735471	0.033939314	17	0.741602	0.049865503	13
4964	0.614371824	0.03013003	17	0.686821294	0.033969387	17	0.741629	0.049866073	13
4963	0.614388824	0.030158531	17	0.686891118	0.034001603	17	0.741665308	0.049847431	13
4962	0.614518176	0.030082274	17	0.686921235	0.03398881	17	0.741679231	0.049858772	13
4961	0.614580765	0.030096285	17	0.686915588	0.033971453	17	0.741726462	0.049870648	13
4960	0.614606765	0.030111242	17	0.686929706	0.033965759	17	0.741773462	0.04985031	13
4959	0.614683471	0.030115884	17	0.686916588	0.033978793	17	0.741813308	0.049870205	13
4958	0.614764353	0.030091843	17	0.686914059	0.033946518	17	0.741818538	0.049876694	13
4957	0.614785	0.030095139	17	0.686964353	0.034018078	17	0.741841154	0.0498828	13
4956	0.614866	0.030076657	17	0.686961412	0.033960711	17	0.741847769	0.049864759	13
4955	0.614914882	0.030096624	17	0.686960941	0.033912367	17	0.741869231	0.049868497	13
4954	0.615012059	0.030136309	17	0.686982471	0.033903246	17	0.741887615	0.049878762	13
4953	0.615098765	0.030154854	17	0.686931353	0.033921613	17	0.741898615	0.049887524	13
4952	0.615171118	0.030138741	17	0.686942059	0.033952747	17	0.741908	0.049895125	13
4951	0.615246588	0.030169477	17	0.686982353	0.033958214	17	0.736013571	0.052776253	14
4950	0.615333647	0.030134387	17	0.686929882	0.033976574	17	0.736058214	0.052800938	14
4949	0.615391235	0.030233066	17	0.686946412	0.034008501	17	0.736047714	0.052797239	14
4948	0.615431294	0.030344513	17	0.686908059	0.034075416	17	0.736079857	0.052824315	14
4947	0.615491176	0.030352927	17	0.686919	0.034080512	17	0.736090357	0.052829983	14
4946	0.615545176	0.030388493	17	0.686951647	0.034046928	17	0.736113071	0.052830772	14
4945	0.615582765	0.030368602	17	0.687025353	0.034034538	17	0.736136714	0.052833088	14
4944	0.615651588	0.030372569	17	0.687040235	0.034071423	17	0.736158286	0.052848169	14
4943	0.615739294	0.030382355	17	0.687074	0.034103315	17	0.736141571	0.052848315	14
4942	0.615795824	0.030398456	17	0.687113294	0.034064797	17	0.736178429	0.052861549	14
4941	0.615949353	0.030270049	17	0.687099353	0.034064556	17	0.736185429	0.05284537	14
4940	0.616029412	0.030231556	17	0.687121	0.03409911	17	0.736214357	0.052860196	14
4939	0.616032588	0.030263323	17	0.687124647	0.034068807	17	0.736235	0.052864413	14
4938	0.616042471	0.030280381	17	0.687194647	0.034095847	17	0.736246857	0.052826588	14
4937	0.616042647	0.030284924	17	0.687190529	0.034142706	17	0.736282429	0.052796042	14
4936	0.616120353	0.030262859	17	0.687223294	0.034134577	17	0.736330071	0.052820255	14
4935	0.616243765	0.030366263	17	0.687229824	0.034148443	17	0.736344071	0.052821328	14
4934	0.616373471	0.030480971	17	0.687239294	0.034096526	17	0.736354929	0.052833359	14
4933	0.616503529	0.030486674	17	0.687220059	0.034152765	17	0.733394667	0.052235778	15
4932	0.616601706	0.030495482	17	0.687209176	0.034195627	17	0.7334198	0.052257814	15
4931	0.616656235	0.030530088	17	0.687211882	0.034145759	17	0.733452533	0.052279382	15
4930	0.616681176	0.030573426	17	0.687219647	0.034152287	17	0.733469067	0.052292416	15
4929	0.616759765	0.030571876	17	0.687236118	0.034149624	17	0.733474933	0.052299172	15
4928	0.616830706	0.030594888	17	0.687216176	0.034104998	17	0.7334822	0.052297923	15
4927	0.616842588	0.030575124	17	0.687221059	0.034097639	17	0.733486867	0.052281997	15
4926	0.616961118	0.03054432	17	0.687191882	0.034131101	17	0.733496267	0.052283417	15
4925	0.617124706	0.030517202	17	0.687245176	0.034088815	17	0.7335048	0.052287293	15
4924	0.617207471	0.030507721	17	0.687209118	0.034074543	17	0.7335044	0.052279774	15
4923	0.617216059	0.030522536	17	0.687215765	0.03410203	17	0.7335032	0.052286212	15
4922	0.617269059	0.030444877	17	0.687211529	0.034107765	17	0.733520333	0.052304895	15
4921	0.617414	0.030367391	17	0.687230941	0.034134694	17	0.733511333	0.052311696	15
4920	0.617457176	0.030502245	17	0.687181412	0.034148666	17	0.733520133	0.052312734	15
4919	0.617462824	0.030506709	17	0.687174	0.034158355	17	0.733537267	0.052325916	15
4918	0.617483647	0.030537028	17	0.687150294	0.034228811	17	0.733584467	0.052333188	15
4917	0.617600294	0.030554841	17	0.687216235	0.034245586	17	0.7335846	0.05233063	15
4916	0.617636	0.030527144	17	0.687253412	0.034223406	17	0.733601267	0.052325595	15
4915	0.617673118	0.030538914	17	0.687278	0.034250799	17	0.7336392	0.052323412	15
4914	0.617705941	0.030488299	17	0.687350059	0.034284486	17	0.733633667	0.052311103	15
4913	0.617738706	0.030534012	17	0.687268471	0.034259474	17	0.7336398	0.052319471	15
4912	0.617768118	0.030551848	17	0.687293941	0.0342646	17	0.7336672	0.052330733	15
4911	0.617783941	0.030559179	17	0.687339824	0.034264905	17	0.7336964	0.052350947	15
4910	0.617841	0.030596919	17	0.687316471	0.034268669	17	0.733719733	0.05233525	15
4909	0.617918353	0.030595441	17	0.687221529	0.034252899	17	0.733729733	0.052337758	15
4908	0.618027353	0.030730878	17	0.687362706	0.034293714	17	0.7337348	0.052345932	15
4907	0.618107824	0.030662331	17	0.687390471	0.034278021	17	0.7337502	0.052324167	15
4906	0.618177647	0.030681066	17	0.687426294	0.034361732	17	0.7337884	0.052353947	15
4905	0.618317647	0.030717169	17	0.687553294	0.034340841	17	0.733798133	0.05236251	15
4904	0.618358235	0.030817105	17	0.687615176	0.034358144	17	0.733804133	0.052377366	15
4903	0.618351176	0.030778642	17	0.687588824	0.034427872	17	0.733831867	0.052393955	15
4902	0.618354588	0.030761271	17	0.687573529	0.034445261	17	0.7338268	0.052392956	15
4901	0.618504706	0.030814481	17	0.687560471	0.034540997	17	0.733860533	0.05240882	15
4900	0.618543176	0.030856548	17	0.687571941	0.034589895	17	0.733885067	0.052426973	15
4899	0.618583706	0.030894459	17	0.687577882	0.034628929	17	0.733910667	0.052405614	15
4898	0.618613471	0.030919528	17	0.687616529	0.034610701	17	0.7339346	0.052426367	15
4897	0.618674	0.030966597	17	0.687682765	0.034612884	17	0.733994733	0.052373949	15
4896	0.618850529	0.031028259	17	0.687601529	0.034612879	17	0.734015	0.052389844	15
4895	0.618901412	0.031044834	17	0.687616765	0.034686011	17	0.734031867	0.05239676	15
4894	0.618907706	0.031050078	17	0.687633118	0.034687152	17	0.734038667	0.052405229	15
4893	0.619048824	0.031062425	17	0.687592412	0.034678157	17	0.734073333	0.052426254	15
4892	0.619129765	0.031019452	17	0.687681529	0.034701334	17	0.734098933	0.052418023	15
4891	0.619236353	0.031093982	17	0.687645353	0.034739503	17	0.734143467	0.052421704	15
4890	0.619277706	0.031092399	17	0.687655706	0.034707567	17	0.7341318	0.052415683	15
4889	0.619354059	0.031075457	17	0.687591235	0.034739763	17	0.734156867	0.052429496	15
4888	0.619357529	0.03105434	17	0.687602706	0.034787918	17	0.7341876	0.052417245	15
4887	0.619402941	0.031073783	17	0.687624	0.034807539	17	0.734213867	0.052408003	15
4886	0.619420059	0.031091479	17	0.687664235	0.034827825	17	0.734223667	0.052416191	15
4885	0.619489412	0.031065176	17	0.687671941	0.034812278	17	0.7342398	0.052383422	15
4884	0.619485588	0.031079283	17	0.687647647	0.034809605	17	0.734266267	0.052398529	15
4883	0.619621706	0.03098409	17	0.687640235	0.034827003	17	0.734312333	0.052424532	15
4882	0.619725647	0.03096852	17	0.687647412	0.03479092	17	0.7343294	0.0524299	15
4881	0.619760765	0.030986299	17	0.687702235	0.034778992	17	0.7343614	0.052447432	15
4880	0.619921471	0.030883798	17	0.687708647	0.0347709	17	0.734406133	0.05245808	15
4879	0.620007529	0.030892878	17	0.687627294	0.034760797	17	0.734422	0.052432076	15
4878	0.620029706	0.030958135	17	0.687627	0.034776299	17	0.734472	0.052448123	15
4877	0.620025176	0.030898855	17	0.687641824	0.034755173	17	0.734491133	0.052457529	15
4876	0.620079412	0.030860627	17	0.687685471	0.03475349	17	0.7345368	0.052488496	15
4875	0.620147529	0.030793217	17	0.687644647	0.034738075	17	0.734554733	0.052501585	15
4874	0.620153176	0.030774949	17	0.687647	0.034738322	17	0.734604267	0.052506084	15
4873	0.620195941	0.030756693	17	0.687643706	0.034821556	17	0.734603733	0.052499575	15
4872	0.620254529	0.030773303	17	0.687641529	0.034863947	17	0.734645467	0.052490466	15
4871	0.620300529	0.030775165	17	0.687655471	0.034856008	17	0.734681333	0.052498566	15
4870	0.620362118	0.030722196	17	0.687722353	0.034845678	17	0.734698133	0.052491519	15
4869	0.620448176	0.030738729	17	0.687721176	0.034925942	17	0.734686733	0.052483913	15
4868	0.620501765	0.030776998	17	0.687761765	0.034884417	17	0.734681	0.052481695	15
4867	0.620602176	0.030711345	17	0.687754059	0.034835937	17	0.734700933	0.052479842	15
4866	0.620652824	0.030769268	17	0.687729294	0.03484767	17	0.734737467	0.052456132	15
4865	0.620689765	0.030740619	17	0.687754176	0.034864764	17	0.734756133	0.052469539	15
4864	0.620782882	0.03080382	17	0.687790235	0.034866112	17	0.734753467	0.052461517	15
4863	0.620814412	0.030864416	17	0.687817471	0.034822056	17	0.734761733	0.052462135	15
4862	0.620889412	0.030817165	17	0.687894059	0.034860588	17	0.734783867	0.052479049	15
4861	0.620948882	0.030857119	17	0.687975882	0.034815727	17	0.734811933	0.05249309	15
4860	0.620965588	0.030871353	17	0.688032353	0.034858543	17	0.734828867	0.052457846	15
4859	0.621028294	0.030865387	17	0.688026706	0.034820134	17	0.734840133	0.052468401	15
4858	0.621083059	0.030777559	17	0.688064706	0.034885759	17	0.7348498	0.05250191	15
4857	0.621125882	0.030777346	17	0.688108	0.034894523	17	0.734884133	0.052509246	15
4856	0.621207118	0.030818772	17	0.688182529	0.034869091	17	0.7348898	0.052518282	15
4855	0.621386824	0.030885724	17	0.688283353	0.034873087	17	0.734915933	0.052530528	15
4854	0.621431882	0.030880085	17	0.688301647	0.034906828	17	0.7349394	0.05253084	15
4853	0.621452471	0.030877049	17	0.688356353	0.034925554	17	0.7349802	0.05249669	15
4852	0.621568	0.030944087	17	0.688420588	0.034952419	17	0.7349978	0.052502488	15
4851	0.621671471	0.030950415	17	0.688501824	0.03496989	17	0.735032067	0.052496499	15
4850	0.621770059	0.031003106	17	0.688501941	0.035016606	17	0.735050867	0.052507939	15
4849	0.621880941	0.030997972	17	0.688506529	0.035019162	17	0.7350594	0.052511912	15
4848	0.621889353	0.031131411	17	0.688519176	0.03506859	17	0.735092467	0.052526256	15
4847	0.622013882	0.031084953	17	0.688511294	0.034997851	17	0.7351272	0.052540669	15
4846	0.622071471	0.03118917	17	0.688513059	0.035003414	17	0.735153867	0.052552018	15
4845	0.622153824	0.031189221	17	0.688560412	0.035044741	17	0.735166533	0.052556593	15
4844	0.622158882	0.031205936	17	0.688593235	0.035081568	17	0.735207	0.052527802	15
4843	0.622183706	0.031283752	17	0.688661588	0.035085266	17	0.735212733	0.052517122	15
4842	0.622216294	0.031357032	17	0.688639588	0.03509024	17	0.735207733	0.05251561	15
4841	0.622317706	0.031325802	17	0.688631647	0.035142584	17	0.735226467	0.052486538	15
4840	0.622354529	0.031303721	17	0.688656353	0.035182778	17	0.735240867	0.05249022	15
4839	0.622405059	0.031276494	17	0.688663765	0.035241285	17	0.735232867	0.052483205	15
4838	0.622556471	0.031357515	17	0.688649647	0.035277504	17	0.7352324	0.052478704	15
4837	0.622628647	0.03137833	17	0.688627824	0.035301887	17	0.735256667	0.052475756	15
4836	0.622669529	0.03136626	17	0.688695588	0.035303876	17	0.735296	0.052471253	15
4835	0.622715882	0.031367391	17	0.688703824	0.035354002	17	0.735338	0.052449356	15
4834	0.622811882	0.031421521	17	0.688669235	0.035436966	17	0.735369733	0.052427229	15
4833	0.622858471	0.031366508	17	0.688674118	0.035512109	17	0.735400933	0.052444389	15
4832	0.622942765	0.031466471	17	0.688670647	0.035570013	17	0.735412333	0.052438011	15
4831	0.623043	0.031443355	17	0.688741118	0.035569994	17	0.735429267	0.05239989	15
4830	0.623175824	0.031465823	17	0.688734353	0.035597238	17	0.7354582	0.052424052	15
4829	0.623232471	0.031475326	17	0.688752412	0.035597313	17	0.735499667	0.052417281	15
4828	0.623273059	0.0314066	17	0.688732412	0.035602407	17	0.735514533	0.052419228	15
4827	0.623346235	0.031425743	17	0.688843	0.035610351	17	0.7355312	0.052432519	15
4826	0.623380059	0.031495698	17	0.688946353	0.035591278	17	0.735564733	0.052431936	15
4825	0.623476412	0.031464975	17	0.688963176	0.035633055	17	0.735589067	0.052448027	15
4824	0.623567294	0.031422719	17	0.688983059	0.03565663	17	0.735623067	0.05246608	15
4823	0.623612412	0.031412337	17	0.689038824	0.035651653	17	0.735622733	0.052466859	15
4822	0.623716176	0.031370259	17	0.689044235	0.035635106	17	0.7356334	0.052473196	15
4821	0.623867882	0.031265332	17	0.689154824	0.035625529	17	0.735662933	0.052496429	15
4820	0.623921824	0.031256582	17	0.689143706	0.035691985	17	0.735655267	0.052492833	15
4819	0.623999647	0.031226083	17	0.689115471	0.035714783	17	0.7356884	0.052512511	15
4818	0.624015824	0.031234638	17	0.689133	0.035760956	17	0.735740133	0.052541111	15
4817	0.624104412	0.031177531	17	0.689208882	0.03581522	17	0.735781	0.052544035	15
4816	0.624180353	0.031212947	17	0.689240765	0.035858831	17	0.735801333	0.05255932	15
4815	0.624170412	0.03119071	17	0.689265471	0.035812982	17	0.7358286	0.052567723	15
4814	0.624284529	0.031149984	17	0.689326588	0.035871148	17	0.7358324	0.052565643	15
4813	0.624279118	0.031247271	17	0.689356824	0.035876869	17	0.7358692	0.052591287	15
4812	0.624466588	0.031269488	17	0.689340706	0.035866255	17	0.7358534	0.052578344	15
4811	0.624456294	0.031350576	17	0.689363765	0.035875681	17	0.735875067	0.052574356	15
4810	0.624555941	0.031336842	17	0.689355941	0.035896081	17	0.7358808	0.052569044	15
4809	0.624589529	0.031343862	17	0.689357412	0.035961925	17	0.735908067	0.052592589	15
4808	0.624552765	0.031253047	17	0.689389235	0.035964088	17	0.735936467	0.052592282	15
4807	0.624655294	0.031277004	17	0.689439824	0.03593859	17	0.735965067	0.052607762	15
4806	0.624684412	0.031343407	17	0.689396824	0.03594473	17	0.735991867	0.05260878	15
4805	0.624620706	0.031396055	17	0.689427765	0.035966739	17	0.736006	0.052610854	15
4804	0.624702647	0.031428105	17	0.689434765	0.036003714	17	0.7360206	0.052610167	15
4803	0.624703471	0.031455351	17	0.689413706	0.036039388	17	0.736075333	0.052602038	15
4802	0.624695176	0.031417549	17	0.689461353	0.036097523	17	0.736087467	0.052600814	15
4801	0.624777471	0.031382256	17	0.689546588	0.036159684	17	0.736089667	0.052602738	15
4800	0.624851118	0.031494603	17	0.689588706	0.036175683	17	0.736100933	0.052601292	15
4799	0.624857882	0.031534185	17	0.689595765	0.036187282	17	0.736115067	0.05261817	15
4798	0.624909118	0.031560977	17	0.689665118	0.036195915	17	0.7361132	0.052617449	15
4797	0.624956706	0.031627124	17	0.689690294	0.036181426	17	0.736136667	0.052596839	15
4796	0.625062059	0.031610437	17	0.689699706	0.036212926	17	0.736150933	0.052598858	15
4795	0.625113176	0.031600918	17	0.689876941	0.03617156	17	0.7361756	0.052614773	15
4794	0.625211294	0.031584111	17	0.689841235	0.036133738	17	0.7362088	0.05261112	15
4793	0.625321765	0.031627714	17	0.689835118	0.036113448	17	0.7362092	0.052622434	15
4792	0.625360118	0.031702574	17	0.689843412	0.03609232	17	0.7362156	0.052609508	15
4791	0.625459471	0.03174686	17	0.689875412	0.036135038	17	0.736236267	0.052631487	15
4790	0.625544882	0.031744883	17	0.689876	0.036146073	17	0.736271467	0.052621292	15
4789	0.625580529	0.031814486	17	0.689950059	0.036207872	17	0.7362712	0.052630416	15
4788	0.625661059	0.03182632	17	0.689958353	0.036236302	17	0.736311867	0.052640468	15
4787	0.625749353	0.031832216	17	0.689962471	0.036192671	17	0.736327133	0.052649726	15
4786	0.625762941	0.031809379	17	0.689934588	0.036200684	17	0.736380667	0.052630245	15
4785	0.625892118	0.031807334	17	0.689951294	0.036243276	17	0.7363912	0.052638895	15
4784	0.625857529	0.031764394	17	0.690004	0.036166851	17	0.736399933	0.052644672	15
4783	0.625886176	0.031789717	17	0.690051765	0.03613052	17	0.736397267	0.052650307	15
4782	0.625933294	0.031782943	17	0.690126059	0.036107583	17	0.736416533	0.052654515	15
4781	0.625991	0.031720031	17	0.690169118	0.036122365	17	0.736455467	0.052670764	15
4780	0.626026118	0.031698757	17	0.690169765	0.036114713	17	0.736477267	0.052688974	15
4779	0.626099235	0.031664191	17	0.690143294	0.036139325	17	0.736496533	0.052706202	15
4778	0.626252176	0.03158365	17	0.690150118	0.036098091	17	0.7365002	0.052711396	15
4777	0.626286059	0.031540941	17	0.690222882	0.036157488	17	0.736521667	0.052722269	15
4776	0.62631	0.031545201	17	0.690255235	0.03614492	17	0.736550667	0.052713954	15
4775	0.626333706	0.031573969	17	0.690308765	0.036222536	17	0.736564667	0.052725782	15
4774	0.626408824	0.031546585	17	0.690260765	0.03622299	17	0.736568	0.052726437	15
4773	0.626480118	0.031539802	17	0.690272588	0.036212907	17	0.7365968	0.052733389	15
4772	0.626528118	0.031625062	17	0.690287882	0.036165973	17	0.736597133	0.052733924	15
4771	0.626595059	0.031520564	17	0.690380941	0.036193284	17	0.736644	0.052720193	15
4770	0.626692471	0.03160265	17	0.690412941	0.036152567	17	0.736647867	0.05272263	15
4769	0.626766941	0.031569382	17	0.690423353	0.03618446	17	0.736662467	0.052723996	15
4768	0.626851529	0.031588841	17	0.690397059	0.036240106	17	0.7366858	0.052743154	15
4767	0.626806353	0.031562763	17	0.690423471	0.036246371	17	0.73672	0.052717923	15
4766	0.626833118	0.031548009	17	0.690349941	0.036269261	17	0.7367512	0.052727136	15
4765	0.626853059	0.031557467	17	0.690304647	0.036328641	17	0.73677	0.052737273	15
4764	0.626889059	0.031554515	17	0.690370471	0.036338607	17	0.7367948	0.05277971	15
4763	0.626889235	0.031584786	17	0.690374588	0.036359193	17	0.736828333	0.052794242	15
4762	0.627012706	0.031609096	17	0.690428176	0.036335085	17	0.736814933	0.052808022	15
4761	0.627021765	0.031625306	17	0.690499235	0.036331935	17	0.736821133	0.052790226	15
4760	0.627094706	0.031527386	17	0.690581412	0.036311128	17	0.736850733	0.052778851	15
4759	0.627144118	0.031470566	17	0.690550882	0.036307405	17	0.736869067	0.052790473	15
4758	0.627217471	0.031394515	17	0.690550176	0.036333778	17	0.736871333	0.052795284	15
4757	0.627300824	0.031483275	17	0.690587118	0.036329732	17	0.7368992	0.05278306	15
4756	0.627440765	0.031452564	17	0.690574	0.036329316	17	0.736913867	0.052786301	15
4755	0.627531471	0.031453289	17	0.690594412	0.036328106	17	0.736895333	0.052774744	15
4754	0.627588176	0.031461718	17	0.690574294	0.036358716	17	0.736898333	0.052766963	15
4753	0.627598706	0.031538257	17	0.690525294	0.036436925	17	0.736941333	0.052767329	15
4752	0.627647529	0.031608718	17	0.690584941	0.036402537	17	0.736965267	0.052746433	15
4751	0.627727529	0.031538137	17	0.690595529	0.036416244	17	0.7369824	0.052754425	15
4750	0.627884235	0.031434182	17	0.690630412	0.036423157	17	0.737029067	0.052770015	15
4749	0.628001235	0.03140037	17	0.690640118	0.03644831	17	0.737056467	0.052759485	15
4748	0.628101412	0.031384499	17	0.690605412	0.036479272	17	0.7370682	0.052762114	15
4747	0.628114765	0.031407573	17	0.690632529	0.036486734	17	0.7370996	0.052765381	15
4746	0.628175765	0.031378097	17	0.690733824	0.036425129	17	0.737088733	0.05275661	15
4745	0.628181588	0.031382084	17	0.690721529	0.036448721	17	0.737109	0.052766819	15
4744	0.628246941	0.031344716	17	0.690773882	0.036388219	17	0.7371262	0.052754607	15
4743	0.628218	0.031391706	17	0.690749118	0.036440124	17	0.7371294	0.05275005	15
4742	0.628291471	0.031377777	17	0.690899882	0.036350627	17	0.737162267	0.052779212	15
4741	0.628409765	0.031393081	17	0.690865882	0.03637442	17	0.737176733	0.052761685	15
4740	0.628503353	0.031353505	17	0.690812706	0.036391066	17	0.7371694	0.052761913	15
4739	0.628528706	0.031330626	17	0.690874	0.036361206	17	0.737164933	0.052758371	15
4738	0.628611059	0.031402797	17	0.690993765	0.036246125	17	0.737187267	0.052775383	15
4737	0.628606353	0.031437045	17	0.691002412	0.036295167	17	0.737213667	0.052760566	15
4736	0.628684882	0.03146317	17	0.691001529	0.036331885	17	0.737222667	0.052770034	15
4735	0.628742765	0.031475716	17	0.691057706	0.03631865	17	0.737226733	0.05277583	15
4734	0.628764	0.031532377	17	0.691057353	0.036393699	17	0.737241867	0.052757032	15
4733	0.628788	0.031501529	17	0.691027824	0.036406003	17	0.7372726	0.052750846	15
4732	0.628920059	0.031564188	17	0.691026118	0.03639263	17	0.7372788	0.052743913	15
4731	0.628999059	0.031599567	17	0.691104	0.036383023	17	0.737271533	0.052729012	15
4730	0.629108059	0.031638933	17	0.691146	0.036344766	17	0.737318267	0.052689718	15
4729	0.629147412	0.031721833	17	0.691098882	0.036352976	17	0.737351467	0.052682028	15
4728	0.629173059	0.031680664	17	0.691104235	0.036378051	17	0.737376933	0.052622747	15
4727	0.629216412	0.031712637	17	0.691134412	0.036339494	17	0.7373896	0.05262556	15
4726	0.629308765	0.03171918	17	0.691173765	0.036372316	17	0.7373894	0.052586644	15
4725	0.62943	0.03170378	17	0.691108353	0.036439699	17	0.737414067	0.052602845	15
4724	0.629515588	0.031733991	17	0.691207235	0.03651631	17	0.737460533	0.052655583	15
4723	0.629590294	0.031759312	17	0.691156941	0.036508368	17	0.737507133	0.052655716	15
4722	0.629725941	0.031665098	17	0.691349529	0.036436896	17	0.737515467	0.052671601	15
4721	0.629829824	0.031643785	17	0.691329588	0.036439276	17	0.737530867	0.052662514	15
4720	0.629852	0.031643217	17	0.691346471	0.036456424	17	0.7375432	0.052668864	15
4719	0.629912588	0.031698115	17	0.691316941	0.036471434	17	0.737583133	0.052669872	15
4718	0.629892882	0.031716067	17	0.691370941	0.03657607	17	0.737597067	0.052667706	15
4717	0.629956353	0.031695086	17	0.691349118	0.036553183	17	0.7376318	0.052685765	15
4716	0.629996647	0.031684841	17	0.691416647	0.036512774	17	0.737660467	0.052680589	15
4715	0.630044882	0.031634611	17	0.691440471	0.036485989	17	0.737676267	0.052684675	15
4714	0.630171706	0.031599228	17	0.691451765	0.036477169	17	0.7377068	0.052634982	15
4713	0.630287471	0.031674551	17	0.691428882	0.036492364	17	0.737707133	0.052635569	15
4712	0.630347706	0.031712538	17	0.691500647	0.036473564	17	0.737724333	0.052647715	15
4711	0.630466647	0.031729579	17	0.691463588	0.036474703	17	0.737725667	0.052639822	15
4710	0.630549765	0.031756122	17	0.691488529	0.036501603	17	0.737740933	0.052608047	15
4709	0.630607294	0.031769597	17	0.691430824	0.036564486	17	0.7377814	0.052609699	15
4708	0.630686529	0.031802403	17	0.691482	0.036564591	17	0.7377746	0.052581685	15
4707	0.630737706	0.031847688	17	0.691477118	0.036640418	17	0.737814667	0.052587802	15
4706	0.630876882	0.031805214	17	0.691434882	0.036641336	17	0.737835333	0.052584321	15
4705	0.630954412	0.031881203	17	0.691455059	0.036699951	17	0.7378572	0.052586131	15
4704	0.630993882	0.03185196	17	0.691426529	0.036749287	17	0.737886133	0.052595717	15
4703	0.631050471	0.031875082	17	0.691393941	0.036817181	17	0.737936333	0.05260244	15
4702	0.631129	0.031884362	17	0.691474235	0.036820224	17	0.737949867	0.052604798	15
4701	0.631184824	0.031870792	17	0.691674588	0.036711421	17	0.737968267	0.052601322	15
4700	0.631276471	0.031928748	17	0.691658824	0.03674835	17	0.737997533	0.052616149	15
4699	0.631300235	0.031916585	17	0.691642235	0.036771096	17	0.738037267	0.052629729	15
4698	0.631303824	0.031939811	17	0.691536529	0.036875639	17	0.738051133	0.052624984	15
4697	0.631371824	0.031923977	17	0.691618235	0.036860304	17	0.738074267	0.052611358	15
4696	0.631432941	0.031928349	17	0.691587588	0.036870616	17	0.738075933	0.052616782	15
4695	0.631473235	0.031901089	17	0.691703118	0.036815519	17	0.738110867	0.052640981	15
4694	0.631547765	0.031912595	17	0.691674882	0.036860256	17	0.7381352	0.052622517	15
4693	0.631658471	0.031971481	17	0.691761059	0.036898203	17	0.738188867	0.052610637	15
4692	0.631719882	0.031992282	17	0.691773412	0.036903749	17	0.738195467	0.052609444	15
4691	0.631729471	0.031920193	17	0.691756471	0.036893862	17	0.7382036	0.05261611	15
4690	0.631738647	0.031939672	17	0.691756118	0.036853628	17	0.73681725	0.051126506	16
4689	0.631715588	0.031986182	17	0.691771588	0.036902496	17	0.736811063	0.051113942	16
4688	0.631781706	0.031962563	17	0.691793294	0.03690709	17	0.736842438	0.051080947	16
4687	0.631886882	0.031987857	17	0.691868824	0.03694202	17	0.736906813	0.051086864	16
4686	0.631993294	0.031878432	17	0.691921471	0.036950029	17	0.736945688	0.051063567	16
4685	0.632084059	0.031822563	17	0.691979941	0.036954091	17	0.736962563	0.051066565	16
4684	0.632112824	0.031751593	17	0.691969529	0.036961389	17	0.737004375	0.051068523	16
4683	0.632197765	0.03169475	17	0.691959176	0.036939355	17	0.737066063	0.051084069	16
4682	0.632310941	0.031647343	17	0.692097471	0.036951223	17	0.737102875	0.051061777	16
4681	0.632331824	0.031635244	17	0.692077647	0.036974335	17	0.73712175	0.051031135	16
4680	0.632318941	0.031673162	17	0.692091824	0.03704004	17	0.73714475	0.051053422	16
4679	0.632358	0.031660375	17	0.692107471	0.037087164	17	0.73714925	0.051067067	16
4678	0.632408118	0.031613728	17	0.692082176	0.037107983	17	0.737179625	0.051060671	16
4677	0.632435706	0.031576764	17	0.692077529	0.037147312	17	0.737167625	0.051039554	16
4676	0.632500471	0.031602831	17	0.692093765	0.037213263	17	0.737182688	0.051037423	16
4675	0.632544353	0.031549759	17	0.692236059	0.037174855	17	0.737183938	0.051044687	16
4674	0.632663647	0.031582146	17	0.692321118	0.037135796	17	0.737225188	0.051075206	16
4673	0.632762471	0.031508497	17	0.692338765	0.037150446	17	0.737261625	0.051102527	16
4672	0.632777412	0.031426646	17	0.692294235	0.037206133	17	0.737283063	0.051092206	16
4671	0.632773647	0.031439104	17	0.692329235	0.03715729	17	0.73731325	0.051081039	16
4670	0.632882706	0.031436163	17	0.692428471	0.037135267	17	0.737331188	0.051091329	16
4669	0.632886647	0.031509135	17	0.692499647	0.037176352	17	0.737345063	0.051096022	16
4668	0.632945765	0.031487763	17	0.692447706	0.037204383	17	0.737329563	0.051075361	16
4667	0.63309	0.03159613	17	0.692459765	0.037208261	17	0.737325625	0.051082375	16
4666	0.633125706	0.03155903	17	0.692467353	0.037166285	17	0.737366625	0.051070165	16
4665	0.633115941	0.031568934	17	0.692499529	0.037166073	17	0.737376688	0.051073882	16
4664	0.633174294	0.031606707	17	0.692490882	0.037159995	17	0.737405188	0.051098737	16
4663	0.633348588	0.031502827	17	0.692456647	0.037190275	17	0.737430313	0.051094682	16
4662	0.633422647	0.03150848	17	0.692462118	0.037239574	17	0.737437438	0.051083547	16
4661	0.633516706	0.031536133	17	0.692435294	0.03726432	17	0.737457938	0.051082744	16
4660	0.633541706	0.031528014	17	0.692435176	0.037330152	17	0.737485063	0.051091774	16
4659	0.633548882	0.031424714	17	0.692478176	0.037349951	17	0.737491625	0.051092379	16
4658	0.633625353	0.031433169	17	0.692481176	0.037358597	17	0.737511875	0.051098519	16
4657	0.633691882	0.031399232	17	0.692475	0.037383442	17	0.73754125	0.051095758	16
4656	0.633732824	0.031449626	17	0.692512882	0.03745076	17	0.737610188	0.051070896	16
4655	0.633746529	0.031453227	17	0.692636	0.037479958	17	0.7375955	0.051052286	16
4654	0.633844412	0.031532279	17	0.692677412	0.037488273	17	0.737616563	0.051061206	16
4653	0.633887471	0.031590788	17	0.692626118	0.037537603	17	0.737631438	0.051020953	16
4652	0.633975588	0.031640417	17	0.692664471	0.037576803	17	0.737664	0.051018312	16
4651	0.634033765	0.031665621	17	0.692615294	0.037642886	17	0.7376655	0.051014854	16
4650	0.634149176	0.031658113	17	0.692672059	0.037669093	17	0.737664313	0.051002311	16
4649	0.634178235	0.031698345	17	0.692688647	0.037722077	17	0.737700625	0.050969749	16
4648	0.634261529	0.031715066	17	0.692691824	0.037747511	17	0.737729063	0.050949645	16
4647	0.634233294	0.031745367	17	0.692738	0.037780656	17	0.737767375	0.050975055	16
4646	0.634235	0.031714102	17	0.692752765	0.037827732	17	0.737779938	0.050948426	16
4645	0.634303235	0.03170898	17	0.692725824	0.037845686	17	0.7377695	0.050947046	16
4644	0.634373353	0.03166893	17	0.692742882	0.03782272	17	0.737797375	0.050950266	16
4643	0.634411235	0.031664791	17	0.692728588	0.037863498	17	0.73781725	0.050934189	16
4642	0.634409824	0.031700049	17	0.692729059	0.037882546	17	0.73783525	0.050917488	16
4641	0.634474882	0.031691044	17	0.692655	0.03792857	17	0.737855938	0.050903131	16
4640	0.634495824	0.031732189	17	0.692676353	0.037954857	17	0.737870125	0.050920983	16
4639	0.634656412	0.0317121	17	0.692608059	0.038002407	17	0.737862563	0.050918863	16
4638	0.634741941	0.031775516	17	0.692643529	0.038005693	17	0.73786	0.050917262	16
4637	0.634798353	0.031831596	17	0.692680588	0.038028489	17	0.737890563	0.050937759	16
4636	0.634785765	0.031812539	17	0.692690824	0.037996739	17	0.737895438	0.050934265	16
4635	0.634846059	0.031850754	17	0.692751647	0.037951924	17	0.737895	0.05092256	16
4634	0.634885235	0.031836416	17	0.692748706	0.037961809	17	0.737921625	0.050933922	16
4633	0.634978412	0.031848869	17	0.692781294	0.037967406	17	0.737939688	0.050943614	16
4632	0.635001294	0.031875742	17	0.692745765	0.03797693	17	0.737953438	0.050937668	16
4631	0.635059588	0.031923999	17	0.692757765	0.038042193	17	0.737978	0.050940774	16
4630	0.635038529	0.031914058	17	0.692759059	0.038065099	17	0.737978375	0.050955821	16
4629	0.635127353	0.031911652	17	0.692784176	0.03800669	17	0.73798125	0.050959653	16
4628	0.635199118	0.031937737	17	0.692778	0.03810993	17	0.738014563	0.050949298	16
4627	0.635300529	0.031929625	17	0.692821412	0.0381444	17	0.738019125	0.050942818	16
4626	0.635350588	0.031886961	17	0.692835412	0.038153824	17	0.738041625	0.050952893	16
4625	0.635373412	0.031838683	17	0.692809941	0.038155279	17	0.738048813	0.050966819	16
4624	0.635392412	0.031896587	17	0.692883588	0.03808284	17	0.738071688	0.050982118	16
4623	0.635511353	0.031944742	17	0.692868353	0.038104177	17	0.7380865	0.050987109	16
4622	0.635494529	0.03194276	17	0.692916765	0.038089938	17	0.738083063	0.050976915	16
4621	0.635502588	0.031942286	17	0.692959941	0.038056478	17	0.738117313	0.050958976	16
4620	0.635591529	0.031928462	17	0.692926294	0.038142204	17	0.738161938	0.050973896	16
4619	0.635628176	0.031971751	17	0.692934706	0.038145982	17	0.738170563	0.05096939	16
4618	0.635654824	0.031886647	17	0.692939	0.038178646	17	0.738186875	0.050981251	16
4617	0.635724471	0.031917228	17	0.692977	0.03815083	17	0.738185313	0.05096548	16
4616	0.635701471	0.03188964	17	0.692957412	0.038184684	17	0.738208375	0.050964701	16
4615	0.635783765	0.031958627	17	0.692931588	0.038239806	17	0.738220688	0.050967794	16
4614	0.635888235	0.031954997	17	0.692993765	0.038229247	17	0.7382325	0.050983854	16
4613	0.635863765	0.032012923	17	0.692938941	0.038274129	17	0.738250125	0.050950334	16
4612	0.635869471	0.032012686	17	0.692986706	0.038328249	17	0.738267125	0.050927954	16
4611	0.635893882	0.032038605	17	0.692982882	0.038345728	17	0.738307438	0.050923306	16
4610	0.635968941	0.03202655	17	0.693022706	0.038433354	17	0.738362188	0.050928483	16
4609	0.635897647	0.032000315	17	0.692996824	0.038413829	17	0.738418625	0.050956636	16
4608	0.635969235	0.032115646	17	0.692982647	0.038445749	17	0.73844925	0.050950525	16
4607	0.636000824	0.03220958	17	0.692967588	0.038466664	17	0.738454938	0.050953967	16
4606	0.636119176	0.032152275	17	0.692981353	0.03851211	17	0.738502625	0.050939882	16
4605	0.636175765	0.032176356	17	0.693072118	0.038545362	17	0.738520625	0.050894153	16
4604	0.636202882	0.032134301	17	0.693022824	0.038635288	17	0.738545375	0.050902492	16
4603	0.636164471	0.032145878	17	0.693040412	0.038649311	17	0.738573438	0.050871165	16
4602	0.636196118	0.032145732	17	0.693161588	0.038698299	17	0.738601438	0.050887863	16
4601	0.636260882	0.032094782	17	0.69309	0.038727183	17	0.738605313	0.050887349	16
4600	0.636327529	0.032168584	17	0.693082176	0.038739475	17	0.738596313	0.050875027	16
4599	0.636342882	0.032166832	17	0.693126235	0.038756017	17	0.7386125	0.050877657	16
4598	0.636406059	0.032100227	17	0.693135765	0.038712884	17	0.738629813	0.050870605	16
4597	0.636463059	0.032078101	17	0.693128118	0.038703126	17	0.73863075	0.050858703	16
4596	0.636501176	0.032068884	17	0.693154529	0.038741179	17	0.738639813	0.050872398	16
4595	0.636510353	0.032054427	17	0.693161353	0.038724093	17	0.738648625	0.050838501	16
4594	0.636582588	0.032044723	17	0.693242059	0.038660665	17	0.73867175	0.050851234	16
4593	0.636662235	0.032056663	17	0.693241941	0.038763331	17	0.738702625	0.050844382	16
4592	0.636737294	0.0319806	17	0.693221706	0.038739263	17	0.738696188	0.050824208	16
4591	0.636755	0.03196133	17	0.693112647	0.038829653	17	0.738748875	0.050781637	16
4590	0.636776647	0.031999637	17	0.693124353	0.038898832	17	0.738797313	0.05075005	16
4589	0.636815471	0.032097614	17	0.693169882	0.038955902	17	0.738794875	0.050726459	16
4588	0.636869824	0.032091173	17	0.693156824	0.038967892	17	0.738787625	0.050718056	16
4587	0.636912882	0.032085171	17	0.693125529	0.039033698	17	0.738814563	0.050712935	16
4586	0.637056059	0.03208628	17	0.693096294	0.039155441	17	0.738850188	0.0507076	16
4585	0.637079	0.032070503	17	0.693095	0.039134306	17	0.738866188	0.050715706	16
4584	0.637158412	0.032120067	17	0.693141882	0.039148565	17	0.738915	0.050717101	16
4583	0.637142471	0.032135623	17	0.693183294	0.039173697	17	0.738932	0.050685221	16
4582	0.637290765	0.032170511	17	0.693170824	0.039157536	17	0.738967438	0.050709054	16
4581	0.637403824	0.032205498	17	0.693064588	0.039311315	17	0.738979125	0.050705207	16
4580	0.637400294	0.032238191	17	0.693080941	0.03928907	17	0.739003	0.050700543	16
4579	0.637454059	0.032254082	17	0.693123529	0.039350873	17	0.739044	0.050630365	16
4578	0.637554353	0.032362378	17	0.693147235	0.039339739	17	0.739055688	0.050631098	16
4577	0.637581706	0.032309716	17	0.693180235	0.03936663	17	0.7390385	0.050627592	16
4576	0.637621824	0.032286893	17	0.693241176	0.039383505	17	0.739074375	0.050599957	16
4575	0.637675353	0.032322568	17	0.693275588	0.039375909	17	0.739072	0.05059507	16
4574	0.637699824	0.032336071	17	0.693252235	0.039401653	17	0.739081625	0.050596188	16
4573	0.637817765	0.032310409	17	0.693247471	0.039465514	17	0.739079063	0.050588655	16
4572	0.637812529	0.032248361	17	0.693214765	0.039507258	17	0.739107875	0.05059546	16
4571	0.637831941	0.03232502	17	0.693212412	0.039586346	17	0.739135688	0.050594435	16
4570	0.637921412	0.032372429	17	0.693203765	0.039575359	17	0.739197875	0.050619567	16
4569	0.637915765	0.032393671	17	0.693330706	0.039517353	17	0.739226813	0.050634427	16
4568	0.637962	0.032465756	17	0.693358176	0.039536784	17	0.739249563	0.050625797	16
4567	0.638089294	0.032508266	17	0.693386412	0.039560429	17	0.739297188	0.050651591	16
4566	0.638085176	0.032569615	17	0.693390235	0.039593258	17	0.739337063	0.050685009	16
4565	0.638216235	0.032618448	17	0.693342294	0.039630956	17	0.739371125	0.050682009	16
4564	0.638231706	0.03262439	17	0.693320647	0.039648421	17	0.73937175	0.050682622	16
4563	0.638415765	0.032623175	17	0.693311647	0.039658545	17	0.7393745	0.050693252	16
4562	0.638436294	0.032681979	17	0.693383941	0.039667841	17	0.739371875	0.050678085	16
4561	0.638499824	0.032754309	17	0.693383118	0.039744186	17	0.739379688	0.050688603	16
4560	0.638592471	0.032821279	17	0.693368235	0.039793587	17	0.739407438	0.050672801	16
4559	0.638712118	0.032770303	17	0.693336647	0.039892276	17	0.73942475	0.050651238	16
4558	0.638841765	0.032742057	17	0.693346059	0.039914687	17	0.739454875	0.050617486	16
4557	0.638955529	0.032816755	17	0.693253529	0.040005636	17	0.739471625	0.050623798	16
4556	0.638997235	0.032818001	17	0.693310647	0.039984197	17	0.73950625	0.050602749	16
4555	0.639069882	0.03288333	17	0.693409471	0.039933753	17	0.739500563	0.050577409	16
4554	0.639137941	0.032832202	17	0.693564176	0.039804506	17	0.73955375	0.050553908	16
4553	0.639154176	0.032840319	17	0.693662529	0.039802058	17	0.739618813	0.050515517	16
4552	0.639251	0.032850519	17	0.693693882	0.039784976	17	0.739642875	0.050482408	16
4551	0.639331706	0.032807131	17	0.693687059	0.039842513	17	0.739716125	0.050515238	16
4550	0.639360294	0.032865337	17	0.693734647	0.039792678	17	0.739722063	0.050517573	16
4549	0.639365471	0.032981539	17	0.693780824	0.039812412	17	0.739772563	0.050504455	16
4548	0.639457176	0.032979043	17	0.693811235	0.039805447	17	0.739803188	0.050523913	16
4547	0.639510412	0.032941665	17	0.693838529	0.039800681	17	0.739825625	0.050496238	16
4546	0.639554294	0.032927882	17	0.693710824	0.039917202	17	0.739846688	0.050477535	16
4545	0.639544529	0.032960778	17	0.693715471	0.039936866	17	0.739869	0.050472882	16
4544	0.639621059	0.032996191	17	0.693629235	0.03998438	17	0.739859125	0.050468021	16
4543	0.639666824	0.03292236	17	0.693638176	0.040055898	17	0.73990275	0.050433809	16
4542	0.639668059	0.032945256	17	0.693772765	0.039971805	17	0.739958813	0.050406018	16
4541	0.639738647	0.033010461	17	0.693899824	0.039934807	17	0.739980625	0.050394604	16
4540	0.63972	0.033027113	17	0.693866824	0.040005917	17	0.74000325	0.05040348	16
4539	0.639774647	0.033106308	17	0.693916824	0.040038466	17	0.740036063	0.050403897	16
4538	0.639827235	0.033163763	17	0.693890765	0.040067053	17	0.740028563	0.05036449	16
4537	0.639915706	0.03318634	17	0.693882588	0.040072442	17	0.7400595	0.050378148	16
4536	0.640032294	0.033143644	17	0.693854882	0.040128409	17	0.740092	0.050395625	16
4535	0.640085118	0.033184824	17	0.693888588	0.040138592	17	0.740090063	0.0503653	16
4534	0.640203588	0.033330373	17	0.693957176	0.04013782	17	0.740126	0.050383543	16
4533	0.640279647	0.033335306	17	0.693937882	0.040250059	17	0.740149375	0.050346248	16
4532	0.640405471	0.033281345	17	0.693880588	0.040345123	17	0.741224353	0.04894716	17
4531	0.640490235	0.033251121	17	0.693884294	0.040366263	17	0.741234588	0.048960936	17
4530	0.640529235	0.033248507	17	0.693843765	0.040451469	17	0.741243353	0.048962364	17
4529	0.640496647	0.033300676	17	0.693808647	0.04054524	17	0.741263647	0.048964989	17
4528	0.640464	0.033318352	17	0.693873353	0.040530749	17	0.741299412	0.048968516	17
4527	0.640508	0.033286759	17	0.694011059	0.040486467	17	0.741275765	0.04895748	17
4526	0.640605706	0.033304939	17	0.693954941	0.040539187	17	0.741303941	0.048947361	17
4525	0.640753941	0.033352466	17	0.693942765	0.040634226	17	0.741314647	0.048954422	17
4524	0.640843118	0.03334899	17	0.694017529	0.04061637	17	0.741313824	0.048946084	17
4523	0.640842412	0.033389223	17	0.694200706	0.04045838	17	0.741345471	0.048926931	17
4522	0.640945471	0.033370235	17	0.694205824	0.040485484	17	0.741343706	0.048923608	17
4521	0.640941294	0.033344911	17	0.694231176	0.040488817	17	0.741334353	0.048910472	17
4520	0.640953882	0.033464875	17	0.694241235	0.040502647	17	0.741362118	0.048901481	17
4519	0.640997294	0.033429832	17	0.694266529	0.04055703	17	0.741401176	0.048898721	17
4518	0.641084353	0.03345099	17	0.694232882	0.040575944	17	0.741423765	0.048887818	17
4517	0.641177176	0.033482662	17	0.694247647	0.040555434	17	0.741433471	0.048875171	17
4516	0.641270824	0.033552982	17	0.694332412	0.040500975	17	0.741477059	0.048873945	17
4515	0.641390765	0.033524797	17	0.694375	0.040483526	17	0.741524	0.048815662	17
4514	0.641464176	0.033484359	17	0.694409706	0.040517117	17	0.741524765	0.048806976	17
4513	0.641405529	0.033550321	17	0.694437882	0.040495308	17	0.741546706	0.048841384	17
4512	0.641520412	0.033563764	17	0.694478412	0.040534109	17	0.741539647	0.048834286	17
4511	0.641500941	0.033559124	17	0.694519118	0.040574523	17	0.741566941	0.048829517	17
4510	0.641481118	0.033562964	17	0.694543294	0.040536974	17	0.741558647	0.048821253	17
4509	0.641614	0.033452601	17	0.694629353	0.040461219	17	0.741554	0.048819197	17
4508	0.641693588	0.033472037	17	0.694604118	0.040531888	17	0.741545294	0.048821973	17
4507	0.641790471	0.03347049	17	0.694589471	0.040519331	17	0.741565059	0.048820583	17
4506	0.641801	0.03347716	17	0.694572294	0.040558111	17	0.741587118	0.048807311	17
4505	0.641863941	0.033524929	17	0.694604941	0.040524774	17	0.741606059	0.048812099	17
4504	0.641911471	0.033536062	17	0.694557588	0.040573405	17	0.741648765	0.048814773	17
4503	0.641979588	0.033430683	17	0.694586059	0.040643616	17	0.741672176	0.048801612	17
4502	0.641999529	0.033458696	17	0.694641353	0.040615736	17	0.741720941	0.0488032	17
4501	0.642032412	0.033471791	17	0.694675588	0.040682276	17	0.741745118	0.048758956	17
4500	0.642086	0.033491901	17	0.694665941	0.040706169	17	0.741779059	0.048751799	17
4499	0.642203118	0.033505213	17	0.694711765	0.040701539	17	0.741821647	0.048731817	17
4498	0.642280765	0.033654413	17	0.694720706	0.040733477	17	0.741808235	0.048731023	17
4497	0.642339118	0.033640755	17	0.694815294	0.04079739	17	0.741791471	0.048712207	17
4496	0.642359882	0.033578405	17	0.694793647	0.040867719	17	0.741810588	0.048716302	17
4495	0.642348941	0.033551973	17	0.694892647	0.040902722	17	0.741842529	0.048693945	17
4494	0.642385529	0.033589672	17	0.694968765	0.040869718	17	0.741842118	0.048692454	17
4493	0.642442941	0.033631343	17	0.695098294	0.040809884	17	0.741920941	0.048676711	17
4492	0.642529824	0.033697522	17	0.695083059	0.040835654	17	0.741957529	0.04869416	17
4491	0.642512529	0.033716827	17	0.695275	0.040662375	17	0.741983059	0.048688284	17
4490	0.642539	0.033713517	17	0.695316941	0.040722272	17	0.742023412	0.04868718	17
4489	0.642715941	0.033721933	17	0.695290471	0.040773992	17	0.742041353	0.048689744	17
4488	0.642723	0.033663789	17	0.695269647	0.040758232	17	0.74207	0.048663329	17
4487	0.642786588	0.033608209	17	0.695356176	0.040656223	17	0.742078824	0.048638976	17
4486	0.642827235	0.03367189	17	0.695390412	0.040696388	17	0.742084118	0.048641999	17
4485	0.642838941	0.033662507	17	0.695371529	0.040752084	17	0.742158059	0.048679388	17
4484	0.642857	0.033615792	17	0.695399	0.040781471	17	0.742209235	0.048681252	17
4483	0.642916353	0.033555576	17	0.695404412	0.040801951	17	0.742209412	0.04866845	17
4482	0.642859529	0.03361436	17	0.695327235	0.040921473	17	0.742213294	0.048644357	17
4481	0.642870647	0.033750258	17	0.695341059	0.04095292	17	0.742226471	0.048642713	17
4480	0.642911765	0.03372734	17	0.695370412	0.040967473	17	0.742266294	0.04862519	17
4479	0.642989471	0.033679829	17	0.695371765	0.041032261	17	0.742296824	0.048608569	17
4478	0.642950765	0.033659995	17	0.695278059	0.041138115	17	0.7423	0.048617047	17
4477	0.643004118	0.033696728	17	0.695346941	0.041161432	17	0.742300941	0.048615349	17
4476	0.643130706	0.033602938	17	0.695321588	0.041221705	17	0.742316824	0.048580338	17
4475	0.643286765	0.033501189	17	0.695441412	0.041113292	17	0.742305235	0.048545354	17
4474	0.643251	0.033598351	17	0.695440294	0.041152522	17	0.742321529	0.048551666	17
4473	0.643236235	0.033590721	17	0.695406118	0.041158337	17	0.742340294	0.048534073	17
4472	0.643311706	0.033588984	17	0.695366059	0.041266728	17	0.742384647	0.048568111	17
4471	0.643374059	0.033556833	17	0.695384118	0.041269754	17	0.742426588	0.048591802	17
4470	0.643361882	0.033537618	17	0.695490941	0.041338124	17	0.742416412	0.04857818	17
4469	0.643429765	0.033542005	17	0.695523059	0.041318558	17	0.742440412	0.048581337	17
4468	0.643448824	0.033487859	17	0.695426706	0.041415321	17	0.742443765	0.048565658	17
4467	0.643518588	0.033560948	17	0.695542941	0.041322099	17	0.742453529	0.048575767	17
4466	0.643525235	0.033626056	17	0.695598176	0.041268926	17	0.742456882	0.048554827	17
4465	0.643561	0.033661503	17	0.695579882	0.041259602	17	0.742454294	0.048551099	17
4464	0.643582765	0.033642613	17	0.695627	0.041354404	17	0.742465	0.048523631	17
4463	0.643681706	0.033661419	17	0.695750824	0.041219882	17	0.742484176	0.048515474	17
4462	0.643762824	0.033701838	17	0.695771882	0.04124592	17	0.742566706	0.048514044	17
4461	0.643813471	0.033666081	17	0.695842588	0.041225943	17	0.742565824	0.048490373	17
4460	0.643806647	0.033664496	17	0.695854824	0.041282	17	0.742588588	0.048472645	17
4459	0.643859412	0.033683159	17	0.695872235	0.041280144	17	0.742622294	0.048456498	17
4458	0.643849235	0.033699388	17	0.695883294	0.041306393	17	0.742654765	0.048455044	17
4457	0.643923588	0.033709258	17	0.695862294	0.041413627	17	0.742675706	0.048404733	17
4456	0.643970706	0.033748004	17	0.695836353	0.041458697	17	0.742756706	0.048333531	17
4455	0.644008647	0.033781685	17	0.695973882	0.04136318	17	0.742785118	0.048339015	17
4454	0.644100353	0.033867782	17	0.695957412	0.041416633	17	0.742796706	0.048328421	17
4453	0.644208294	0.033857198	17	0.695761765	0.041647063	17	0.742868059	0.048223035	17
4452	0.644272118	0.033818205	17	0.695769353	0.041782462	17	0.742887941	0.048198961	17
4451	0.644243176	0.033828471	17	0.695790294	0.041795948	17	0.742898647	0.048182456	17
4450	0.644299294	0.033867271	17	0.695733	0.0418592	17	0.74291	0.048183093	17
4449	0.644346941	0.033857864	17	0.695913235	0.041664704	17	0.742928	0.048205551	17
4448	0.644345941	0.033878995	17	0.696026529	0.041691422	17	0.742956412	0.048165307	17
4447	0.644393647	0.033840959	17	0.696041235	0.0416834	17	0.742977	0.048165496	17
4446	0.644415647	0.033815372	17	0.696001824	0.041825847	17	0.742996941	0.048174706	17
4445	0.644534647	0.033886176	17	0.696034294	0.041817907	17	0.743048059	0.048151618	17
4444	0.644567588	0.033856307	17	0.696099706	0.041894304	17	0.743028471	0.048141331	17
4443	0.644564647	0.033885652	17	0.696114	0.041903937	17	0.743034882	0.048119908	17
4442	0.644663059	0.033897991	17	0.696051471	0.042010656	17	0.743036235	0.04811643	17
4441	0.644805294	0.034016979	17	0.696029176	0.04206859	17	0.743080353	0.048115713	17
4440	0.644833471	0.033987548	17	0.696115588	0.042064011	17	0.743078706	0.048098838	17
4439	0.644831118	0.034024982	17	0.696089176	0.042249973	17	0.743122647	0.048119166	17
4438	0.644779588	0.034067876	17	0.696113824	0.04225432	17	0.743100235	0.04810139	17
4437	0.644817471	0.034002598	17	0.696073118	0.042265971	17	0.743116824	0.04812182	17
4436	0.644934647	0.034157037	17	0.696268824	0.042167673	17	0.743153588	0.048134672	17
4435	0.645069059	0.034139728	17	0.696254706	0.042217321	17	0.743175765	0.048101589	17
4434	0.645104824	0.034229903	17	0.696176059	0.042283294	17	0.743185588	0.048066365	17
4433	0.645149882	0.034304825	17	0.696143765	0.042430642	17	0.743194647	0.048045437	17
4432	0.645139471	0.034310144	17	0.696179294	0.04251148	17	0.743225824	0.048025869	17
4431	0.645262294	0.03425102	17	0.696380412	0.042335417	17	0.743242412	0.048008327	17
4430	0.645288235	0.034327415	17	0.696460294	0.042316638	17	0.743266235	0.047997115	17
4429	0.645248176	0.034323437	17	0.696466118	0.042369292	17	0.743262529	0.047998085	17
4428	0.645301647	0.034324387	17	0.696539471	0.042379535	17	0.743281882	0.047977133	17
4427	0.645367706	0.03429121	17	0.696546824	0.042459163	17	0.743291588	0.047974398	17
4426	0.645413765	0.034230764	17	0.696574588	0.042460032	17	0.743301	0.047970135	17
4425	0.645370882	0.034302445	17	0.696558824	0.042541193	17	0.743324529	0.047909705	17
4424	0.645433	0.034329458	17	0.696633412	0.042592112	17	0.743343882	0.047908366	17
4423	0.645560471	0.034364232	17	0.696647882	0.042635961	17	0.743366118	0.047864949	17
4422	0.645581706	0.034375997	17	0.696599588	0.042703282	17	0.743420765	0.04785423	17
4421	0.645593882	0.034382635	17	0.696665	0.042817281	17	0.743429706	0.047885622	17
4420	0.645696647	0.034434297	17	0.696686588	0.042844633	17	0.743449412	0.047879576	17
4419	0.645739059	0.03435374	17	0.696699824	0.042940464	17	0.743447353	0.047882906	17
4418	0.645786059	0.034326549	17	0.696829059	0.042902971	17	0.743476529	0.047876686	17
4417	0.645791588	0.034378507	17	0.696843706	0.042963081	17	0.743478588	0.047883879	17
4416	0.645884824	0.034468196	17	0.696812471	0.043020428	17	0.743491529	0.047885245	17
4415	0.645998176	0.034488267	17	0.696920529	0.042998161	17	0.743511059	0.047895563	17
4414	0.646071529	0.034466757	17	0.697003647	0.043081523	17	0.743532706	0.047883447	17
4413	0.646091588	0.034490429	17	0.697030882	0.043113649	17	0.743585647	0.047865345	17
4412	0.646096471	0.034538671	17	0.696963059	0.043237194	17	0.743559235	0.047850203	17
4411	0.646245353	0.034516476	17	0.696991235	0.043248612	17	0.743570118	0.047847543	17
4410	0.646272647	0.034555614	17	0.696942824	0.043350661	17	0.743594647	0.047816515	17
4409	0.646313	0.034528439	17	0.696897471	0.043387301	17	0.743597118	0.047789032	17
4408	0.646372059	0.03454086	17	0.696938059	0.043374257	17	0.743603706	0.047784761	17
4407	0.646353294	0.034526676	17	0.696942235	0.043375001	17	0.743648353	0.04777309	17
4406	0.646344941	0.034554904	17	0.696956353	0.043382063	17	0.743639294	0.04775442	17
4405	0.646351882	0.034532807	17	0.696990118	0.043416325	17	0.743659176	0.047728488	17
4404	0.646354412	0.034559448	17	0.697014471	0.043510599	17	0.743659353	0.047696748	17
4403	0.646436412	0.034560333	17	0.697033118	0.04354278	17	0.743663824	0.047698234	17
4402	0.646545412	0.034569901	17	0.697035824	0.043579171	17	0.743656647	0.047677608	17
4401	0.646578706	0.034659128	17	0.696931059	0.04372446	17	0.743666294	0.047677951	17
4400	0.646622059	0.034729549	17	0.697013	0.043766408	17	0.743671176	0.0476335	17
4399	0.646626471	0.034720143	17	0.696964647	0.043875102	17	0.743710882	0.047650408	17
4398	0.646624353	0.0347554	17	0.697038059	0.043932085	17	0.743710353	0.047618016	17
4397	0.646663353	0.034837981	17	0.697167471	0.043840779	17	0.743729824	0.047637751	17
4396	0.646621765	0.034931382	17	0.697185647	0.043923769	17	0.743760882	0.047636672	17
4395	0.646709176	0.034996078	17	0.697209	0.043918861	17	0.743831471	0.047645008	17
4394	0.646810118	0.035060811	17	0.697240765	0.043905599	17	0.743873176	0.04763396	17
4393	0.646901824	0.035038893	17	0.697226647	0.043993395	17	0.743933882	0.047648628	17
4392	0.646990647	0.035095662	17	0.697157529	0.044102341	17	0.743946	0.047636102	17
4391	0.647005294	0.035163473	17	0.697227118	0.044047667	17	0.743986529	0.047606873	17
4390	0.647143471	0.035092673	17	0.697270235	0.04409923	17	0.743994941	0.047599519	17
4389	0.647262176	0.035106279	17	0.697245471	0.044190711	17	0.744032941	0.047590623	17
4388	0.647302647	0.035126174	17	0.697293353	0.044112636	17	0.744065882	0.047605028	17
4387	0.647364706	0.035134774	17	0.697296412	0.044097307	17	0.744114471	0.047527377	17
4386	0.647425765	0.035090905	17	0.697444941	0.043954568	17	0.744114471	0.047496102	17
4385	0.647464235	0.035125838	17	0.697420294	0.044153919	17	0.744108059	0.047490954	17
4384	0.647472294	0.035068642	17	0.697545824	0.044134321	17	0.744099765	0.047486264	17
4383	0.647568647	0.035100888	17	0.697623118	0.044249058	17	0.744110118	0.04748705	17
4382	0.647598765	0.035097738	17	0.697615059	0.044244242	17	0.744149471	0.047530015	17
4381	0.647519765	0.035151163	17	0.697599176	0.044320071	17	0.744175	0.047515281	17
4380	0.647571765	0.035013638	17	0.697557118	0.04448227	17	0.744201471	0.047487669	17
4379	0.647482647	0.035138122	17	0.697586882	0.044509222	17	0.744230059	0.047456735	17
4378	0.647656647	0.035227901	17	0.697646588	0.044576321	17	0.744288353	0.047351737	17
4377	0.647738471	0.035256575	17	0.697722706	0.044524869	17	0.744313529	0.047371755	17
4376	0.647716412	0.035198326	17	0.697624	0.044633501	17	0.744345824	0.047332005	17
4375	0.647793941	0.035102242	17	0.697645118	0.044703558	17	0.744396235	0.047319569	17
4374	0.647825412	0.035160811	17	0.697631412	0.044802308	17	0.744437294	0.047312841	17
4373	0.647869647	0.03519936	17	0.697755588	0.044727917	17	0.744440529	0.047324082	17
4372	0.647830941	0.035174381	17	0.697691059	0.044829327	17	0.744486235	0.047290837	17
4371	0.647838941	0.035189019	17	0.697691353	0.044892731	17	0.744480059	0.047266006	17
4370	0.647921294	0.035223663	17	0.697683529	0.044909665	17	0.744492235	0.047263025	17
4369	0.648040294	0.035195432	17	0.697915294	0.044743015	17	0.744506824	0.047247243	17
4368	0.648041353	0.035244386	17	0.697993941	0.044722667	17	0.744511	0.047249106	17
4367	0.648101118	0.035287364	17	0.698085176	0.044697078	17	0.744553765	0.047188771	17
4366	0.648101941	0.035272896	17	0.698123706	0.04475779	17	0.744562647	0.047195982	17
4365	0.648130588	0.035317179	17	0.698212529	0.044800771	17	0.744621471	0.047219868	17
4364	0.648130882	0.035326862	17	0.698224118	0.044804266	17	0.744649882	0.047220148	17
4363	0.648247353	0.035381421	17	0.698253706	0.044876221	17	0.744679706	0.047224878	17
4362	0.648264882	0.035402434	17	0.698311882	0.044855779	17	0.744687294	0.047208887	17
4361	0.648264235	0.035425282	17	0.698313647	0.044912107	17	0.744765941	0.047188307	17
4360	0.648314941	0.035461842	17	0.698323471	0.044954226	17	0.744805824	0.04716164	17
4359	0.648332235	0.035437428	17	0.698326353	0.045037986	17	0.744778765	0.047141412	17
4358	0.648404529	0.035392086	17	0.698408824	0.045085475	17	0.744783412	0.047095381	17
4357	0.648460118	0.035414265	17	0.698432882	0.045144041	17	0.744795824	0.047055013	17
4356	0.648505471	0.035415575	17	0.698426588	0.045199627	17	0.744839294	0.047038776	17
4355	0.648569294	0.035435223	17	0.698447471	0.045266813	17	0.744864471	0.046998347	17
4354	0.648732059	0.035533033	17	0.698526412	0.045205159	17	0.744881412	0.047009257	17
4353	0.648741529	0.03557543	17	0.698579941	0.045162268	17	0.744923941	0.04701734	17
4352	0.648862706	0.035604527	17	0.698581588	0.04523904	17	0.744927353	0.046999496	17
4351	0.648993235	0.035681621	17	0.698605412	0.045291615	17	0.744932412	0.046978915	17
4350	0.649126235	0.035643207	17	0.698626235	0.045369725	17	0.745012882	0.046965767	17
4349	0.649188059	0.035710869	17	0.698644059	0.045340443	17	0.745030471	0.046970951	17
4348	0.649232529	0.035633739	17	0.698625647	0.045391669	17	0.745032294	0.046973084	17
4347	0.649282	0.03555514	17	0.698638235	0.045484133	17	0.745067706	0.047001384	17
4346	0.649261353	0.035558612	17	0.698675647	0.04549365	17	0.745084412	0.046994905	17
4345	0.649265471	0.035667786	17	0.698840647	0.045320197	17	0.745110647	0.046946592	17
4344	0.649311647	0.035653035	17	0.698854882	0.045346199	17	0.745112294	0.046931352	17
4343	0.649375765	0.03563667	17	0.698825647	0.045428023	17	0.745130647	0.046937288	17
4342	0.649408059	0.035590741	17	0.698900706	0.045409302	17	0.745158353	0.046923328	17
4341	0.649474059	0.035536605	17	0.699024529	0.045392294	17	0.745142941	0.046903433	17
4340	0.649492588	0.035584421	17	0.699005118	0.045540918	17	0.745173	0.046905343	17
4339	0.649598	0.035534597	17	0.699039882	0.045531441	17	0.745181706	0.046890498	17
4338	0.649621353	0.035496633	17	0.699225176	0.045322127	17	0.745202059	0.046898829	17
4337	0.649622941	0.035518064	17	0.699285882	0.045338448	17	0.745235	0.046872193	17
4336	0.649627471	0.035563497	17	0.699263765	0.045384126	17	0.745261941	0.046851354	17
4335	0.649582941	0.035533212	17	0.699341	0.04537497	17	0.745307118	0.046854483	17
4334	0.649599176	0.035503562	17	0.699412706	0.045438631	17	0.745305294	0.046848759	17
4333	0.649729	0.035445684	17	0.699412941	0.045484641	17	0.745361059	0.046808769	17
4332	0.649733412	0.035463652	17	0.699376294	0.045631379	17	0.745425118	0.046770665	17
4331	0.649792059	0.035431198	17	0.699436588	0.045634857	17	0.745507294	0.046777998	17
4330	0.649769118	0.035428564	17	0.699487647	0.045685079	17	0.745528529	0.046762586	17
4329	0.649843588	0.035425438	17	0.699499824	0.045800836	17	0.745535412	0.046756014	17
4328	0.649857471	0.035436876	17	0.699617294	0.045756784	17	0.745540588	0.046760365	17
4327	0.649809588	0.035406995	17	0.699545941	0.045946085	17	0.745530765	0.046753542	17
4326	0.649783647	0.035505239	17	0.69965	0.045908095	17	0.745559765	0.046726961	17
4325	0.649802824	0.035541314	17	0.699699824	0.045969394	17	0.745601529	0.046735905	17
4324	0.649901706	0.035523603	17	0.699807118	0.045926996	17	0.745619647	0.046729016	17
4323	0.649866118	0.035421347	17	0.699819824	0.045951645	17	0.745638588	0.046700848	17
4322	0.649891882	0.035390665	17	0.699866588	0.046119508	17	0.745655353	0.046665411	17
4321	0.649889118	0.035414108	17	0.69991	0.046231918	17	0.745703059	0.046662423	17
4320	0.649895706	0.035432018	17	0.699874	0.046386362	17	0.745715941	0.046637621	17
4319	0.649894471	0.035513569	17	0.699899882	0.046389761	17	0.745708059	0.046619575	17
4318	0.650035588	0.035516161	17	0.699934824	0.046396124	17	0.745748529	0.046583103	17
4317	0.650117	0.035465348	17	0.700044588	0.04626372	17	0.745854529	0.046538392	17
4316	0.650112471	0.035554284	17	0.700029882	0.046350483	17	0.745859	0.04652337	17
4315	0.650147529	0.035549689	17	0.700152941	0.04635885	17	0.745912471	0.046527948	17
4314	0.650194059	0.035510595	17	0.700095824	0.046443624	17	0.745918118	0.046501458	17
4313	0.650221941	0.035541541	17	0.700163353	0.046440248	17	0.745936471	0.046498057	17
4312	0.650345118	0.035496592	17	0.700158588	0.046481628	17	0.745945588	0.046445373	17
4311	0.650426412	0.035451125	17	0.700200824	0.04646488	17	0.746010647	0.046418892	17
4310	0.650392765	0.035490255	17	0.700224059	0.046478051	17	0.745999412	0.046406264	17
4309	0.650478353	0.035511255	17	0.700251235	0.046522146	17	0.746002882	0.046386361	17
4308	0.650515706	0.035469455	17	0.700287353	0.046520039	17	0.746015765	0.04638002	17
4307	0.650528588	0.035430497	17	0.700274765	0.046562717	17	0.746061176	0.046357177	17
4306	0.650524	0.035455027	17	0.700294529	0.046604464	17	0.746099059	0.046362747	17
4305	0.650597647	0.035398734	17	0.700259	0.046655673	17	0.746149882	0.046378408	17
4304	0.650669824	0.035459976	17	0.700320647	0.046648548	17	0.746163353	0.046354611	17
4303	0.650696471	0.035492547	17	0.700310941	0.046698885	17	0.746204176	0.046280822	17
4302	0.650704059	0.035516218	17	0.700444824	0.046693092	17	0.746206176	0.046245394	17
4301	0.650755941	0.035520413	17	0.700463647	0.046810134	17	0.746222	0.046250713	17
4300	0.650770294	0.035549985	17	0.700447706	0.046892407	17	0.746227588	0.046211824	17
4299	0.650816412	0.035565767	17	0.700452706	0.046877991	17	0.746250471	0.046217528	17
4298	0.650880176	0.035618936	17	0.700565588	0.04695898	17	0.746276412	0.046203242	17
4297	0.650870706	0.035823975	17	0.700524412	0.047032307	17	0.746289588	0.046199699	17
4296	0.650855882	0.035813985	17	0.700522941	0.047123336	17	0.746263882	0.046181289	17
4295	0.650853588	0.03583619	17	0.700470588	0.04720811	17	0.746285353	0.046170751	17
4294	0.650915235	0.035768348	17	0.700447647	0.047214216	17	0.746326706	0.046157778	17
4293	0.650891412	0.035763512	17	0.700376588	0.047307323	17	0.746369647	0.046169934	17
4292	0.650926824	0.035853539	17	0.700337824	0.047351388	17	0.746393118	0.04618633	17
4291	0.651013647	0.035805784	17	0.700344647	0.047529241	17	0.746411824	0.046191171	17
4290	0.651079	0.03572958	17	0.700373765	0.047534495	17	0.746401235	0.046123593	17
4289	0.651094941	0.035778013	17	0.700359412	0.047575894	17	0.746418706	0.046102332	17
4288	0.651069647	0.035854743	17	0.700438059	0.047546893	17	0.746394	0.046080021	17
4287	0.651105059	0.035899163	17	0.700377529	0.047632575	17	0.746448529	0.046041675	17
4286	0.651123588	0.035837803	17	0.700241471	0.047875193	17	0.746450176	0.046036002	17
4285	0.651115588	0.035865185	17	0.700327706	0.047747793	17	0.746499824	0.046034534	17
4284	0.651140824	0.035890381	17	0.700296412	0.047874926	17	0.746512294	0.046010504	17
4283	0.651091412	0.035855173	17	0.700346706	0.047833256	17	0.746516059	0.045992501	17
4282	0.651138353	0.035940378	17	0.700428706	0.047787467	17	0.746529706	0.046015289	17
4281	0.651128706	0.035962031	17	0.700498	0.047724003	17	0.746587235	0.045985594	17
4280	0.651208235	0.036000765	17	0.700493353	0.047845266	17	0.746607882	0.045953612	17
4279	0.651266235	0.03597599	17	0.700638941	0.04777578	17	0.746664176	0.045934776	17
4278	0.651334059	0.035845556	17	0.700659	0.047883227	17	0.746694353	0.045871002	17
4277	0.651351882	0.035867475	17	0.700652176	0.047961649	17	0.746726706	0.045889059	17
4276	0.651452824	0.035902893	17	0.700644647	0.048008814	17	0.746754647	0.045860599	17
4275	0.651511647	0.035896067	17	0.700667412	0.048035497	17	0.746775706	0.045874348	17
4274	0.651551588	0.035833821	17	0.700689706	0.048049206	17	0.746798588	0.045860086	17
4273	0.651614529	0.035859665	17	0.700771235	0.048031589	17	0.746797647	0.045860488	17
4272	0.651596176	0.035852078	17	0.700748706	0.048067481	17	0.746804059	0.045822597	17
4271	0.651701	0.035793584	17	0.700693294	0.048156171	17	0.746809529	0.045799564	17
4270	0.651793353	0.035668901	17	0.700706412	0.048141315	17	0.746841	0.045760273	17
4269	0.651821471	0.03557495	17	0.700709882	0.048131905	17	0.746860118	0.04576555	17
4268	0.651793118	0.035519785	17	0.700684706	0.048144976	17	0.746897412	0.04576649	17
4267	0.651719824	0.035549826	17	0.700665824	0.048179629	17	0.746928647	0.045770096	17
4266	0.651749	0.03560021	17	0.700712824	0.048166685	17	0.746971824	0.045721247	17
4265	0.651754882	0.035619875	17	0.700740941	0.048240657	17	0.746973	0.045674285	17
4264	0.651695941	0.035651832	17	0.700822	0.048226919	17	0.746984706	0.045634295	17
4263	0.651737765	0.035706379	17	0.700823647	0.048286132	17	0.746977118	0.045651322	17
4262	0.651770882	0.035684686	17	0.700943471	0.048338537	17	0.746953647	0.04565867	17
4261	0.651713529	0.035695883	17	0.700897	0.04840945	17	0.746964059	0.045662216	17
4260	0.651788765	0.035672758	17	0.700854353	0.048442454	17	0.746938824	0.045664304	17
4259	0.651814647	0.035684121	17	0.701106353	0.048234895	17	0.746942235	0.045653052	17
4258	0.651793176	0.035753543	17	0.701125765	0.048233897	17	0.746985118	0.045643887	17
4257	0.651910765	0.035685793	17	0.701195882	0.048132456	17	0.746984176	0.045645765	17
4256	0.652032765	0.03567336	17	0.701209412	0.048219496	17	0.746991176	0.04560732	17
4255	0.652084353	0.03582155	17	0.701204412	0.048271652	17	0.747040588	0.045582916	17
4254	0.652216647	0.03579305	17	0.701223941	0.04830008	17	0.747046765	0.045560092	17
4253	0.652284294	0.035825574	17	0.701223588	0.048383796	17	0.747087824	0.045542297	17
4252	0.652244824	0.035809099	17	0.701314529	0.048413948	17	0.747140353	0.045517385	17
4251	0.652315706	0.03587463	17	0.701346118	0.048474345	17	0.747141765	0.045503034	17
4250	0.652295647	0.035887535	17	0.701397235	0.048423458	17	0.747160353	0.045486644	17
4249	0.652339824	0.035935987	17	0.701357529	0.048524766	17	0.747174059	0.045489867	17
4248	0.652352412	0.035932925	17	0.701291706	0.048612945	17	0.747154471	0.045487001	17
4247	0.652301294	0.035925104	17	0.701334529	0.048637557	17	0.747147235	0.04546189	17
4246	0.652315824	0.03595875	17	0.701379412	0.048749038	17	0.747158412	0.04547058	17
4245	0.652305588	0.035981587	17	0.701493412	0.048702302	17	0.747186941	0.045358038	17
4244	0.652343059	0.035998669	17	0.701480529	0.048750458	17	0.747192	0.04535335	17
4243	0.652295765	0.035955009	17	0.701448471	0.048792434	17	0.747203647	0.045346944	17
4242	0.652353059	0.035946492	17	0.701532706	0.048796656	17	0.747232294	0.045362951	17
4241	0.652411941	0.035851621	17	0.701564706	0.048807653	17	0.747274471	0.045356447	17
4240	0.652345647	0.035847365	17	0.701562706	0.04884926	17	0.747297353	0.045386533	17
4239	0.652402647	0.035878854	17	0.701550824	0.048881005	17	0.747294	0.045375461	17
4238	0.652427176	0.035962933	17	0.701591882	0.04885512	17	0.747316471	0.045368868	17
4237	0.652419941	0.03590217	17	0.701577412	0.04889491	17	0.747329647	0.045364176	17
4236	0.652421647	0.035966653	17	0.701597647	0.048932491	17	0.747342588	0.045370254	17
4235	0.652486706	0.036007091	17	0.701555176	0.049023613	17	0.747338882	0.045360654	17
4234	0.652498765	0.036072235	17	0.701566765	0.049101716	17	0.747324176	0.045346828	17
4233	0.652587294	0.036076464	17	0.701575412	0.049238971	17	0.747343941	0.045352185	17
4232	0.652636706	0.036129549	17	0.701561588	0.049323392	17	0.747324353	0.045316494	17
4231	0.652601059	0.036071704	17	0.701651118	0.049372309	17	0.747311118	0.045286845	17
4230	0.652663882	0.036004674	17	0.701729118	0.049400878	17	0.747363059	0.045247777	17
4229	0.652635412	0.036010282	17	0.701952	0.049236064	17	0.747359235	0.045238531	17
4228	0.652627	0.036101081	17	0.702063294	0.049187429	17	0.747367765	0.045232052	17
4227	0.652590294	0.036222062	17	0.702008941	0.049303661	17	0.747367647	0.045237864	17
4226	0.652569471	0.036209362	17	0.702019588	0.049397431	17	0.747396118	0.045228257	17
4225	0.652618412	0.036124921	17	0.702117471	0.049279661	17	0.747408588	0.045221215	17
4224	0.652598471	0.036136482	17	0.702048176	0.049350782	17	0.747462118	0.04522606	17
4223	0.652597706	0.036109662	17	0.702067588	0.049421426	17	0.747521294	0.045259291	17
4222	0.652622235	0.036132351	17	0.702206706	0.049358305	17	0.747536353	0.045207427	17
4221	0.652701176	0.036207223	17	0.702278	0.049356379	17	0.747518824	0.045188809	17
4220	0.652707176	0.036276001	17	0.702181353	0.0495554	17	0.747498588	0.045156757	17
4219	0.652771235	0.036330108	17	0.702199176	0.049603399	17	0.747502647	0.045167684	17
4218	0.652750059	0.036339315	17	0.702237882	0.049610698	17	0.747538941	0.045197048	17
4217	0.652762824	0.036390164	17	0.702231471	0.049636693	17	0.747513471	0.045167807	17
4216	0.652699471	0.036388304	17	0.702428824	0.049514954	17	0.747512941	0.045172028	17
4215	0.652750353	0.036453363	17	0.702514706	0.049512024	17	0.747526706	0.045129094	17
4214	0.652826588	0.036404093	17	0.702503824	0.049564288	17	0.747593294	0.045081519	17
4213	0.652887588	0.036328898	17	0.702435	0.049669969	17	0.747647353	0.045071157	17
4212	0.652976353	0.036327622	17	0.702560882	0.049525797	17	0.747632294	0.045063249	17
4211	0.652965765	0.036348424	17	0.702552118	0.049665381	17	0.747618412	0.045062445	17
4210	0.653033353	0.0362356	17	0.702578824	0.049757674	17	0.747623412	0.045046776	17
4209	0.653053882	0.036222974	17	0.702565294	0.049795267	17	0.747638353	0.045046844	17
4208	0.653080941	0.036230027	17	0.702491294	0.049831138	17	0.747626588	0.045020524	17
4207	0.653108471	0.036225888	17	0.702606706	0.049740383	17	0.747652412	0.045035103	17
4206	0.653059706	0.036173753	17	0.702595647	0.049794466	17	0.747684	0.044972749	17
4205	0.653116824	0.036061454	17	0.702562235	0.049897619	17	0.747730647	0.044887809	17
4204	0.653085824	0.03604047	17	0.702596471	0.049889194	17	0.747723647	0.04481903	17
4203	0.653087647	0.036035952	17	0.702655059	0.04990473	17	0.747748647	0.044800435	17
4202	0.653157824	0.036088223	17	0.702688471	0.049980069	17	0.747799647	0.044725524	17
4201	0.653181588	0.036183421	17	0.70264	0.050125356	17	0.747833882	0.044722334	17
4200	0.653148706	0.0361301	17	0.702692353	0.050123319	17	0.747877412	0.04469271	17
4199	0.653176765	0.036079514	17	0.702752176	0.050117628	17	0.747920294	0.044620512	17
4198	0.653167059	0.036114621	17	0.702938824	0.049839022	17	0.747946471	0.044603514	17
4197	0.653254176	0.036167844	17	0.703104471	0.049683218	17	0.747954941	0.044612544	17
4196	0.653258059	0.036118778	17	0.703092647	0.0497257	17	0.747944588	0.044586226	17
4195	0.653267235	0.03610603	17	0.703134	0.049760798	17	0.748011471	0.044620921	17
4194	0.653363412	0.036084258	17	0.703183059	0.049796207	17	0.747998059	0.044593223	17
4193	0.653404	0.036013224	17	0.703316824	0.049753157	17	0.747994353	0.044592337	17
4192	0.653486176	0.036025391	17	0.703247118	0.049995226	17	0.748027588	0.044562259	17
4191	0.653453529	0.036099276	17	0.703255941	0.049978373	17	0.748047118	0.044552813	17
4190	0.653492941	0.036105617	17	0.703181765	0.050173456	17	0.748045353	0.044543859	17
4189	0.653638647	0.036076754	17	0.703143176	0.050198106	17	0.748059471	0.044566572	17
4188	0.653635412	0.036109438	17	0.703225412	0.050224138	17	0.748074647	0.04452933	17
4187	0.653660471	0.036052444	17	0.703183118	0.050241889	17	0.748091294	0.044484231	17
4186	0.653692176	0.036006272	17	0.703332412	0.05012879	17	0.748085588	0.044488403	17
4185	0.65382	0.036067147	17	0.703414412	0.050175241	17	0.748092059	0.044520131	17
4184	0.653777294	0.036118031	17	0.703362941	0.050310806	17	0.748115882	0.044523117	17
4183	0.653741941	0.036106893	17	0.703380412	0.050319733	17	0.748152294	0.044509816	17
4182	0.653815059	0.03611214	17	0.703334353	0.050430122	17	0.748152824	0.044513938	17
4181	0.654014059	0.036133761	17	0.703371059	0.050489082	17	0.748164412	0.044478967	17
4180	0.654041118	0.036101054	17	0.703391941	0.050558265	17	0.748198706	0.044474586	17
4179	0.654041118	0.036084206	17	0.703385176	0.050581565	17	0.748198647	0.044469405	17
4178	0.654057824	0.036113644	17	0.703392294	0.050643805	17	0.748182647	0.04446145	17
4177	0.654082	0.036104857	17	0.703531706	0.050667283	17	0.748208412	0.04445636	17
4176	0.654091176	0.036052641	17	0.703626882	0.050565555	17	0.748185059	0.044422443	17
4175	0.654098824	0.036038289	17	0.703654706	0.050578548	17	0.748186471	0.044422848	17
4174	0.654153176	0.036095855	17	0.703708941	0.050557418	17	0.748212471	0.044331111	17
4173	0.654179824	0.03607618	17	0.703672706	0.050609071	17	0.748272941	0.044252198	17
4172	0.654205	0.036022397	17	0.703937941	0.050447432	17	0.748310824	0.044275543	17
4171	0.654188941	0.036166124	17	0.703976647	0.050494764	17	0.748345529	0.04426317	17
4170	0.654202471	0.036185187	17	0.704020294	0.050567301	17	0.748358412	0.044271402	17
4169	0.654123118	0.036215639	17	0.704092412	0.050581163	17	0.748386	0.044278093	17
4168	0.654138824	0.036194233	17	0.704047	0.05060314	17	0.748400294	0.044226839	17
4167	0.654108176	0.036250127	17	0.703986706	0.050656984	17	0.748373176	0.044193689	17
4166	0.654231471	0.036278899	17	0.703982176	0.050661752	17	0.748413176	0.044210137	17
4165	0.654267	0.036257097	17	0.704005059	0.050804034	17	0.748421647	0.044187135	17
4164	0.654272176	0.036339581	17	0.703985529	0.051001602	17	0.748433294	0.044131196	17
4163	0.654246647	0.036390778	17	0.704130176	0.050929368	17	0.748431765	0.044111588	17
4162	0.654234059	0.036349374	17	0.704217235	0.050934278	17	0.748439176	0.04409492	17
4161	0.654264059	0.036356826	17	0.704248882	0.050871271	17	0.748489765	0.044028341	17
4160	0.654319529	0.036287763	17	0.704284647	0.050863942	17	0.748480412	0.044042844	17
4159	0.654322471	0.036231603	17	0.704217176	0.050946316	17	0.748464	0.044004386	17
4158	0.654328647	0.036304658	17	0.704181176	0.051087244	17	0.748508824	0.043968359	17
4157	0.654311706	0.036270819	17	0.70415	0.051139245	17	0.748527294	0.043960324	17
4156	0.654310941	0.036496	17	0.704257294	0.051118274	17	0.748603059	0.04398021	17
4155	0.654450824	0.036380793	17	0.704307059	0.051182529	17	0.748604941	0.043969346	17
4154	0.654425529	0.036377349	17	0.704304529	0.051218478	17	0.748589529	0.043981162	17
4153	0.654497412	0.036399198	17	0.704326353	0.051239424	17	0.748617882	0.043922967	17
4152	0.654504176	0.036366936	17	0.704376588	0.051219578	17	0.748653765	0.043910271	17
4151	0.654491412	0.036403952	17	0.704383588	0.051250732	17	0.748654647	0.04386814	17
4150	0.654520294	0.036383754	17	0.704419824	0.051276733	17	0.748663	0.043869903	17
4149	0.654570412	0.036393762	17	0.704391235	0.051404008	17	0.748702059	0.043872746	17
4148	0.654563353	0.036400528	17	0.704456412	0.051347876	17	0.748733294	0.04382668	17
4147	0.654514118	0.036416756	17	0.704490765	0.051359744	17	0.748743294	0.043796899	17
4146	0.654496941	0.036360203	17	0.704470941	0.051489846	17	0.748783059	0.043712642	17
4145	0.654519294	0.036348664	17	0.704465471	0.051536589	17	0.748835118	0.043730398	17
4144	0.654554647	0.036381305	17	0.704483176	0.05165201	17	0.748892765	0.043722721	17
4143	0.654626412	0.036400758	17	0.704588471	0.051579878	17	0.748911824	0.043713762	17
4142	0.654733176	0.036367075	17	0.704616471	0.051627638	17	0.748918882	0.043696678	17
4141	0.654753588	0.036351843	17	0.704517412	0.05170707	17	0.748905824	0.043648708	17
4140	0.654774824	0.036382856	17	0.704483588	0.051885571	17	0.748933647	0.043623376	17
4139	0.654827882	0.036408417	17	0.704622412	0.051849227	17	0.748997471	0.04358574	17
4138	0.654801294	0.036393526	17	0.704658235	0.051864311	17	0.749011	0.043567837	17
4137	0.654842412	0.036447568	17	0.704665647	0.051913601	17	0.749000588	0.043559772	17
4136	0.654911176	0.036464058	17	0.704778412	0.051809536	17	0.749006412	0.043568976	17
4135	0.654945353	0.036532741	17	0.704720529	0.051955457	17	0.749013588	0.043585683	17
4134	0.654942588	0.036558422	17	0.704714882	0.052026422	17	0.749034353	0.043532089	17
4133	0.65492	0.03660951	17	0.704718588	0.052071634	17	0.749076294	0.043518036	17
4132	0.654961882	0.03667582	17	0.704697706	0.052115464	17	0.749081471	0.043521742	17
4131	0.655031941	0.036684152	17	0.704682588	0.052246123	17	0.749098529	0.043528877	17
4130	0.655046588	0.036627366	17	0.704716471	0.052172597	17	0.749118588	0.043464705	17
4129	0.655016471	0.036575249	17	0.704775765	0.052091708	17	0.749138294	0.043473683	17
4128	0.654967765	0.036592369	17	0.704730882	0.052142422	17	0.749117941	0.043476558	17
4127	0.655023412	0.036491345	17	0.704754706	0.052160508	17	0.749137294	0.043459734	17
4126	0.655022471	0.036456497	17	0.704725235	0.052308936	17	0.749161	0.043470379	17
4125	0.655021471	0.036464018	17	0.704772529	0.052314919	17	0.749181412	0.043388048	17
4124	0.654982882	0.036535693	17	0.704981235	0.052056181	17	0.749223235	0.043351127	17
4123	0.654964353	0.036553596	17	0.705021471	0.052108669	17	0.749259059	0.043345812	17
4122	0.654969706	0.036561105	17	0.704974353	0.052277396	17	0.749307059	0.043354321	17
4121	0.655031824	0.036578518	17	0.705017588	0.052324565	17	0.749323882	0.043349312	17
4120	0.655099412	0.036661754	17	0.705106235	0.052319951	17	0.749335353	0.043312201	17
4119	0.655096294	0.036717923	17	0.705102353	0.052364237	17	0.749359235	0.043293933	17
4118	0.655173647	0.036664954	17	0.705109235	0.052544512	17	0.749391471	0.043271115	17
4117	0.655161588	0.036672753	17	0.705114647	0.052588046	17	0.749382647	0.043255698	17
4116	0.655273706	0.036630753	17	0.705072824	0.052647658	17	0.749418	0.043278852	17
4115	0.655230353	0.036618182	17	0.705170824	0.052765772	17	0.749469941	0.043261001	17
4114	0.655125176	0.036610158	17	0.705206824	0.052756578	17	0.749503235	0.043221408	17
4113	0.655088176	0.036607072	17	0.705238353	0.052780341	17	0.749502882	0.04319721	17
4112	0.655048765	0.036674285	17	0.705200471	0.052871417	17	0.749496824	0.043173964	17
4111	0.655075235	0.036753304	17	0.705114059	0.053025575	17	0.749531118	0.043164735	17
4110	0.655126824	0.036796976	17	0.705204	0.052935861	17	0.749551529	0.043185566	17
4109	0.655058941	0.036774421	17	0.705133118	0.052996585	17	0.749590353	0.043189974	17
4108	0.655066235	0.036765344	17	0.705105	0.053140946	17	0.749595353	0.043172635	17
4107	0.655153118	0.036684562	17	0.705124706	0.053148131	17	0.749589412	0.043187107	17
4106	0.655133118	0.0366629	17	0.705151765	0.053175727	17	0.749653118	0.043152808	17
4105	0.655090588	0.036748876	17	0.705134294	0.053267864	17	0.749649176	0.043146423	17
4104	0.655098118	0.036758772	17	0.705168824	0.053256279	17	0.749667647	0.043112714	17
4103	0.655108882	0.036755554	17	0.705134	0.053347635	17	0.749651118	0.043103692	17
4102	0.655195412	0.036598985	17	0.705156235	0.053283737	17	0.749714294	0.043101923	17
4101	0.655262529	0.03658647	17	0.705059059	0.053472736	17	0.749751294	0.043055882	17
4100	0.655279706	0.036663314	17	0.705119	0.053539088	17	0.749785824	0.043039915	17
4099	0.655302176	0.036746507	17	0.705229118	0.053448865	17	0.749785353	0.043059765	17
4098	0.655242941	0.036681215	17	0.705255059	0.053459432	17	0.749856059	0.043039145	17
4097	0.655306294	0.036641956	17	0.705264412	0.053555807	17	0.749871529	0.043045167	17
4096	0.655349529	0.036579699	17	0.70536	0.053466329	17	0.749880941	0.043003511	17
4095	0.655376412	0.036514896	17	0.705324235	0.053565916	17	0.749889	0.043020781	17
4094	0.655371235	0.03652812	17	0.705264294	0.053552172	17	0.749830471	0.042998537	17
4093	0.655427294	0.036440932	17	0.705304	0.053646091	17	0.749869059	0.04299128	17
4092	0.655532294	0.036206015	17	0.705295059	0.053628631	17	0.749880118	0.042966002	17
4091	0.655526471	0.036162201	17	0.705303235	0.053683056	17	0.749917118	0.042923296	17
4090	0.655565412	0.036215467	17	0.705352647	0.053667894	17	0.749975	0.042945439	17
4089	0.655569353	0.03622734	17	0.705305471	0.05373597	17	0.749982529	0.042937415	17
4088	0.655564765	0.036221222	17	0.705287824	0.053741891	17	0.749991647	0.04295789	17
4087	0.655492412	0.036209499	17	0.705433941	0.053723203	17	0.750032882	0.04287702	17
4086	0.655485235	0.036180226	17	0.705331529	0.053810424	17	0.750081647	0.042832238	17
4085	0.655501	0.036115029	17	0.705418941	0.053846068	17	0.750089824	0.042874422	17
4084	0.655605118	0.036221114	17	0.705291118	0.054037113	17	0.750089059	0.042879553	17
4083	0.655651	0.036149423	17	0.705299882	0.054079424	17	0.750130941	0.042847583	17
4082	0.655633176	0.036166108	17	0.705320353	0.05405702	17	0.750136	0.042860485	17
4081	0.655626235	0.036185662	17	0.705246059	0.054253102	17	0.750182824	0.042862616	17
4080	0.655595706	0.036114344	17	0.705282059	0.054318907	17	0.750180647	0.042866791	17
4079	0.655674176	0.036129413	17	0.705288706	0.054364304	17	0.750206647	0.04284067	17
4078	0.655696176	0.03606849	17	0.705243412	0.054462477	17	0.750196	0.042847906	17
4077	0.655730824	0.036033507	17	0.705279824	0.054476777	17	0.750222471	0.042849307	17
4076	0.655705	0.036085918	17	0.705248294	0.054502109	17	0.750236706	0.042821648	17
4075	0.655706176	0.036169919	17	0.705155176	0.054786548	17	0.750222412	0.042784029	17
4074	0.655572	0.036201498	17	0.705247824	0.054780601	17	0.750198353	0.042777203	17
4073	0.655572	0.036234941	17	0.705266118	0.054919567	17	0.750200647	0.042772529	17
4072	0.655609412	0.036212731	17	0.705261235	0.054987366	17	0.750233	0.042757915	17
4071	0.655693353	0.036160334	17	0.705199176	0.055110639	17	0.750254529	0.042767862	17
4070	0.655724294	0.036075067	17	0.705176529	0.055201483	17	0.750285235	0.042741095	17
4069	0.655746471	0.036116891	17	0.705247353	0.055290531	17	0.750276941	0.042732476	17
4068	0.655729824	0.036080032	17	0.705286294	0.055367281	17	0.750278765	0.042739763	17
4067	0.655715412	0.036073721	17	0.705251059	0.055374399	17	0.750261941	0.042748566	17
4066	0.655662471	0.0360117	17	0.705236588	0.055495881	17	0.750251706	0.042726553	17
4065	0.655663941	0.036032836	17	0.705266882	0.055575813	17	0.750296	0.042712182	17
4064	0.655625765	0.036073267	17	0.705178529	0.055655532	17	0.750322706	0.04271869	17
4063	0.655535647	0.0361277	17	0.705273118	0.055588958	17	0.750321882	0.042700135	17
4062	0.655696235	0.035940182	17	0.705317	0.055608522	17	0.750333294	0.042667025	17
4061	0.655731176	0.035983603	17	0.705309235	0.055665988	17	0.750412353	0.042687816	17
4060	0.655670529	0.035877202	17	0.705301118	0.055758854	17	0.750485235	0.04264278	17
4059	0.655707353	0.035887614	17	0.705322647	0.055795819	17	0.750549412	0.042660419	17
4058	0.655702176	0.035928471	17	0.705339235	0.05590833	17	0.750539412	0.042680366	17
4057	0.655689059	0.035853142	17	0.705449118	0.055879177	17	0.750538	0.042689687	17
4056	0.655636647	0.035869886	17	0.705516824	0.055866556	17	0.750609176	0.042667995	17
4055	0.655627529	0.035868032	17	0.705540235	0.055856756	17	0.750621412	0.042657947	17
4054	0.655636706	0.035805167	17	0.705553059	0.055841175	17	0.750619059	0.042633986	17
4053	0.655700529	0.035808352	17	0.705592412	0.055839479	17	0.750604941	0.042654188	17
4052	0.655692235	0.035782539	17	0.705629471	0.055917651	17	0.750608235	0.042666141	17
4051	0.655815941	0.035730116	17	0.705682941	0.055929018	17	0.750601118	0.042655767	17
4050	0.655804941	0.035751314	17	0.705726294	0.055958013	17	0.750585294	0.04263736	17
4049	0.655814235	0.035722643	17	0.705818176	0.055959063	17	0.750572294	0.042606277	17
4048	0.655806294	0.035673044	17	0.705838176	0.056035564	17	0.750578529	0.042603628	17
4047	0.655737118	0.035663238	17	0.705830824	0.056204636	17	0.750636294	0.042579161	17
4046	0.655780941	0.035648393	17	0.705872412	0.056162081	17	0.750665882	0.042564561	17
4045	0.655775294	0.035671616	17	0.705912941	0.056311574	17	0.750749	0.042645682	17
4044	0.655700118	0.035684183	17	0.705947941	0.056274249	17	0.750798529	0.042646647	17
4043	0.655639588	0.035809491	17	0.705990765	0.056448011	17	0.750837882	0.042685811	17
4042	0.655658235	0.035848221	17	0.706086588	0.056420744	17	0.750911176	0.042682347	17
4041	0.655667588	0.035727814	17	0.706157882	0.056423085	17	0.750920353	0.042636146	17
4040	0.655654941	0.035700116	17	0.706218235	0.056456779	17	0.750936	0.042629411	17
4039	0.655630235	0.035692752	17	0.706317471	0.056441404	17	0.750970941	0.0426819	17
4038	0.655719353	0.0356646	17	0.706296235	0.05656468	17	0.750972176	0.042648401	17
4037	0.655706471	0.035641933	17	0.706284529	0.056669978	17	0.751021882	0.042638161	17
4036	0.655702588	0.035568753	17	0.706301	0.056705141	17	0.751070353	0.042681643	17
4035	0.655753824	0.035600491	17	0.706286353	0.05679665	17	0.75109	0.042702099	17
4034	0.655693	0.035671928	17	0.706255647	0.056926766	17	0.751116235	0.042668954	17
4033	0.655667765	0.035699512	17	0.706354765	0.056956645	17	0.751104	0.042677587	17
4032	0.655668647	0.035667144	17	0.70634	0.05703462	17	0.751135882	0.042668498	17
4031	0.655612118	0.035628119	17	0.706356647	0.057103451	17	0.751155824	0.04265458	17
4030	0.655577882	0.035686432	17	0.706297941	0.057207816	17	0.751190941	0.042674154	17
4029	0.655627176	0.03554211	17	0.706314118	0.05730347	17	0.751214471	0.042638332	17
4028	0.655594353	0.03558518	17	0.706392824	0.057264407	17	0.751210235	0.042609131	17
4027	0.655604588	0.035713298	17	0.706402824	0.057301082	17	0.751230353	0.042604479	17
4026	0.655645588	0.035698571	17	0.706502647	0.057235218	17	0.751279	0.042620759	17
4025	0.65562	0.03562823	17	0.706528529	0.057270413	17	0.751331294	0.042632171	17
4024	0.655648824	0.03563248	17	0.706646235	0.057175967	17	0.751313	0.04264051	17
4023	0.655684588	0.035736859	17	0.706719882	0.057167365	17	0.751401353	0.042653174	17
4022	0.655824412	0.035719576	17	0.706726353	0.057178039	17	0.751417294	0.042625578	17
4021	0.655762941	0.035775095	17	0.706694118	0.057263189	17	0.751402412	0.042610577	17
4020	0.655760824	0.035817722	17	0.706639235	0.057450496	17	0.751433294	0.042584445	17
4019	0.655768765	0.035864542	17	0.706768529	0.057323733	17	0.751450824	0.042571998	17
4018	0.655850588	0.035902968	17	0.706827235	0.057314798	17	0.751535471	0.042618529	17
4017	0.655907647	0.035747773	17	0.706735118	0.05738449	17	0.751501353	0.04262441	17
4016	0.655894824	0.035741998	17	0.706741176	0.057472107	17	0.751484235	0.042608424	17
4015	0.655925118	0.035750032	17	0.706884176	0.057308299	17	0.751491529	0.04262462	17
4014	0.655980412	0.035635537	17	0.706981235	0.057259752	17	0.751481471	0.042588243	17
4013	0.655946412	0.035636854	17	0.707016353	0.05730104	17	0.751497235	0.042618945	17
4012	0.655976353	0.035547734	17	0.707091353	0.057435402	17	0.751511	0.042603435	17
4011	0.655993706	0.035570297	17	0.707325059	0.057153838	17	0.751524706	0.042534269	17
4010	0.655936941	0.035580878	17	0.707294412	0.057171863	17	0.751549765	0.042523827	17
4009	0.655951529	0.035529891	17	0.707279176	0.057258898	17	0.751588529	0.042499684	17
4008	0.655955765	0.035495587	17	0.707288882	0.057281396	17	0.751572118	0.042536854	17
4007	0.656040294	0.035484224	17	0.707244882	0.057405804	17	0.751577	0.042558655	17
4006	0.656004529	0.035500041	17	0.707344824	0.057290575	17	0.751590294	0.042552328	17
4005	0.656002882	0.035554528	17	0.707487588	0.057224785	17	0.751550353	0.042568449	17
4004	0.655952176	0.035554111	17	0.707569941	0.057136398	17	0.751561	0.04251605	17
4003	0.655923353	0.035618009	17	0.707588471	0.057238324	17	0.751563529	0.042532679	17
4002	0.655879353	0.035623921	17	0.707589235	0.057351544	17	0.751561118	0.0425203	17
[truncated: 3,002 more rows]
