# Supplementary material for: Mechanically induced topological transition of spectrin regulates its distribution in the mammalian cell cortex
Source: Nat Commun. 2024 Jul 8;15:5711. doi: 10.1038/s41467-024-49906-6 (PMC11231315; doi:10.1038/s41467-024-49906-6)
Supplement: Supplementary file 12 — Source data [file 41467_2024_49906_MOESM12_ESM.zip › Source Data Files/Source Data Supplementary/FigureS8/FigureS8a.xlsx]

## Sheet: iFRET
FL	ctrl	Jasplak	SMIFH2	Blebbistatin		deltaABD	ctrl	Jasplak	SMIFH2	Blebbistatin
20201027	0.272128	0.235036	0.24086				0.178437	0.169643	0.150707							0.558669	0.515718	0.608937	0.501786			0.529399	0.515204	0.461226	0.728653
	0.268169	0.199214	0.232441				0.2021	0.141838	0.136654							0.619168	0.653686	0.699171	0.523867			0.442802	0.569682	0.483839	0.777805
	0.239531	0.23753	0.221116				0.173397	0.190952	0.148864							0.553249	0.628722	0.641428	0.656768			0.463061	0.553043	0.475894	0.451114
	0.24933	0.219198	0.291139				0.128916	0.172057	0.152936							0.567314	0.54375	0.538908	0.731227			0.422529	0.362121	0.444156	0.400085
	0.207273	0.193711	0.2325				0.173175	0.142949	0.211615							0.697513	0.593758	0.691792	0.580349			0.523965	0.373339	0.475985	0.435735
	0.255439	0.195584	0.226882				0.146365	0.128159	0.175207							0.661765	0.634578	0.613799	0.508588			0.496847	0.370618	0.458526	0.425066
	0.233406	0.228013	0.259259				0.162291	0.149254	0.190661							0.67204	0.602092	0.652767	0.571108			0.527919	0.439031	0.624357	0.446675
	0.243346	0.239884	0.284577				0.186084	0.135751	0.154482							0.648298	0.514433	0.628849	0.488234			0.569168	0.41551	0.394038	0.429075
	0.253375	0.187854	0.25				0.199187	0.158635	0.136459							0.575964	0.547707	0.632049	0.503368			0.441918	0.32883	0.428601	0.438303
	0.198173	0.19112	0.235791				0.149461	0.155292	0.157582							0.569372	0.537075	0.650175	0.485986			0.428442	0.321313	0.451477	0.382938
	0.264188	0.211063	0.368687				0.154772	0.176471	0.159729							0.594392	0.522444	0.603249	0.444556			0.477124	0.334983	0.414542	0.318391
	0.244292	0.278221	0.325103				0.18399	0.14314	0.173031							0.608739	0.630767	0.560186	0.441468			0.363009	0.32437	0.378312	0.326303
	0.25	0.262					0.155556	0.154882	0.214433							0.562326	0.524617	0.46913	0.612298			0.352956	0.508853	0.386324	0.361855
	0.235695	0.252669					0.241153	0.148212	0.156116							0.632614	0.4603	0.455634	0.617462			0.409011	0.527262	0.36679	0.404205
	0.257911	0.26287					0.190925		0.174702							0.679326	0.371573	0.512348	0.65411			0.415196	0.546685	0.372529	0.57309
		0.230608					0.175		0.133472							0.589667	0.327937	0.543184	0.527689			0.339629	0.527891	0.341334	0.46348
		0.23536														0.59628	0.460938	0.482509	0.494671			0.377685	0.464527	0.350048	0.521419
20201103	0.222716	0.232574	0.275469	0.26167			0.162894	0.156188	0.157028	0.20768						0.689753	0.475177	0.478546	0.48766			0.405612	0.450964	0.399318	0.488933
	0.296998	0.256787	0.234561	0.346879			0.196763	0.129375	0.178245	0.200525						0.529176	0.469277	0.534743	0.572312			0.375938	0.382968	0.405418	0.392342
	0.286583	0.238243	0.167005	0.256654			0.165758	0.215686	0.185837	0.105462						0.831371	0.673131	0.522762	0.5203			0.39703	0.351954	0.454896	0.374879
	0.231422	0.280371	0.260294	0.293867			0.139576	0.199455	0.161724	0.156686						0.639147	0.680327	0.44657	0.48191			0.407058	0.358819	0.451458	0.342486
	0.3119	0.25639	0.2541	0.268624			0.217087	0.158618	0.195965	0.165462						0.644278	0.650023	0.445692	0.524266			0.497061	0.34587	0.309689	0.4064
	0.340181	0.192008	0.314614	0.232213			0.124134	0.179518	0.204835	0.187265						0.59665	0.481258	0.463772	0.556297			0.518402	0.494662	0.297803	0.350092
	0.287663	0.184064	0.200318	0.190367			0.143295	0.217287	0.192389	0.181158						0.685611	0.499478	0.467099	0.475813			0.536301	0.32498	0.289865	0.351588
	0.30695	0.212707	0.0826386	0.235635			0.124034	0.198467	0.19182	0.148978						0.406081	0.450073	0.500839	0.510377			0.479244	0.339961	0.394172	0.561938
	0.228949	0.254493	0.270923	0.161227			0.160015	0.174938	0.177871	0.17984						0.67734	0.391501	0.470854	0.54076			0.540843	0.343006	0.404417	0.571129
	0.161272	0.19543	0.143332	0.172606			0.116911	0.192466	0.224511	0.171772						0.627355	0.434265	0.449455	0.486262			0.534738	0.279158	0.439829	0.350833
	0.253904	0.297962	0.233462	0.227829			0.158212	0.20211	0.104013	0.119523						0.523886	0.461107	0.525361	0.529345			0.57824	0.28489	0.429172	0.335022
	0.327424	0.287549	0.262529	0.255486			0.179657	0.172794	0.187724	0.1226						0.484688	0.402532	0.41922	0.496109			0.612629	0.308558	0.519936	0.321978
	0.178777	0.218592	0.234681	0.266393			0.214111	0.158442	0.180891	0.166108						0.514787	0.418901	0.439705	0.516048			0.669034	0.308289	0.325256	0.345172
	0.157207	0.248906	0.161424	0.293391			0.233132	0.160659	0.191192	0.161535						0.370529	0.382191	0.573754	0.525549			0.462507	0.40151	0.311849	0.377741
	0.263707	0.297695	0.108385	0.298015			0.200841	0.156539	0.113571	0.183308						0.515352	0.434086	0.563099	0.47729			0.237889	0.423616	0.318936	0.341322
	0.202648		0.229783	0.289736			0.135385	0.179514	0.169371	0.159747						0.390198	0.480072	0.406152	0.560356			0.227733	0.498455	0.378555	0.660126
	0.227238		0.285981	0.262405			0.20157	0.179019	0.149683	0.177582						0.393384	0.448308	0.387196	0.497841			0.232473	0.623718	0.370536	0.689551
				0.278282				0.191316	0.221597	0.213524						0.4175	0.411613	0.505825	0.477268			0.1733	0.56918	0.397867	0.698472
				0.209302				0.226888	0.168718							0.442522	0.484688	0.462555	0.50456			0.191734	0.307738	0.372483	0.284523
				0.229809					0.169769							0.436441	0.475511	0.454683	0.441672			0.220588	0.299435	0.374431	0.290253
				0.249667												0.471302	0.49299	0.461369	0.547383			0.192308	0.350155	0.415847	0.339476
20201111	0.558669	0.515718	0.608937	0.501786			0.529399	0.515204	0.461226	0.728653						0.489423	0.499682	0.499699	0.521717			0.188162	0.382347	0.363388	0.265846
	0.619168	0.653686	0.699171	0.523867			0.442802	0.569682	0.483839	0.777805						0.473039	0.489812	0.522969	0.378893			0.203903	0.234219	0.376686	0.290302
	0.553249	0.628722	0.641428	0.656768			0.463061	0.553043	0.475894	0.451114						0.338758	0.385802	0.53399	0.522466			0.20559	0.231775	0.378792	0.300264
	0.567314	0.54375	0.538908	0.731227			0.422529	0.362121	0.444156	0.400085						0.346169	0.421147	0.471993	0.519134			0.213663	0.325939	0.353432	0.301169
	0.697513	0.593758	0.691792	0.580349			0.523965	0.373339	0.475985	0.435735						0.303897	0.47913	0.378215	0.138054			0.200997	0.331728	0.342131	0.305272
	0.661765	0.634578	0.613799	0.508588			0.496847	0.370618	0.458526	0.425066						0.309356	0.517001	0.347921	0.0988558			0.209111	0.329865	0.35976	0.255647
	0.67204	0.602092	0.652767	0.571108			0.527919	0.439031	0.624357	0.446675						0.353227	0.515294	0.419435	0.217236			0.16017	0.409773	0.260814	0.263239
	0.648298	0.514433	0.628849	0.488234			0.569168	0.41551	0.394038	0.429075						0.398886	0.543268	0.368518	0.37748			0.161846	0.380762	0.327359	0.342071
	0.575964	0.547707	0.632049	0.503368			0.441918	0.32883	0.428601	0.438303						0.354097	0.535082	0.36618	0.396133			0.273188	0.218485	0.344132	0.290162
	0.569372	0.537075	0.650175	0.485986			0.428442	0.321313	0.451477	0.382938						0.379439	0.572587	0.390668	0.350654			0.336086	0.272794	0.42753	0.286276
	0.594392	0.522444	0.603249	0.444556			0.477124	0.334983	0.414542	0.318391						0.395216	0.541544	0.353956	0.206775			0.317086	0.351544	0.326964	0.297951
	0.608739	0.630767	0.560186	0.441468			0.363009	0.32437	0.378312	0.326303						0.340933	0.50946	0.338569	0.27283			0.320532	0.260928	0.315438	0.324437
	0.562326	0.524617	0.46913	0.612298			0.352956	0.508853	0.386324	0.361855						0.311818	0.489441	0.401029	0.269997			0.333025	0.261931	0.30606	0.368402
	0.632614	0.4603	0.455634	0.617462			0.409011	0.527262	0.36679	0.404205						0.378017	0.539319	0.419912	0.21042			0.324278	0.362727	0.298267	0.30293
	0.679326	0.371573	0.512348	0.65411			0.415196	0.546685	0.372529	0.57309						0.387358	0.552344	0.385963	0.242014			0.30828	0.379499	0.319899	0.321669
	0.589667	0.327937	0.543184	0.527689			0.339629	0.527891	0.341334	0.46348						0.324498	0.415571	0.350413	0.251783			0.344898	0.279874	0.306889	0.444747
	0.59628	0.460938	0.482509	0.494671			0.377685	0.464527	0.350048	0.521419						0.359285	0.45051	0.421866	0.269155			0.349011	0.387776	0.294298	0.533915
	0.689753	0.475177	0.478546	0.48766			0.405612	0.450964	0.399318	0.488933						0.36576	0.466562	0.471982	0.0803859			0.315535	0.312159	0.266577	0.361453
	0.529176	0.469277	0.534743	0.572312			0.375938	0.382968	0.405418	0.392342						0.462529	0.436359	0.418289	0.0814143			0.269395	0.227308	0.286348	0.4393
	0.831371	0.673131	0.522762	0.5203			0.39703	0.351954	0.454896	0.374879						0.388321	0.46684	0.418071	0.106667			0.26995	0.384925	0.291469	0.591198
	0.639147	0.680327	0.44657	0.48191			0.407058	0.358819	0.451458	0.342486						0.434718	0.475461	0.405875	0.253488			0.231497	0.26847	0.312195	0.32202
	0.644278	0.650023	0.445692	0.524266			0.497061	0.34587	0.309689	0.4064						0.530325	0.44489	0.489689	0.195504			0.236543	0.291847	0.342818	0.278524
	0.59665	0.481258	0.463772	0.556297			0.518402	0.494662	0.297803	0.350092						0.535818	0.398643	0.589945	0.11121			0.261108	0.313619	0.29	0.262557
	0.685611	0.499478	0.467099	0.475813			0.536301	0.32498	0.289865	0.351588						0.479116	0.366867	0.484117	0.164891			0.254245	0.458675	0.295165	0.298328
	0.406081	0.450073	0.500839	0.510377			0.479244	0.339961	0.394172	0.561938						0.452478	0.390421	0.498134	0.486563			0.283259	0.463268	0.265516	0.318652
	0.67734	0.391501	0.470854	0.54076			0.540843	0.343006	0.404417	0.571129						0.527583	0.40956	0.534046	0.091058			0.245863	0.45642	0.324191	0.354749
	0.627355	0.434265	0.449455	0.486262			0.534738	0.279158	0.439829	0.350833						0.448301	0.440759	0.565306	0.126131			0.306979	0.381506	0.348982	0.361092
	0.523886	0.461107	0.525361	0.529345			0.57824	0.28489	0.429172	0.335022						0.474481	0.392529	0.423851	0.123701			0.298655	0.418969	0.345871	0.2441
	0.484688	0.402532	0.41922	0.496109			0.612629	0.308558	0.519936	0.321978						0.420177	0.313746	0.380935	0.077606			0.239927	0.309738	0.317162	0.314211
	0.514787	0.418901	0.439705	0.516048			0.669034	0.308289	0.325256	0.345172						0.435944	0.325843	0.494126	0.109621			0.207682	0.28907	0.286658	0.339611
		0.382191	0.573754	0.525549			0.462507	0.40151	0.311849	0.377741						0.473487	0.332184	0.540986	0.197544			0.213429	0.226401	0.290598	0.37467
		0.434086	0.563099	0.47729				0.423616	0.318936	0.341322						0.398267	0.343506	0.528424	0.168842			0.210526	0.332611	0.373998	0.391316
		0.480072	0.406152	0.560356				0.498455	0.378555	0.660126						0.400758	0.411739	0.488835	0.317721			0.216537	0.269829	0.438096	0.262468
		0.448308	0.387196	0.497841				0.623718	0.370536	0.689551						0.400588	0.472757	0.51238	0.378814			0.218924	0.460746	0.512826	0.358939
		0.411613	0.505825	0.477268				0.56918	0.397867	0.698472						0.396386	0.421543	0.441642	0.189102			0.445111	0.589537	0.513167	0.30455
		0.484688	0.462555	0.50456				0.307738	0.372483							0.382362	0.444282	0.471212	0.182623			0.35053	0.24504	0.493962	0.311077
		0.475511		0.441672				0.299435	0.374431							0.387104	0.455034	0.450565	0.218746			0.348335	0.268386	0.49726	0.30701
		0.49299		0.547383				0.350155	0.415847							0.424557	0.469699	0.424037	0.426269			0.453603	0.283267	0.467523	0.31933
		0.499682		0.521717				0.382347								0.371798	0.445902	0.448917	0.477751			0.448518	0.233438	0.507386	0.646066
		0.489812														0.361209	0.527742	0.409718	0.456305			0.451819	0.27359	0.4834	0.663154
		0.385802														0.412544	0.360732	0.424168	0.432672			0.294923	0.426762	0.357787	0.567715
		0.421147														0.403818	0.369607	0.414233	0.433936			0.608437	0.36804	0.390118	0.586867
		0.47913														0.447756	0.345261	0.335669	0.469141			0.235883	0.263576	0.301825	0.532078
20201118	0.370529	0.517001	0.454683	0.378893			0.237889	0.234219	0.363388	0.284523						0.416686	0.448037	0.417172	0.496164			0.258305	0.268186	0.415867	0.561353
	0.515352	0.515294	0.461369	0.522466			0.227733	0.231775	0.376686	0.290253						0.351124	0.402885	0.646973	0.486155			0.260763	0.348729	0.415558	0.484931
	0.390198	0.543268	0.499699	0.519134			0.232473	0.325939	0.378792	0.339476						0.465548	0.337609	0.479735	0.520845			0.499112	0.342008	0.415111	0.461898
	0.393384	0.535082	0.522969	0.138054			0.1733	0.331728	0.353432	0.265846						0.386764	0.34902	0.581171	0.523234			0.583685	0.377218	0.49874	0.379095
	0.4175	0.572587	0.53399	0.0988558			0.191734	0.329865	0.342131	0.290302						0.480073	0.350659	0.378665	0.507517			0.615747	0.407273	0.361972	0.346062
	0.442522	0.541544	0.471993	0.217236			0.220588	0.409773	0.35976	0.300264						0.616637	0.407608	0.385015	0.331069			0.486443	0.378917	0.331895	0.448664
	0.436441	0.50946	0.378215	0.37748			0.192308	0.380762	0.260814	0.301169						0.633147	0.448854	0.394944	0.42571			0.326726	0.430641	0.293115	0.48911
	0.471302	0.489441	0.347921	0.396133			0.188162	0.218485	0.327359	0.305272						0.402057	0.455672	0.350654	0.523642			0.63403	0.428501	0.295711	0.308149
	0.489423	0.539319	0.419435	0.350654			0.203903	0.272794	0.344132	0.255647						0.451359	0.371488	0.590737	0.388796			0.337185	0.56925	0.41341	0.34479
	0.473039	0.552344	0.368518	0.206775			0.20559	0.351544	0.42753	0.263239						0.349545	0.377069	0.5381	0.540083			0.515372	0.39631	0.455586	0.578493
	0.338758	0.415571	0.36618	0.27283			0.213663	0.260928	0.326964	0.342071						0.543262	0.385378	0.484829	0.624321			0.456468	0.419021	0.382221	0.546847
	0.346169	0.45051	0.390668	0.269997			0.200997	0.261931	0.315438	0.290162						0.371744	0.463468	0.477419	0.444182			0.453342	0.56639	0.337822	0.417157
	0.303897	0.466562	0.353956	0.21042			0.209111	0.362727	0.30606	0.286276						0.482195	0.463351	0.404847	0.532069				0.262857	0.356864	0.407885
	0.309356	0.436359	0.338569	0.242014			0.16017	0.379499	0.298267	0.297951						0.394162	0.460748	0.433007	0.527193				0.369745	0.421567
	0.353227	0.46684	0.401029	0.251783			0.161846	0.279874	0.319899	0.324437						0.506579	0.410528	0.437176	0.545227				0.38605	0.351895
	0.398886	0.475461	0.419912	0.269155			0.273188	0.387776	0.306889	0.368402						0.525734	0.298637	0.482485					0.281845	0.34818
	0.354097	0.44489	0.385963	0.0803859			0.336086	0.312159	0.294298	0.30293						0.442932	0.511809	0.431839					0.28306	0.295964
	0.379439	0.398643	0.350413	0.0814143			0.317086	0.227308	0.266577	0.321669						0.433754	0.394122	0.402504					0.313015	0.265866
	0.395216	0.366867	0.421866	0.106667			0.320532	0.384925	0.286348	0.444747							0.338561						0.331298
	0.340933	0.390421	0.471982	0.253488			0.333025	0.26847	0.291469	0.533915							0.358799						0.283357
	0.311818	0.40956	0.418289	0.195504			0.324278	0.291847	0.312195	0.361453							0.436355						0.308667
	0.378017	0.440759	0.418071	0.11121			0.30828	0.313619	0.342818	0.4393							0.453574						0.366176
	0.387358	0.392529	0.405875	0.164891			0.344898	0.458675	0.29	0.591198							0.387557						0.239345
	0.324498	0.313746	0.489689	0.486563			0.349011	0.463268	0.295165	0.32202							0.409262						0.25264
	0.359285	0.325843	0.589945	0.091058			0.315535	0.45642	0.265516	0.278524							0.346066
	0.36576	0.332184	0.484117	0.126131			0.269395	0.381506	0.324191	0.262557							0.309006
	0.462529	0.343506	0.498134	0.123701			0.26995	0.418969	0.348982	0.298328							0.281751
	0.388321	0.411739	0.534046	0.077606			0.231497	0.309738	0.345871	0.318652							0.602479
	0.434718	0.472757	0.565306	0.109621			0.236543	0.28907	0.317162	0.354749							0.475457
	0.530325	0.421543	0.423851	0.197544			0.261108	0.226401	0.286658	0.361092							0.481709
	0.535818	0.444282	0.380935	0.168842			0.254245	0.332611	0.290598	0.2441							0.41185
	0.479116	0.455034	0.494126	0.317721			0.283259	0.269829	0.373998	0.314211							0.407869
	0.452478	0.469699	0.540986	0.378814			0.245863	0.460746	0.438096	0.339611
	0.527583	0.445902	0.528424	0.189102			0.306979	0.589537	0.512826	0.37467
	0.448301	0.527742	0.488835	0.182623			0.298655	0.24504	0.513167	0.391316
	0.474481	0.360732	0.51238	0.218746			0.239927	0.268386	0.493962	0.262468
	0.420177	0.369607	0.441642				0.207682	0.283267	0.49726	0.358939
	0.435944	0.345261	0.471212				0.213429	0.233438	0.467523	0.30455
	0.473487	0.448037	0.450565				0.210526	0.27359	0.507386	0.311077
	0.398267	0.402885	0.424037				0.216537	0.426762	0.4834	0.30701
	0.400758	0.337609	0.448917				0.218924	0.36804	0.357787	0.31933
	0.400588	0.34902						0.263576	0.390118
	0.396386	0.350659
	0.382362	0.407608
	0.387104	0.448854
	0.424557	0.455672
	0.371798	0.371488
	0.361209	0.377069
	0.412544	0.385378
	0.403818	0.463468
	0.447756	0.463351
	0.416686	0.460748
20210115	0.351124	0.410528	0.409718	0.426269			0.445111	0.268186	0.301825	0.646066
	0.465548	0.298637	0.424168	0.477751			0.35053	0.348729	0.415867	0.663154
	0.386764	0.511809	0.414233	0.456305			0.348335	0.342008	0.415558	0.567715
	0.480073	0.394122	0.335669	0.432672			0.453603	0.377218	0.415111	0.586867
	0.616637	0.338561	0.417172	0.433936			0.448518	0.407273	0.49874	0.532078
	0.633147	0.358799	0.646973	0.469141			0.451819	0.378917	0.361972	0.561353
	0.402057	0.436355	0.479735	0.496164			0.294923	0.430641	0.331895	0.484931
	0.451359	0.453574	0.581171	0.486155			0.608437	0.428501	0.293115	0.461898
	0.349545	0.387557	0.378665	0.520845			0.235883	0.56925	0.295711	0.379095
	0.543262	0.409262	0.385015	0.523234			0.258305	0.39631	0.41341	0.346062
	0.371744	0.346066	0.394944	0.507517			0.260763	0.419021	0.455586	0.448664
	0.482195	0.309006	0.350654	0.331069			0.499112	0.56639	0.382221	0.48911
	0.394162	0.281751	0.590737	0.42571			0.583685	0.262857	0.337822	0.308149
	0.506579	0.602479	0.5381	0.523642			0.615747	0.369745	0.356864	0.34479
	0.525734	0.475457	0.484829	0.388796			0.486443	0.38605	0.421567	0.578493
	0.442932	0.481709	0.477419	0.540083			0.326726	0.281845	0.351895	0.546847
	0.433754	0.41185	0.404847	0.624321			0.63403	0.28306	0.34818	0.417157
		0.407869	0.433007	0.444182			0.337185	0.313015	0.295964	0.407885
			0.437176	0.532069			0.515372	0.331298	0.265866
			0.482485	0.527193			0.456468	0.283357
			0.431839	0.545227			0.453342	0.308667
			0.402504					0.366176
								0.239345
								0.25264
	0.422479	0.406228	0.423476	0.379235			0.313807	0.318676	0.322098	0.367384
	0.140194	0.11926	0.128519	0.16116			0.142254	0.117951	0.111307	0.142358
	0.478656	0.454773	0.47795	0.407192			0.364146	0.365341	0.377069	0.405726
	0.111465	0.084892	0.0842683	0.164011			0.13178	0.0945032	0.0721989	0.121594

## Sheet: iFRET vs Intensity
FL	Venus	iFRET	ABD	Venus	iFRET
	6.73	0.157207		13.908	0.116911
	5.19	0.161272		18.503	0.124034
	26.01	0.178777		10.682	0.124134
	1.423	0.198173		0.83	0.128916
	16.013	0.202648		21.125	0.135385
	0.55	0.207273		43.109	0.139576
	29.275	0.222716		9.456	0.143295
	63.352	0.227238		2.036	0.146365
	4.691	0.228949		0.649	0.149461
	9.191	0.231422		1.163	0.154772
	1.838	0.233406		0.72	0.155556
	0.734	0.235695		14.746	0.158212
	0.597	0.239531		21.598	0.160015
	0.526	0.243346		37.207	0.16017
	0.438	0.244292		45.824	0.161846
	0.373	0.24933		1.676	0.162291
	0.308	0.25		6.274	0.162894
	0.963	0.253375		2.202	0.165758
	18.826	0.253904		0.589	0.173175
	1.425	0.255439		73.415	0.1733
	0.632	0.257911		0.421	0.173397
	5.271	0.263707		2.08	0.175
	0.511	0.264188		1.855	0.178437
	1.376	0.268169		14.049	0.179657
	1.062	0.272128		0.837	0.18399
	6.417	0.286583		0.618	0.186084
	24.115	0.287663		38.102	0.188162
	12.091	0.296998		1.168	0.190925
	183.043	0.303897		135.333	0.191734
	6.317	0.30695		35.608	0.192308
	110.272	0.309356		6.302	0.196763
	193.728	0.311818		0.984	0.199187
	7.294	0.3119		7.847	0.200841
	151.625	0.324498		56.172	0.200997
	55.057	0.327424		12.105	0.20157
	120.888	0.338758		0.762	0.2021
	6.182	0.340181		35.819	0.203903
	182.57	0.340933		58.552	0.20559
	130.68	0.346169		223.326	0.207682
	10.877	0.349545		41.654	0.209111
	8.675	0.351124		227.03	0.210526
	161.702	0.353227		224.145	0.213429
	110.881	0.354097		31.901	0.213663
	132.264	0.359285		5.712	0.214111
	106.01	0.361209		197.126	0.216537
	58.977	0.36576		11.295	0.217087
	80.802	0.370529		193.816	0.218924
	10.596	0.371744		34.383	0.220588
	114.32	0.371798		43.642	0.227733
	73.876	0.378017		210.693	0.231497
	142.607	0.379439		76.537	0.232473
	142.442	0.382362		3.972	0.233132
	6.981	0.386764		13.583	0.235883
	131.988	0.387104		238.945	0.236543
	75.803	0.387358		55.045	0.237889
	169.234	0.388321		119.391	0.239927
	120.716	0.390198		0.763	0.241153
	46.66	0.393384		218.003	0.245863
	5.858	0.394162		199.938	0.254245
	97.169	0.395216		17.549	0.258305
	181.653	0.396386		22.346	0.260763
	211.758	0.398267		167.656	0.261108
	93.223	0.398886		230.507	0.269395
	91.019	0.400588		230.952	0.26995
	69.477	0.400758		89.225	0.273188
	7.096	0.402057		165.34	0.283259
	59.711	0.403818		8.47	0.294923
	13.091	0.406081		219.582	0.298655
	195.452	0.412544		226.701	0.306979
	116.794	0.416686		228.796	0.30828
	98.877	0.4175		171.007	0.315535
	144.561	0.420177		236.014	0.317086
	44.457	0.424557		151.03	0.320532
	6.34	0.433754		189.363	0.324278
	135.288	0.434718		15.64	0.326726
	112.409	0.435944		227.926	0.333025
	85.162	0.436441		156.238	0.336086
	216.557	0.442522		15.576	0.337185
	5.949	0.442932		24.777	0.339629
	35.239	0.447756		213.534	0.344898
	90.206	0.448301		8.11	0.348335
	5.592	0.451359		239.336	0.349011
	94.918	0.452478		8.025	0.35053
	113.001	0.462529		15.9	0.352956
	4.47	0.465548		17.231	0.363009
	91.422	0.471302		24.919	0.375938
	135.428	0.473039		16.993	0.377685
	41.137	0.473487		6.128	0.39703
	82.178	0.474481		43.872	0.405612
	154.17	0.479116		6.149	0.407058
	4.366	0.480073		15.337	0.409011
	3.426	0.482195		18.136	0.415196
	2.449	0.484688		4.705	0.422529
	95.099	0.489423		12.158	0.428442
	3.04	0.506579		18.517	0.441918
	7.642	0.514787		29.162	0.442802
	78.347	0.515352		3.999	0.445111
	4.961	0.523886		3.846	0.448518
	2.895	0.525734		4.068	0.451819
	39.853	0.527583		4.683	0.453342
	8.98	0.529176		3.761	0.453603
	109.59	0.530325		4.445	0.456468
	47.263	0.535818		14.056	0.462507
	2.82	0.543262		35.87	0.463061
	11.08	0.553249		9.027	0.477124
	38.717	0.558669		3.758	0.479244
	8.961	0.562326		3.688	0.486443
	1.493	0.567314		3.013	0.496847
	15.424	0.569372		13.608	0.497061
	0.441	0.575964		2.815	0.499112
	4.684	0.589667		3.708	0.515372
	15.229	0.594392		11.466	0.518402
	0.914	0.59628		4.903	0.523965
	3.761	0.59665		21.079	0.527919
	9.978	0.608739		9.031	0.529399
	2.212	0.616637		5.124	0.534738
	0.793	0.619168		10.468	0.536301
	19.163	0.627355		3.489	0.540843
	4.17	0.632614		12.831	0.569168
	2.148	0.633147		9.752	0.57824
	3.331	0.639147		2.133	0.583685
	10.258	0.644278		2.015	0.608437
	3.085	0.648298		7.174	0.612629
	2.856	0.661765		3.607	0.615747
	1.799	0.67204		2.104	0.63403
	6.902	0.67734		6.478	0.669034
	6.346	0.679326		0.554	0.128159
	0.827	0.685611		28.429	0.129375
	1.054	0.689753		3.86	0.135751
	3.177	0.697513		1.121	0.141838
	4.756	0.831371		1.553	0.142949
	14.006	0.184064		3.025	0.14314
	1.235	0.187854		2.908	0.148212
	0.518	0.19112		0.737	0.149254
	33.16	0.192008		1.782	0.154882
	0.795	0.193711		1.436	0.155292
	10.459	0.19543		4.501	0.156188
	0.317	0.195584		21.656	0.156539
	0.763	0.199214		11.165	0.158442
	1.862	0.211063		4.514	0.158618
	9.412	0.212707		0.498	0.158635
	15.243	0.218592		17.005	0.160659
	2.021	0.219198		0.784	0.169643
	0.921	0.228013		0.773	0.172057
	0.477	0.230608		19.937	0.172794
	13.041	0.232574		9.289	0.174938
	0.685	0.235036		1.666	0.176471
	0.888	0.23536		39.007	0.179019
	0.842	0.23753		9.392	0.179514
	26.41	0.238243		11.542	0.179518
	0.692	0.239884		1.702	0.190952
	18.051	0.248906		29.412	0.191316
	0.281	0.252669		67.534	0.192466
	5.564	0.254493		16.703	0.198467
	15.57	0.25639		21.654	0.199455
	23.981	0.256787		2.37	0.20211
	0.5	0.262		3.876	0.215686
	0.913	0.26287		25.961	0.217287
	1.754	0.278221		198.452	0.218485
	18.554	0.280371		180.662	0.226401
	25.125	0.281751		8.264	0.226888
	3.036	0.287549		154.313	0.227308
	6.856	0.297695		144.671	0.231775
	8.736	0.297962		147.399	0.233438
	19.08	0.298637		106.201	0.234219
	18.977	0.309006		15.885	0.239345
	204.521	0.313746		204.902	0.24504
	223.058	0.325843		15.528	0.25264
	12.478	0.327937		103.754	0.260928
	131.258	0.332184		159.326	0.261931
	175.991	0.337609		40.113	0.262857
	10.521	0.338561		177.329	0.263576
	161.398	0.343506		19.699	0.268186
	118.923	0.345261		124.618	0.268386
	13.168	0.346066		139.125	0.26847
	89.29	0.34902		182.171	0.269829
	116.681	0.350659		153.719	0.272794
	9.791	0.358799		166.038	0.27359
	138.246	0.360732		14.293	0.279158
	189.356	0.366867		130.92	0.279874
	173.278	0.369607		10.339	0.281845
	197.385	0.371488		11.086	0.28306
	12.291	0.371573		158.939	0.283267
	207.508	0.377069		12.666	0.283357
	11.455	0.382191		12.303	0.28489
	101.938	0.385378		201.789	0.28907
	17.96	0.385802		165.256	0.291847
	5.674	0.387557		10.266	0.299435
	185.87	0.390421		20.004	0.307738
	9.06	0.391501		8.891	0.308289
	162.445	0.392529		11.019	0.308558
	6.295	0.394122		7.419	0.308667
	53.606	0.398643		43.517	0.309738
	13.035	0.402532		216.898	0.312159
	215.561	0.402885		8.006	0.313015
	62.226	0.407608		177.111	0.313619
	5.693	0.407869		7.709	0.321313
	5.571	0.409262		9.372	0.32437
	98.945	0.40956		12.49	0.32498
	7.846	0.410528		26.29	0.325939
	20.874	0.411613		6.736	0.32883
	211.996	0.411739		43.492	0.329865
	6.92	0.41185		7.368	0.331298
	210.984	0.415571		58.821	0.331728
	17.682	0.418901		128.165	0.332611
	15.085	0.421147		7.478	0.334983
	96.203	0.421543		26.153	0.339961
	39.946	0.434086		5.687	0.342008
	18.97	0.434265		31.635	0.343006
	4.093	0.436355		13.268	0.34587
	224.45	0.436359		5.586	0.348729
	104.868	0.440759		20.648	0.350155
	86.069	0.444282		106.612	0.351544
	219.811	0.44489		15.019	0.351954
	90.507	0.445902		21.947	0.358819
	182.602	0.448037		7.318	0.362121
	4.314	0.448308		169.951	0.362727
	56.185	0.448854		5.369	0.366176
	14.351	0.450073		86.699	0.36804
	213.65	0.45051		6.637	0.369745
	3.931	0.453574		6.276	0.370618
	62.981	0.455034		5.041	0.373339
	119.514	0.455672		6.198	0.377218
	11.738	0.4603		4.563	0.378917
	65.298	0.460748		88.066	0.379499
	9.728	0.460938		128.406	0.380762
	17.291	0.461107		153.6	0.381506
	131.856	0.463351		15.805	0.382347
	157.44	0.463468		4.063	0.382968
	168.611	0.466562		182.534	0.384925
	229.234	0.46684		6.165	0.38605
	18.667	0.469277		84.719	0.387776
	147.677	0.469699		4.716	0.39631
	212.77	0.472757		35.242	0.40151
	10.011	0.475177		5.225	0.407273
	3.443	0.475457		158.924	0.409773
	151.709	0.475461		7.853	0.41551
	2.593	0.475511		176.725	0.418969
	3.45	0.47913		4.353	0.419021
	5.018	0.480072		74.636	0.423616
	17.101	0.481258		210.7	0.426762
	3.417	0.481709		4.049	0.428501
	8.294	0.484688		3.727	0.430641
	160.858	0.489441		10.776	0.439031
	8.883	0.489812		12.236	0.450964
	10.984	0.49299		240.564	0.45642
	7.67	0.499478		166.961	0.458675
	12.594	0.499682		159.882	0.460746
	53.483	0.50946		150.522	0.463268
	4.107	0.511809		18.944	0.464527
	3.88	0.514433		13.581	0.494662
	144.847	0.515294		15.53	0.498455
	12.311	0.515718		89.295	0.508853
	118.444	0.517001		2.894	0.515204
	3.765	0.522444		14.581	0.527262
	2.417	0.524617		5.88	0.527891
	55.627	0.527742		12.777	0.546685
	111.168	0.535082		1.15	0.553043
	5.327	0.537075		2.41	0.56639
	135.077	0.539319		10.227	0.56918
	37.422	0.541544		2.361	0.56925
	103.492	0.543268		2.454	0.569682
	7.52	0.54375		70.124	0.589537
	3.794	0.547707		7.8	0.623718
	201.235	0.552344		19.661	0.104013
	34.353	0.572587		30.853	0.113571
	7.53	0.593758		0.959	0.133472
	24.282	0.602092		1.429	0.136459
	2.42	0.602479		1.566	0.136654
	10.041	0.628722		2.069	0.148864
	31.124	0.630767		23.964	0.149683
	19.498	0.634578		1.838	0.150707
	12.958	0.650023		2.197	0.152936
	10.811	0.653686		3.023	0.154482
	17.738	0.673131		2.101	0.156116
	15.422	0.680327		28.307	0.157028
	13.674	0.0826386		2.018	0.157582
	27.956	0.108385		2.21	0.159729
	17.163	0.143332		17.771	0.161724
	12.78	0.161424		28.847	0.168718
	27.556	0.167005		4.499	0.169371
	44.06	0.200318		8.005	0.169769
	0.502	0.221116		1.676	0.173031
	0.93	0.226882		1.763	0.174702
	98.084	0.229783		4.098	0.175207
	1.196	0.232441		38.573	0.177871
	0.4	0.2325		33.555	0.178245
	19.198	0.233462		5.097	0.180891
	15.804	0.234561		10.746	0.185837
	20.057	0.234681		5.572	0.187724
	1.302	0.235791		0.514	0.190661
	1.395	0.24086		24.886	0.191192
	1.208	0.25		20.441	0.19182
	8.17	0.2541		0.946	0.192389
	0.243	0.259259		0.694	0.195965
	28.756	0.260294		1.489	0.204835
	20.672	0.262529		3.53	0.211615
	24.136	0.270923		0.485	0.214433
	28.809	0.275469		6.038	0.221597
	2.01	0.284577		26.355	0.224511
	19.844	0.285981		149.223	0.260814
	0.395	0.291139		127.774	0.265516
	8.013	0.314614		12.747	0.265866
	0.243	0.325103		196.306	0.266577
	32.109	0.335669		149.328	0.286348
	52.673	0.338569		180.308	0.286658
	65.6	0.347921		14.179	0.289865
	180.001	0.350413		186.237	0.29
	11.855	0.350654		189.863	0.290598
	42.829	0.353956		186.722	0.291469
	55.511	0.36618		13.087	0.293115
	158.727	0.368518		224.343	0.294298
	0.198	0.368687		208.743	0.295165
	77.111	0.378215		10.375	0.295711
	7.912	0.378665		8.028	0.295964
	222.615	0.380935		26.212	0.297803
	8.475	0.385015		227.746	0.298267
	210.934	0.385963		27.337	0.301825
	17.167	0.387196		225.539	0.30606
	50.669	0.390668		222.076	0.306889
	5.854	0.394944		10.404	0.309689
	193.914	0.401029		31.977	0.311849
	5.99	0.402504		121.917	0.312195
	12.007	0.404847		223.665	0.315438
	122.61	0.405875		202.017	0.317162
	13.98	0.406152		29.404	0.318936
	12.677	0.409718		220.192	0.319899
	8.867	0.414233		105.862	0.324191
	7.256	0.417172		8.212	0.325256
	21.244	0.418071		205.001	0.326964
	100.243	0.418289		65.867	0.327359
	3.59	0.41922		9.039	0.331895
	62.351	0.419435		8.392	0.337822
	127.96	0.419912		6.958	0.341334
	44.718	0.421866		222.099	0.342131
	173.249	0.423851		105.861	0.342818
	150.372	0.424037		177.224	0.344132
	4.866	0.424168		70.533	0.345871
	5.421	0.431839		5.276	0.34818
	6.956	0.433007		65.668	0.348982
	5.794	0.437176		40.943	0.350048
	15.026	0.439705		7.758	0.351895
	54.291	0.441642		78.746	0.353432
	21.111	0.445692		7.182	0.356864
	26.455	0.44657		211.721	0.357787
	130.874	0.448917		77.93	0.35976
	5.233	0.449455		13.269	0.361972
	238.878	0.450565		94.247	0.363388
	67.313	0.454683		25.655	0.36679
	13.941	0.455634		22.4	0.370536
	157.753	0.461369		23.84	0.372483
	5.221	0.462555		17.655	0.372529
	19.184	0.463772		50.065	0.373998
	22.051	0.467099		19.766	0.374431
	77.923	0.46913		183.822	0.376686
	4.426	0.470854		32.949	0.378312
	79.72	0.471212		19.762	0.378555
	117.903	0.471982		52.239	0.378792
	196.716	0.471993		5.591	0.382221
	4.805	0.477419		30.477	0.386324
	10.977	0.478546		129.283	0.390118
	7.254	0.479735		4.294	0.394038
	5.795	0.482485		56.105	0.394172
	8.719	0.482509		23.812	0.397867
	225.619	0.484117		9.684	0.399318
	4.614	0.484829		36.9	0.404417
	39.328	0.488835		57.696	0.405418
	89.892	0.489689		5.22	0.41341
	107.763	0.494126		15.926	0.414542
	14.904	0.498134		6.697	0.415111
	78.607	0.499699		9.397	0.415558
	57.837	0.500839		46.659	0.415847
	6.18	0.505825		6.353	0.415867
	5.426	0.512348		5.119	0.421567
	22.941	0.51238		154.807	0.42753
	7.82	0.522762		4.874	0.428601
	100.399	0.522969		19.025	0.429172
	7.334	0.525361		117.976	0.438096
	178.042	0.528424		16.345	0.439829
	90.757	0.53399		25.016	0.444156
	224.02	0.534046		24.855	0.451458
	9.599	0.534743		23.793	0.451477
	3.832	0.5381		49.541	0.454896
	0.861	0.538908		3.67	0.455586
	188.506	0.540986		31.996	0.458526
	12.412	0.543184		7.131	0.461226
	61.21	0.560186		139.085	0.467523
	35.175	0.563099		8.193	0.475894
	106.884	0.565306		13.908	0.475985
	32.995	0.573754		105.697	0.4834
	2.698	0.581171		7.982	0.483839
	30.072	0.589945		219.294	0.493962
	2.634	0.590737		109.87	0.49726
	5.54	0.603249		3.174	0.49874
	3.424	0.608937		71.535	0.507386
	18.045	0.613799		166.008	0.512826
	6.496	0.628849		59.092	0.513167
	12.98	0.632049		6.897	0.519936
	5.098	0.641428		7.193	0.624357
	2.065	0.646973		9.245	0.105462
	22.334	0.650175		10.408	0.119523
	1.319	0.652767		8.801	0.1226
	2.388	0.691792		11.599	0.148978
	5.189	0.699171		7.314	0.156686
	106.214	0.077606		4.432	0.159747
	120.173	0.0803859		15.006	0.161535
	134.352	0.0814143		6.92	0.165462
	89.167	0.091058		15.821	0.166108
	76.031	0.0988558		10.153	0.171772
	107.82	0.106667		4.764	0.177582
	105.087	0.109621		13.462	0.17984
	53.215	0.11121		3.853	0.181158
	57.659	0.123701		1.342	0.183308
	87.797	0.126131		6.643	0.187265
	107.707	0.138054		23.598	0.200525
	4.565	0.161227		18.827	0.20768
	53.357	0.164891		16.045	0.213524
	89.555	0.168842		201.893	0.2441
	3.227	0.172606		190.144	0.255647
	194.142	0.182623		134.401	0.262468
	204.626	0.189102		229.654	0.262557
	21.427	0.190367		189.245	0.263239
	122.9	0.195504		179.207	0.265846
	134.165	0.197544		160.042	0.278524
	69.569	0.206775		145.54	0.284523
	7.224	0.209302		215.905	0.286276
	218.811	0.21042		66.875	0.290162
	121.589	0.217236		210.453	0.290253
	222.72	0.218746		148.077	0.290302
	9.077	0.227829		214.214	0.297951
	26.77	0.229809		116.573	0.298328
	20.998	0.232213		160.823	0.300264
	10.007	0.235635		162.126	0.301169
	220.309	0.242014		103.296	0.30293
	19.53	0.249667		66.125	0.30455
	159.271	0.251783		119.033	0.305272
	232.19	0.253488		54.468	0.30701
	15.766	0.255486		20.74	0.308149
	12.624	0.256654		52.398	0.311077
	6.298	0.26167		81.718	0.314211
	6.429	0.262405		16.976	0.318391
	4.148	0.266393		119.537	0.318652
	19.451	0.268624		237.748	0.31933
	73.298	0.269155		226.967	0.321669
	113.318	0.269997		23.542	0.321978
	140.716	0.27283		200.953	0.32202
	41.979	0.278282		76.515	0.324437
	10.727	0.289736		21.477	0.326303
	14.646	0.293391		5.725	0.335022
	5.169	0.293867		228.777	0.339476
	13.298	0.298015		40.786	0.339611
	229.319	0.317721		6.217	0.341322
	13.1	0.331069		158.641	0.342071
	7.161	0.346879		17.081	0.342486
	155.301	0.350654		17.254	0.34479
	223.903	0.37748		9.207	0.345172
	218.007	0.378814		7.542	0.346062
	154.533	0.378893		21.68	0.350092
	11.353	0.388796		7.924	0.350833
	214.927	0.396133		28.212	0.351588
	5.842	0.42571		22.25	0.354749
	8.314	0.426269		109.918	0.358939
	8.815	0.432672		90.284	0.361092
	6.418	0.433936		141.476	0.361453
	2.016	0.441468		11.126	0.361855
	3.446	0.441672		182.909	0.368402
	7.623	0.444182		181.297	0.37467
	3.986	0.444556		2.07	0.374879
	6.82	0.456305		16.739	0.377741
	10.078	0.469141		6.716	0.379095
	11.969	0.475813		9.811	0.382938
	20.368	0.477268		90.255	0.391316
	11.647	0.47729		4.649	0.392342
	8.45	0.477751		14.182	0.400085
	3.372	0.48191		8.513	0.404205
	4.21	0.485986		17.062	0.4064
	3.503	0.486155		9.157	0.407885
	18.453	0.486262		7.647	0.417157
	219.606	0.486563		7.58	0.425066
	13.007	0.48766		37.462	0.429075
	7.097	0.488234		15.615	0.435735
	10.227	0.494671		30.285	0.438303
	3.084	0.496109		222.642	0.4393
	3.519	0.496164		223.889	0.444747
	8.569	0.497841		61.219	0.446675
	45.91	0.501786		4.529	0.448664
	5.493	0.503368		30.571	0.451114
	10.526	0.50456		3.635	0.461898
	5.787	0.507517		7.051	0.46348
	17.291	0.508588		8.063	0.484931
	8.384	0.510377		15.587	0.488933
	3.957	0.516048		3.719	0.48911
	148.253	0.519134		27.126	0.521419
	6.527	0.5203		8.23	0.532078
	3.454	0.520845		132.764	0.533915
	3.868	0.521717		3.394	0.546847
	203.026	0.522466		6.593	0.561353
	4.799	0.523234		3.447	0.561938
	3.701	0.523642		2.924	0.567715
	129.993	0.523867		9.075	0.571129
	4.904	0.524266		9.372	0.57309
	43.602	0.525549		2.548	0.578493
	3.898	0.527193		6.792	0.586867
	4.063	0.527689		216.55	0.591198
	25.456	0.529345		2.961	0.646066
	3.586	0.532069		11.772	0.660126
	3.368	0.540083		2.847	0.663154
	14.389	0.54076		3.321	0.689551
	3.593	0.545227		3.207	0.698472
	7.682	0.547383		26.667	0.728653
	7.94	0.556297		20.347	0.777805
	3.819	0.560356
	7.587	0.571108
	5.822	0.572312
	19.409	0.580349
	6.131	0.612298
	4.925	0.617462
	2.763	0.624321
	5.84	0.65411
	14.177	0.656768
	10.001	0.731227
	-0.103007			-0.0430897

## Sheet: Local iFRET Intensity
FL	Condition	image	Pearson's		∆ABD	Condition	image	Pearson's			FL	Control	Blebbistatin	jasplakinolide	smifh2	∆ABD	Control	Blebbistatin	jasplakinolide	smifh2			FL	∆ABD
20201111	Control	1	0.925		20201111	Control	1	0.867				0.925	0.888	0.374	0.59		0.867	0.916	0.686	0.365			0.925	0.867
	Control	2	0.5			Control	2	0.93				0.5	0.592	0.76	0.746		0.93	0.852	0.814	0.664			0.5	0.93
	Control	3	0.732			Control	3	0.959				0.732	0.573	0.09	0.408		0.959	0.831	0.896	0.011			0.732	0.959
	Control	4	0.707			Control	4	0.699				0.707	0.363	0.527	0.891		0.699	0.855	0.821	0.88			0.707	0.699
	Control	5	0.755			Control	5	0.874				0.755	0.046	0.077	0.669		0.874	0.826	0.962	0.897			0.755	0.874
	Control	6	0.776			Control	6	0.92				0.776	0.213	0.325	0.79		0.92	0.884	0.911	0.417			0.776	0.92
	Control	7	0.806			Control	7	0.832				0.806	0.523	0.736	0.717		0.832	0.54	0.8	0.912			0.806	0.832
	Control	8	0.739			Control	8	0.865				0.739	0.175	0.336	0.764		0.865	0.882	0.801	0.754			0.739	0.865
	Control	9	0.73			Control	9	0.845				0.73	0.289	0.299	0.756		0.845	0.919	0.905	0.915			0.73	0.845
	Control	10	0.664			Control	10	0.943				0.664	0.505	0.485	0.789		0.943	0.685	0.928	0.57			0.664	0.943
	Control	11	0.47			Control	11	0.692				0.47	0.761	0.193	0.747		0.692	0.743	0.85	0.782			0.47	0.692
	Control	12	0.616			Control	12	0.887				0.616	0.351	0.224	0.46		0.887	0.912	0.96	0.885			0.616	0.887
	Control	13	0.679			Control	13	0.578				0.679	0.326	0.298	0.934		0.578	0.892	0.889	0.913			0.679	0.578
	Control	14	0.779			Control	14	0.892				0.779	0.566	0.293	0.415		0.892	0.799	0.911	0.906			0.779	0.892
	Control	15	0.514	0.6928		Control	15	0.741	0.834933			0.514	0.144	0.004	0.603		0.741	0.684	0.913	0.95			0.514	0.741
	Blebbistatin	1	0.888			Blebbistatin	1	0.916				0.775	0.874	0.878	0.782		0.596	0.924	0.853	0.809			0.775	0.596
	Blebbistatin	2	0.592			Blebbistatin	2	0.852				0.868	0.839	0.799	0.819		0.582	0.845	0.81	0.819			0.868	0.582
	Blebbistatin	3	0.573			Blebbistatin	3	0.831				0.847	0.914	0.879	0.772		0.464	0.836	0.897	0.819			0.847	0.464
	Blebbistatin	4	0.363			Blebbistatin	4	0.855				0.82	0.783	0.904	0.746		0.46	0.855	0.897	0.889			0.82	0.46
	Blebbistatin	5	0.046			Blebbistatin	5	0.826				0.911	0.906	0.931	0.867		0.56	0.755	0.764	0.895			0.911	0.56
	Blebbistatin	6	0.213			Blebbistatin	6	0.884				0.827	0.938	0.791	0.741		0.415	0.866	0.684	0.947			0.827	0.415
	Blebbistatin	7	0.523			Blebbistatin	7	0.54				0.751	0.768	0.866	0.742		0.878	0.855	0.799	0.939			0.751	0.878
	Blebbistatin	8	0.175			Blebbistatin	8	0.882				0.859	0.837	0.85	0.71		0.868	0.921	0.865	0.911			0.859	0.868
	Blebbistatin	9	0.289			Blebbistatin	9	0.919				0.7	0.854	0.706	0.855		0.909	0.934	0.821	0.914			0.7	0.909
	Blebbistatin	10	0.505			Blebbistatin	10	0.685				0.742	0.706	0.857	0.869		0.888	0.836	0.866	0.779			0.742	0.888
	Blebbistatin	11	0.761			Blebbistatin	11	0.743				0.856	0.794	0.914	0.843		0.858	0.668	0.851	0.899			0.856	0.858
	Blebbistatin	12	0.351			Blebbistatin	12	0.912				0.839	0.844	0.812	0.886		0.761	0.729	0.836	0.823			0.839	0.761
	Blebbistatin	13	0.326			Blebbistatin	13	0.892				0.867	0.825	0.801	0.551		0.855	0.814	0.734	0.889			0.867	0.855
	Blebbistatin	14	0.566			Blebbistatin	14	0.799				0.72	0.933	0.857	0.73		0.79	0.795	0.826	0.87			0.72	0.79
	Blebbistatin	15	0.144	0.421		Blebbistatin	15	0.684	0.814667			0.704	0.9	0.826	0.876		0.799	0.649	0.821	0.893			0.704	0.799
	jasplakinolide	1	0.374			jasplakinolide	1	0.686				0.892	0.848	0.869	0.912		0.732	0.82	0.874	0.903			0.892	0.732
	jasplakinolide	2	0.76			jasplakinolide	2	0.814				0.809	0.518	0.879	0.864		0.518	0.844	0.732	0.909			0.809	0.518
	jasplakinolide	3	0.09			jasplakinolide	3	0.896				0.842	0.796	0.793	0.899		0.796	0.847	0.665	0.739			0.842	0.796
	jasplakinolide	4	0.527			jasplakinolide	4	0.821				0.825	0.864	0.784	0.838		0.864	0.832	0.746	0.599			0.825	0.864
	jasplakinolide	5	0.077			jasplakinolide	5	0.962				0.85	0.911	0.742	0.654		0.911	0.826	0.673	0.93			0.85	0.911
	jasplakinolide	6	0.325			jasplakinolide	6	0.911				0.896	0.74	0.738	0.927		0.74	0.805	0.674	0.849			0.896	0.74
	jasplakinolide	7	0.736			jasplakinolide	7	0.8				0.704	0.88	0.841	0.857		0.88	0.794	0.858	0.873			0.704	0.88
	jasplakinolide	8	0.336			jasplakinolide	8	0.801				0.832	0.915	0.833	0.914		0.915	0.948	0.701	0.817			0.832	0.915
	jasplakinolide	9	0.299			jasplakinolide	9	0.905				0.884	0.86	0.828	0.864		0.86	0.839	0.677	0.823			0.884	0.86
	jasplakinolide	10	0.485			jasplakinolide	10	0.928				0.824	0.833	0.843	0.767		0.833	0.878	0.833	0.683			0.824	0.833
	jasplakinolide	11	0.193			jasplakinolide	11	0.85							0.864								0.888	0.916
	jasplakinolide	12	0.224			jasplakinolide	12	0.96							0.864								0.592	0.852
	jasplakinolide	13	0.298			jasplakinolide	13	0.889															0.573	0.831
	jasplakinolide	14	0.293			jasplakinolide	14	0.911			avg	0.7709	0.679875	0.64605	0.768857		0.7814	0.823375	0.8201	0.801025			0.363	0.855
	jasplakinolide	15	0.004	0.334733		jasplakinolide	15	0.913	0.8698		sd	0.108587	0.257151	0.280789	0.133216		0.148617	0.0864943	0.0849246	0.186019			0.046	0.826
	smifh2	1	0.59			smifh2	1	0.365															0.213	0.884
	smifh3	2	0.746			smifh3	2	0.664															0.523	0.54
	smifh4	3	0.408			smifh4	3	0.011															0.175	0.882
	smifh5	4	0.891			smifh5	4	0.88							0.717068					0.806475			0.289	0.919
	smifh6	5	0.669			smifh6	5	0.897							0.213328					0.133392			0.505	0.685
	smifh7	6	0.79			smifh7	6	0.417															0.761	0.743
	smifh8	7	0.717			smifh8	7	0.912															0.351	0.912
	smifh9	8	0.764			smifh9	8	0.754															0.326	0.892
	smifh10	9	0.756			smifh10	9	0.915															0.566	0.799
	smifh11	10	0.789			smifh11	10	0.57															0.144	0.684
	smifh12	11	0.747			smifh12	11	0.782															0.874	0.924
	smifh13	12	0.46			smifh13	12	0.885															0.839	0.845
	smifh14	13	0.934			smifh14	13	0.913															0.914	0.836
	smifh15	14	0.415			smifh15	14	0.906															0.783	0.855
	smifh16	15	0.603	0.685267		smifh16	15	0.95	0.7214														0.906	0.755
20201118	control	1	0.775			control	1	0.596															0.938	0.866
	control	2	0.868			control	2	0.582															0.768	0.855
	control	3	0.847			control	3	0.464															0.837	0.921
	control	5	0.82			control	4	0.46															0.854	0.934
	control	7	0.911			control	5	0.56															0.706	0.836
	control	9	0.827			control	6	0.415															0.794	0.668
	control	11	0.751			control	7	0.878															0.844	0.729
	control	13	0.859			control	8	0.868															0.825	0.814
	control	15	0.7			control	9	0.909															0.933	0.795
	control	17	0.742			control	10	0.888															0.9	0.649
	control	19	0.856			control	11	0.858															0.848	0.82
	control	21	0.839			control	12	0.761															0.518	0.844
	control	23	0.867			control	13	0.855															0.796	0.847
	control	25	0.72			control	14	0.79															0.864	0.832
	control	27	0.704	0.805733		control	15	0.799	0.7122														0.911	0.826
	blebbistatin	1	0.874			blebbistatin	1	0.924															0.74	0.805
	blebbistatin	2	0.839			blebbistatin	2	0.845															0.88	0.794
	blebbistatin	3	0.914			blebbistatin	3	0.836															0.915	0.948
	blebbistatin	4	0.783			blebbistatin	4	0.855															0.86	0.839
	blebbistatin	5	0.906			blebbistatin	5	0.755															0.833	0.878
	blebbistatin	6	0.938			blebbistatin	6	0.866															0.374	0.686
	blebbistatin	7	0.768			blebbistatin	7	0.855															0.76	0.814
	blebbistatin	8	0.837			blebbistatin	8	0.921															0.09	0.896
	blebbistatin	9	0.854			blebbistatin	9	0.934															0.527	0.821
	blebbistatin	10	0.706			blebbistatin	10	0.836															0.077	0.962
	blebbistatin	11	0.794			blebbistatin	11	0.668															0.325	0.911
	blebbistatin	12	0.844			blebbistatin	12	0.729															0.736	0.8
	blebbistatin	13	0.825			blebbistatin	13	0.814															0.336	0.801
	blebbistatin	14	0.933			blebbistatin	14	0.795															0.299	0.905
	blebbistatin	15	0.9	0.847667		blebbistatin	15	0.649	0.8188														0.485	0.928
	jasplakinolide	1	0.878			jasplakinolide	1	0.853															0.193	0.85
	jasplakinolide	2	0.799			jasplakinolide	2	0.81															0.224	0.96
	jasplakinolide	3	0.879			jasplakinolide	3	0.897															0.298	0.889
	jasplakinolide	4	0.904			jasplakinolide	4	0.897															0.293	0.911
	jasplakinolide	5	0.931			jasplakinolide	5	0.764															0.004	0.913
	jasplakinolide	6	0.791			jasplakinolide	6	0.684															0.878	0.853
	jasplakinolide	7	0.866			jasplakinolide	7	0.799															0.799	0.81
	jasplakinolide	8	0.85			jasplakinolide	8	0.865															0.879	0.897
	jasplakinolide	9	0.706			jasplakinolide	9	0.821															0.904	0.897
	jasplakinolide	10	0.857			jasplakinolide	10	0.866															0.931	0.764
	jasplakinolide	11	0.914			jasplakinolide	11	0.851															0.791	0.684
	jasplakinolide	12	0.812			jasplakinolide	12	0.836															0.866	0.799
	jasplakinolide	13	0.801			jasplakinolide	13	0.734															0.85	0.865
	jasplakinolide	14	0.857			jasplakinolide	14	0.826															0.706	0.821
	jasplakinolide	15	0.826	0.844733		jasplakinolide	15	0.821	0.8216														0.857	0.866
	smifh2	1	0.782			smifh2	1	0.809															0.914	0.851
	smifh3	2	0.819			smifh3	2	0.819															0.812	0.836
	smifh4	3	0.772			smifh4	3	0.819															0.801	0.734
	smifh5	4	0.746			smifh5	4	0.889															0.857	0.826
	smifh6	5	0.867			smifh6	5	0.895															0.826	0.821
	smifh7	6	0.741			smifh7	6	0.947															0.869	0.874
	smifh8	7	0.742			smifh8	7	0.939															0.879	0.732
	smifh9	8	0.71			smifh9	8	0.911															0.793	0.665
	smifh10	9	0.855			smifh10	9	0.914															0.784	0.746
	smifh11	10	0.869			smifh11	10	0.779															0.742	0.673
	smifh12	11	0.843			smifh12	11	0.899															0.738	0.674
	smifh13	12	0.886			smifh13	12	0.823															0.841	0.858
	smifh14	13	0.551			smifh14	13	0.889															0.833	0.701
	smifh15	14	0.73			smifh15	14	0.87															0.828	0.677
	smifh16	15	0.876	0.785933		smifh16	15	0.893	0.873														0.843	0.833
20210115	control	1	0.892			control	1	0.732															0.59	0.365
	control	2	0.809			control	2	0.518															0.746	0.664
	control	3	0.842			control	3	0.796															0.408	0.011
	control	4	0.825			control	4	0.864															0.891	0.88
	control	5	0.85			control	5	0.911															0.669	0.897
	control	6	0.896			control	6	0.74															0.79	0.417
	control	7	0.704			control	7	0.88															0.717	0.912
	control	8	0.832			control	8	0.915															0.764	0.754
	control	9	0.884			control	9	0.86															0.756	0.915
	control	10	0.824	0.8358		control	10	0.833	0.8049														0.789	0.57
	blebbistatin	1	0.848			blebbistatin	1	0.82															0.747	0.782
	blebbistatin	2	0.518			blebbistatin	2	0.844															0.46	0.885
	blebbistatin	3	0.796			blebbistatin	3	0.847															0.934	0.913
	blebbistatin	4	0.864			blebbistatin	4	0.832															0.415	0.906
	blebbistatin	5	0.911			blebbistatin	5	0.826															0.603	0.95
	blebbistatin	6	0.74			blebbistatin	6	0.805															0.782	0.809
	blebbistatin	7	0.88			blebbistatin	7	0.794															0.819	0.819
	blebbistatin	8	0.915			blebbistatin	8	0.948															0.772	0.819
	blebbistatin	9	0.86			blebbistatin	9	0.839															0.746	0.889
	blebbistatin	10	0.833	0.8165		blebbistatin	10	0.878	0.8433														0.867	0.895
	jasplakinolide	1	0.869			jasplakinolide	1	0.874															0.741	0.947
	jasplakinolide	2	0.879			jasplakinolide	2	0.732															0.742	0.939
	jasplakinolide	3	0.793			jasplakinolide	3	0.665															0.71	0.911
	jasplakinolide	4	0.784			jasplakinolide	4	0.746															0.855	0.914
	jasplakinolide	5	0.742			jasplakinolide	5	0.673															0.869	0.779
	jasplakinolide	6	0.738			jasplakinolide	6	0.674															0.843	0.899
	jasplakinolide	7	0.841			jasplakinolide	7	0.858															0.886	0.823
	jasplakinolide	8	0.833			jasplakinolide	8	0.701															0.551	0.889
	jasplakinolide	9	0.828			jasplakinolide	9	0.677															0.73	0.87
	jasplakinolide	10	0.843	0.815		jasplakinolide	10	0.833	0.7433														0.876	0.893
	smifh2	1	0.912			smifh2	1	0.903															0.912	0.903
	smifh3	2	0.864			smifh3	2	0.909															0.864	0.909
	smifh4	3	0.899			smifh4	3	0.739															0.899	0.739
	smifh5	4	0.838			smifh5	4	0.599															0.838	0.599
	smifh6	5	0.654			smifh6	5	0.93															0.654	0.93
	smifh7	6	0.927			smifh7	6	0.849															0.927	0.849
	smifh8	7	0.857			smifh8	7	0.873															0.857	0.873
	smifh9	8	0.914			smifh9	8	0.817															0.914	0.817
	smifh10	9	0.864			smifh10	9	0.823															0.864	0.823
	smifh11	10	0.767			smifh11	10	0.683	0.8125														0.767	0.683
	smifh12	11	0.864																				0.864
	smifh13	12	0.864	0.852																			0.864
																							0.717068	0.806475
																							0.213328	0.133392
																							t-Test: Two-Sample Assuming Unequal Variances
																								Variable 1	Variable 2
																							Mean	0.717068	0.806475
																							Variance	0.0455087	0.0177934
																							Observations	162	160
																							Hypothesized Mean Difference	0
																							df	271
																							t Stat	-4.51501
																							P(T<=t) one-tail	4.72623e-06
																							t Critical one-tail	1.6505
																							P(T<=t) two-tail	9.45247e-06
																							t Critical two-tail	1.96876
																							t-Test: Two-Sample Assuming Equal Variances
																								Variable 1	Variable 2
																							Mean	0.717068	0.806475
																							Variance	0.0455087	0.0177934
																							Observations	162	160
																							Pooled Variance	0.0317377
																							Hypothesized Mean Difference	0
																							df	320
																							t Stat	-4.50271
																							P(T<=t) one-tail	4.70523e-06
																							t Critical one-tail	1.64963
																							P(T<=t) two-tail	9.41046e-06
																							t Critical two-tail	1.9674
