# Supplementary material for: Mechanically induced topological transition of spectrin regulates its distribution in the mammalian cell cortex
Source: Nat Commun. 2024 Jul 8;15:5711. doi: 10.1038/s41467-024-49906-6 (PMC11231315; doi:10.1038/s41467-024-49906-6)
Supplement: Supplementary file 12 — Source data [file 41467_2024_49906_MOESM12_ESM.zip › Source Data Files/Source Data Supplementary/FigureS8/SF8F_center_spectrin.txt]

edge end 1	edge end 2	edge type	force spring
1	2	0	0.00265417397521479
1	12	0	-0.0040047830923414
2	3	0	0.00329019005605941
2	12	0	-0.00168978941076955
2	13	0	-0.00189283015375218
3	4	0	0.00377254719652144
3	13	0	-0.00163178217638708
3	14	0	-0.00179607381985741
4	5	0	0.00410632071981995
4	14	0	-0.00157723390100662
4	15	0	-0.00174719942247085
5	6	0	0.00422605100469951
5	15	0	-0.0015995245860092
5	16	0	-0.00166993490453176
6	7	0	0.00410632071981613
6	16	0	-0.00166993490453066
6	17	0	-0.00159952458601235
7	8	0	0.00377254719652463
7	17	0	-0.00174719942246471
7	18	0	-0.00157723390101009
8	9	0	0.00329019005605019
8	18	0	-0.00179607381985254
8	19	0	-0.00163178217639479
9	10	0	0.00265417397521241
9	19	0	-0.00189283015374793
9	20	0	-0.00168978941077049
10	20	0	-0.00400478309234484
12	13	0	0.00140592969882697
12	21	0	-0.00251895320470121
12	22	0	-0.00670849213071196
13	14	0	0.00283848145433928
13	22	0	-0.00224830426947545
13	23	0	-0.00459895419579142
14	15	0	0.00359804352611257
14	23	0	-0.002691191515813
14	24	0	-0.00387547874599779
15	16	0	0.00393216009326911
15	24	0	-0.00296499469388677
15	25	0	-0.00349465714162447
16	17	0	0.00393216009325829
16	25	0	-0.00321237204150433
16	26	0	-0.00321237204151076
17	18	0	0.00359804352611145
17	26	0	-0.00349465714162259
17	27	0	-0.00296499469388583
18	19	0	0.00283848145433103
18	27	0	-0.00387547874599544
18	28	0	-0.00269119151581315
19	20	0	0.00140592969883172
19	28	0	-0.00459895419579423
19	29	0	-0.00224830426946853
20	29	0	-0.00670849213071772
20	30	0	-0.00251895320469712
21	22	0	0.00481156073809466
21	32	0	-0.00567243629338725
22	23	0	0.00351788548921168
22	32	0	-0.0055505409198755
22	33	0	-0.00648743918504135
23	24	0	0.00368638492875588
23	33	0	-0.00434412789722973
23	34	0	-0.00589627239580375
24	25	0	0.00396360738253369
24	34	0	-0.00432727569011251
24	35	0	-0.00536940952875722
25	26	0	0.00407128898815926
25	35	0	-0.00457833529427516
25	36	0	-0.00493386642649335
26	27	0	0.00396360738253814
26	36	0	-0.00493386642650101
26	37	0	-0.00457833529427187
27	28	0	0.00368638492875015
27	37	0	-0.00536940952876097
27	38	0	-0.0043272756901111
28	29	0	0.00351788548922026
28	38	0	-0.00589627239580422
28	39	0	-0.00434412789722425
29	30	0	0.00481156073809928
29	39	0	-0.0064874391850415
29	40	0	-0.00555054091987628
30	40	0	-0.00567243629338476
32	33	0	0.00295221969560504
32	41	0	-0.00456225960220792
32	42	0	-0.0092804838214722
33	34	0	0.00376511999965161
33	42	0	-0.0052974009316492
33	43	0	-0.00810673796566606
34	35	0	0.00418159954148108
34	43	0	-0.00547026818050924
34	44	0	-0.00724020361263176
35	36	0	0.00437327754407015
35	44	0	-0.00575623494633681
35	45	0	-0.00661622055297983
36	37	0	0.00437327754406442
36	45	0	-0.00613500633064483
36	46	0	-0.00613500633064623
37	38	0	0.00418159954147725
37	46	0	-0.00661622055297983
37	47	0	-0.00575623494633915
38	39	0	0.00376511999965415
38	47	0	-0.00724020361263409
38	48	0	-0.00547026818051049
39	40	0	0.00295221969560424
39	48	0	-0.00810673796566186
39	49	0	-0.0052974009316467
40	49	0	-0.0092804838214722
40	50	0	-0.00456225960220792
41	42	0	0.00657944874920212
41	52	0	-0.00658304584197213
42	43	0	0.00522452474960364
42	52	0	-0.00831859832131169
42	53	0	-0.00830062946230955
43	44	0	0.00492707430834256
43	53	0	-0.00722738513540776
43	54	0	-0.00834666289624889
44	45	0	0.00492105124033915
44	54	0	-0.00700634194829626
44	55	0	-0.00793167308334691
45	46	0	0.00493799980973372
45	55	0	-0.00716247793828614
45	56	0	-0.00749688536608698
46	47	0	0.00492105124033277
46	56	0	-0.00749688536608931
46	57	0	-0.00716247793828458
47	48	0	0.00492707430834065
47	57	0	-0.00793167308334722
47	58	0	-0.00700634194830078
48	49	0	0.00522452474961162
48	58	0	-0.00834666289624905
48	59	0	-0.00722738513540698
49	50	0	0.00657944874920308
49	59	0	-0.00830062946230815
49	60	0	-0.00831859832131557
50	60	0	-0.00658304584197166
52	53	0	0.0039481936391447
52	61	0	-0.00596731194049532
52	62	0	-0.0103233152099679
53	54	0	0.00503211261455243
53	62	0	-0.00749991636145048
53	63	0	-0.00942131376201603
54	55	0	0.00531857993739095
54	63	0	-0.00782531572557904
54	64	0	-0.00889007269078042
55	56	0	0.0053951315053052
55	64	0	-0.00795931818088944
55	65	0	-0.00846673199856021
56	57	0	0.00539513150530137
56	65	0	-0.00815695531690185
56	66	0	-0.00815695531690231
57	58	0	0.00531857993737611
57	66	0	-0.00846673199856363
57	67	0	-0.00795931818089115
58	59	0	0.00503211261456264
58	67	0	-0.00889007269078244
58	68	0	-0.00782531572557266
59	60	0	0.00394819363914867
59	68	0	-0.00942131376201974
59	69	0	-0.00749991636145204
60	69	0	-0.0103233152099679
60	70	0	-0.00596731194049453
61	62	0	0.00753268161779647
61	72	0	-0.00666241408071976
62	63	0	0.00621661876221355
62	72	0	-0.00996420225115681
62	73	0	-0.00857161169475543
63	64	0	0.00591553416018475
63	73	0	-0.00905013125467406
63	74	0	-0.008900969408538
64	65	0	0.0058258953363829
64	74	0	-0.00873116155621772
64	75	0	-0.00880665804443362
65	66	0	0.00580307779380419
65	75	0	-0.00862985140484635
65	76	0	-0.00867116665355073
66	67	0	0.00582589533637635
66	76	0	-0.00867116665355135
66	77	0	-0.0086298514048476
67	68	0	0.0059155341601873
67	77	0	-0.00880665804443765
67	78	0	-0.00873116155621385
68	69	0	0.00621661876221419
68	78	0	-0.00890096940854172
68	79	0	-0.00905013125467018
69	70	0	0.00753268161779406
69	79	0	-0.00857161169475574
69	80	0	-0.00996420225115759
70	80	0	-0.00666241408071789
72	73	0	0.00430934476697313
72	81	0	-0.00666241408071821
72	82	0	-0.00996420225115573
73	74	0	0.00552773087985642
73	82	0	-0.00857161169475232
73	83	0	-0.0090501312546739
74	75	0	0.00583387346632254
74	83	0	-0.00890096940853599
74	84	0	-0.0087311615562171
75	76	0	0.00588939023870781
75	84	0	-0.00880665804443207
75	85	0	-0.00862985140484635
76	77	0	0.00588939023870398
76	85	0	-0.00867116665355073
76	86	0	-0.00867116665355135
77	78	0	0.00583387346633149
77	86	0	-0.0086298514048476
77	87	0	-0.00880665804443874
78	79	0	0.00552773087985195
78	87	0	-0.00873116155621493
78	88	0	-0.00890096940854111
79	80	0	0.00430934476696214
79	88	0	-0.00905013125467096
79	89	0	-0.00857161169475403
80	89	0	-0.00996420225115697
80	90	0	-0.00666241408071634
81	82	0	0.00753268161779502
81	92	0	-0.00596731194049391
82	83	0	0.00621661876221387
82	92	0	-0.0103233152099648
82	93	0	-0.00749991636145126
83	84	0	0.00591553416018603
83	93	0	-0.00942131376201417
83	94	0	-0.00782531572558059
84	85	0	0.00582589533638338
84	94	0	-0.00889007269078057
84	95	0	-0.00795931818089084
85	86	0	0.00580307779380419
85	95	0	-0.00846673199855943
85	96	0	-0.00815695531690076
86	87	0	0.00582589533637635
86	96	0	-0.00815695531690138
86	97	0	-0.00846673199856285
87	88	0	0.00591553416018858
87	97	0	-0.00795931818089084
87	98	0	-0.00889007269078228
88	89	0	0.00621661876221419
88	98	0	-0.00782531572557546
88	99	0	-0.00942131376201804
89	90	0	0.00753268161779406
89	99	0	-0.00749991636145266
89	100	0	-0.0103233152099645
90	100	0	-0.00596731194049344
92	93	0	0.00394819363914565
92	101	0	-0.00658304584196527
92	102	0	-0.00831859832130765
93	94	0	0.00503211261455355
93	102	0	-0.00830062946230474
93	103	0	-0.0072273851354076
94	95	0	0.00531857993739223
94	103	0	-0.00834666289624765
94	104	0	-0.00700634194829891
95	96	0	0.00539513150530648
95	104	0	-0.00793167308334893
95	105	0	-0.00716247793828489
96	97	0	0.00539513150530265
96	105	0	-0.00749688536608869
96	106	0	-0.00749688536608993
97	98	0	0.00531857993737755
97	106	0	-0.00716247793828334
97	107	0	-0.00793167308334924
98	99	0	0.00503211261456264
98	107	0	-0.00700634194830249
98	108	0	-0.00834666289624594
99	100	0	0.00394819363914995
99	108	0	-0.00722738513540589
99	109	0	-0.00830062946230179
100	109	0	-0.00831859832130951
100	110	0	-0.0065830458419659
101	102	0	0.00657944874920132
101	112	0	-0.00456225960221762
102	103	0	0.00522452474960428
102	112	0	-0.00928048382147747
102	113	0	-0.00529740093164748
103	104	0	0.00492707430834193
103	113	0	-0.00810673796565813
103	114	0	-0.00547026818051252
104	105	0	0.00492105124034297
104	114	0	-0.00724020361263098
104	115	0	-0.00575623494634211
105	106	0	0.00493799980973245
105	115	0	-0.00661622055298731
105	116	0	-0.00613500633063625
106	107	0	0.0049210512403366
106	116	0	-0.0061350063306375
106	117	0	-0.00661622055298731
107	108	0	0.0049270743083381
107	117	0	-0.00575623494634102
107	118	0	-0.00724020361263223
108	109	0	0.00522452474961162
108	118	0	-0.00547026818051096
108	119	0	-0.00810673796565596
109	110	0	0.00657944874920052
109	119	0	-0.00529740093164717
109	120	0	-0.00928048382147561
110	120	0	-0.00456225960221574
112	113	0	0.00295221969560392
112	121	0	-0.00567243629338351
112	122	0	-0.00555054091987129
113	114	0	0.00376511999965224
113	122	0	-0.006487439185044
113	123	0	-0.00434412789723677
114	115	0	0.00418159954148171
114	123	0	-0.00589627239580094
114	124	0	-0.00432727569012018
115	116	0	0.00437327754407142
115	124	0	-0.0053694095287605
115	125	0	-0.00457833529426561
116	117	0	0.00437327754406442
116	125	0	-0.00493386642650179
116	126	0	-0.00493386642650852
117	118	0	0.00418159954147725
117	126	0	-0.00457833529426436
117	127	0	-0.00536940952876363
118	119	0	0.00376511999965542
118	127	0	-0.00432727569012127
118	128	0	-0.00589627239580078
119	120	0	0.00295221969560424
119	128	0	-0.00434412789722863
119	129	0	-0.00648743918504275
120	129	0	-0.00555054091987238
120	130	0	-0.00567243629338257
121	122	0	0.0048115607380988
121	132	0	-0.00251895320469917
122	123	0	0.00351788548921199
122	132	0	-0.00670849213071367
122	133	0	-0.00224830426948519
123	124	0	0.00368638492875843
123	133	0	-0.0045989541957958
123	134	0	-0.00269119151581048
124	125	0	0.00396360738253178
124	134	0	-0.00387547874598415
124	135	0	-0.0029649946938896
125	126	0	0.00407128898816117
125	135	0	-0.00349465714163623
125	136	0	-0.00321237204151641
126	127	0	0.00396360738253687
126	136	0	-0.00321237204152331
126	137	0	-0.00349465714163403
127	128	0	0.00368638492875143
127	137	0	-0.00296499469388944
127	138	0	-0.00387547874598353
128	129	0	0.00351788548921772
128	138	0	-0.00269119151581237
128	139	0	-0.0045989541958008
129	130	0	0.00481156073810311
129	139	0	-0.00224830426947953
129	140	0	-0.00670849213071632
130	140	0	-0.0025189532046965
132	133	0	0.0014059296988284
132	141	0	-0.00400478309233842
132	142	0	-0.00168978941076546
133	134	0	0.00283848145434182
133	142	0	-0.00189283015374683
133	143	0	-0.00163178217640218
134	135	0	0.00359804352610891
134	143	0	-0.00179607381988117
134	144	0	-0.00157723390100584
135	136	0	0.00393216009327165
135	144	0	-0.00174719942245921
135	145	0	-0.00159952458601014
136	137	0	0.00393216009326211
136	145	0	-0.00166993490453334
136	146	0	-0.00166993490453239
137	138	0	0.0035980435261062
137	146	0	-0.0015995245860114
137	147	0	-0.00174719942245417
138	139	0	0.00283848145433214
138	147	0	-0.00157723390100993
138	148	0	-0.00179607381987472
139	140	0	0.00140592969883426
139	148	0	-0.00163178217640691
139	149	0	-0.00189283015374227
140	149	0	-0.00168978941076719
140	150	0	-0.00400478309234108
141	142	0	0.00265417397520987
142	143	0	0.00329019005605814
143	144	0	0.00377254719652144
144	145	0	0.00410632071981629
145	146	0	0.00422605100469888
146	147	0	0.00410632071981486
147	148	0	0.00377254719652224
148	149	0	0.00329019005604892
149	150	0	0.00265417397520987
