# Supplementary material for: Mechanically induced topological transition of spectrin regulates its distribution in the mammalian cell cortex
Source: Nat Commun. 2024 Jul 8;15:5711. doi: 10.1038/s41467-024-49906-6 (PMC11231315; doi:10.1038/s41467-024-49906-6)
Supplement: Supplementary file 12 — Source data [file 41467_2024_49906_MOESM12_ESM.zip › Source Data Files/Source Data Supplementary/FigureS8/FigureS8e.xlsx]

## Sheet: Sheet1
Spectrin Clusters	AVG	SD	N	Actin Clusters	AVG	SD	N
	0.875664	0.0436551	5		0.93338	0.0315427	5
	0.87612	0.0681834	5		0.957002	0.0349709	5
	0.947704	0.0580245	5		0.994327	0.029094	5
	0.940191	0.0665981	5		0.99352	0.0296822	5
	0.967932	0.0308886	5		1.0037	0.0172146	5
	1.03965	0.0286911	5		1.0095	0.017757	5
	1.06417	0.0472115	5		1.01385	0.0239206	5
	1.0402	0.0542412	5		1.01385	0.0247565	5
	1.05929	0.0632319	5		1.02097	0.0285775	5
	1.09329	0.066486	5		1.03361	0.0238099	5
	1.09578	0.0563828	5		1.02628	0.0299517	5
	1.09316	0.0860065	5		1.00303	0.027896	5
	1.12668	0.086824	5		1.03229	0.0139995	5
	1.12618	0.0854493	5		1.03486	0.0236482	5
	1.13758	0.109801	5		1.02711	0.0284483	5
	1.15373	0.139678	5		1.03356	0.0222481	5
	1.17869	0.100136	5		1.01478	0.0377586	5
	1.20008	0.142972	5		1.0132	0.036942	5
	1.19744	0.140183	5		1.00689	0.0381181	5
	1.17247	0.106773	5		1.01743	0.0338439	5
	1.18797	0.1066	5		1.00871	0.030901	5
	1.19224	0.12516	5		1.00927	0.0281543	5
	1.15557	0.137368	5		1.00046	0.0551923	5
	1.19521	0.16114	5		0.999629	0.0511632	5
	1.21929	0.197115	5		1.00633	0.0472719	5
	1.21548	0.180175	5		1.00861	0.0687366	5
	1.25535	0.174903	5		0.996082	0.0624886	5
	1.29067	0.208232	5		0.996341	0.0632826	5
	1.28258	0.183349	5		0.978176	0.0904704	5
	1.29464	0.191683	5		0.969055	0.0849572	5
	1.34478	0.177461	5		0.982685	0.0761394	5
	1.33237	0.131409	5		0.961176	0.092875	5
	1.3504	0.2143	5		0.963939	0.0857585	5
	1.3396	0.174205	5		0.963187	0.113033	5
	1.37969	0.140237	5		0.963667	0.118775	5
	1.38239	0.126985	5		0.954743	0.116799	5
	1.3505	0.162978	5		0.955412	0.118373	5
	1.34938	0.169185	5		0.956335	0.109505	5
	1.33237	0.160469	5		0.949565	0.107924	5
	1.34631	0.148898	5		0.950912	0.101117	5
	1.44383	0.232578	5		0.946283	0.0899337	5
	1.42254	0.177122	5		0.945543	0.10359	5
	1.46824	0.2744	5		0.95638	0.107562	5
	1.44289	0.277003	5		0.943697	0.093788	5
	1.43092	0.251974	5		0.95006	0.0916024	5
	1.47277	0.261318	5		0.951951	0.0976755	5
	1.4837	0.256209	5		0.938756	0.10172	5
	1.49202	0.295776	5		0.935582	0.0875259	5
	1.54041	0.374319	5		0.940619	0.0938073	5
	1.52855	0.318448	5		0.905485	0.115986	5
	1.51568	0.344868	5		0.939278	0.106763	5
	1.50881	0.393906	5		0.946907	0.0994563	5
	1.60938	0.37995	5		0.939151	0.112786	5
	1.62421	0.383018	5		0.940467	0.115481	5
	1.56924	0.325126	5		0.943685	0.107799	5
	1.59348	0.410485	5		0.943862	0.0999405	5
	1.60564	0.41924	5		0.944053	0.0857548	5
	1.56347	0.338523	5		0.941827	0.0823554	5
	1.58474	0.372542	5		0.919873	0.0811445	5
	1.65019	0.775742	5		0.811247	0.256287	5
	1.50708	0.790062	5		0.770009	0.258882	5
	1.34056	0.712261	5		0.717622	0.224886	5
	1.14057	0.579608	5		0.682135	0.194116	5
	1.0312	0.453712	5		0.647255	0.158898	5
	0.928243	0.346015	5		0.626799	0.130609	5
	0.807437	0.270614	5		0.594777	0.116043	5
	0.761579	0.259086	5		0.583483	0.109375	5
	0.729407	0.270074	5		0.571232	0.113439	5
	0.679615	0.288554	5		0.558918	0.109349	5
	0.651309	0.28679	5		0.548479	0.120475	5
	0.637775	0.304785	5		0.538409	0.137272	5
	0.616069	0.325328	5		0.527893	0.144772	5
	0.602877	0.352412	5		0.523551	0.138959	5
	0.584922	0.36747	5		0.514456	0.143603	5
	0.559795	0.343685	5		0.500887	0.15202	5
	0.551987	0.366242	5		0.491425	0.15582	5
	0.517297	0.363819	5		0.483715	0.152258	5
	0.536458	0.384674	5		0.473924	0.149592	5
	0.508847	0.357789	5		0.474558	0.147688	5
	0.506056	0.362591	5		0.459331	0.141719	5
	0.484898	0.353743	5		0.459854	0.155876	5
	0.482809	0.357914	5		0.443523	0.139952	5
	0.46756	0.352945	5		0.443068	0.145155	5
	0.465899	0.358172	5		0.434643	0.143943	5
	0.4573	0.362333	5		0.421283	0.152469	5
	0.464011	0.370845	5		0.416327	0.147748	5
	0.456927	0.356524	5		0.423346	0.142147	5
	0.449531	0.368382	5		0.416429	0.154187	5
	0.42715	0.344611	5		0.412309	0.145199	5
	0.421495	0.344884	5		0.412174	0.149683	5
	0.425739	0.353871	5		0.414793	0.162719	5
	0.425949	0.355243	5		0.396551	0.155989	5
	0.40494	0.334576	5		0.387925	0.159031	5
	0.413673	0.349346	5		0.394935	0.155673	5
	0.42046	0.3616	5		0.376873	0.156397	5
	0.41343	0.3602	5		0.384757	0.151014	5
	0.404013	0.341495	5		0.367234	0.145815	5
	0.407045	0.353192	5		0.373589	0.165327	5
	0.395209	0.342467	5		0.372718	0.150608	5
	0.396531	0.352014	5		0.37351	0.162053	5
	0.39853	0.353524	5		0.374447	0.165554	5
	0.39135	0.351349	5		0.376112	0.158444	5
	0.378059	0.340839	5		0.379486	0.159945	5
	0.38694	0.347944	5		0.37825	0.161072	5
	0.392473	0.353905	5		0.387004	0.169016	5
	0.381961	0.351116	5		0.385821	0.170439	5
	0.373135	0.340986	5		0.374452	0.16179	5
	0.385755	0.356342	5		0.380778	0.151242	5
	0.382668	0.356776	5		0.375742	0.14549	5
	0.384665	0.352821	5		0.377647	0.164612	5
	0.386358	0.35251	5		0.377745	0.165909	5
	0.389864	0.366308	5		0.371023	0.17049	5
	0.388769	0.371699	5		0.374015	0.183461	5
	0.418607	0.39583	5		0.38024	0.183683	5
	0.400907	0.376318	5		0.386512	0.168451	5
	0.37735	0.355773	5		0.395163	0.18043	5
	0.384734	0.351312	5		0.394355	0.182963	5
	0.514144	0.453362	5		0.497945	0.21994	5
	0.537622	0.432548	5		0.528894	0.216531	5
	0.569299	0.419483	5		0.542234	0.227698	5
	0.621855	0.409017	5		0.523276	0.211728	5
	0.658305	0.433834	5		0.525215	0.222626	5
	0.675029	0.421148	5		0.524613	0.2303	5
	0.693011	0.426114	5		0.510334	0.212827	5
	0.629825	0.40931	5		0.510549	0.218913	5
	0.674985	0.422525	5		0.505678	0.216524	5
	0.6807	0.418089	5		0.502492	0.21593	5
	0.655058	0.401926	5		0.500231	0.2131	5
	0.661839	0.408316	5		0.502782	0.204269	5
	0.664573	0.388567	5		0.496126	0.202361	5
	0.652491	0.384217	5		0.487294	0.194828	5
	0.651293	0.378464	5		0.502352	0.207571	5
	0.670168	0.405405	5		0.500237	0.207971	5
	0.676051	0.411402	5		0.501548	0.212994	5
	0.666488	0.404423	5		0.501404	0.20806	5
	0.655337	0.395923	5		0.492631	0.198887	5
	0.615837	0.384201	5		0.479162	0.196646	5
	0.621266	0.390765	5		0.466487	0.193647	5
	0.633981	0.387472	5		0.476342	0.189476	5
	0.62002	0.380365	5		0.465246	0.187583	5
	0.618276	0.376348	5		0.462718	0.191822	5
	0.592447	0.37377	5		0.454534	0.185852	5
	0.604261	0.368145	5		0.443886	0.182498	5
	0.612217	0.386618	5		0.440787	0.182924	5
	0.585593	0.386919	5		0.432577	0.182184	5
	0.602737	0.386824	5		0.420675	0.172945	5
	0.594188	0.391815	5		0.414193	0.168238	5
	0.602878	0.377808	5		0.417913	0.166333	5
	0.576205	0.369077	5		0.405486	0.164618	5
	0.56111	0.376983	5		0.406192	0.163109	5
	0.535266	0.356598	5		0.404189	0.166917	5
	0.547541	0.355108	5		0.412323	0.17106	5
	0.540663	0.359587	5		0.402305	0.170923	5
	0.533476	0.38335	5		0.402604	0.168803	5
	0.530064	0.369584	5		0.402471	0.170756	5
	0.525597	0.376108	5		0.403906	0.16969	5
	0.516845	0.36162	5		0.400751	0.171796	5
	0.510918	0.343516	5		0.396862	0.174833	5
	0.531051	0.356526	5		0.405256	0.186364	5
	0.531576	0.365051	5		0.400483	0.186711	5
	0.523471	0.373063	5		0.384156	0.180007	5
	0.50009	0.357478	5		0.396255	0.178107	5
	0.508568	0.374731	5		0.392108	0.176161	5
	0.502082	0.359572	5		0.392066	0.176912	5
	0.499406	0.363924	5		0.398814	0.175117	5
	0.49688	0.363533	5		0.396655	0.169266	5
	0.514799	0.380629	5		0.404397	0.166352	5
	0.515308	0.378398	5		0.388477	0.152974	5
	0.51532	0.367025	5		0.394007	0.158138	5
	0.511845	0.374018	5		0.390174	0.155819	5
	0.494031	0.357693	5		0.390122	0.155668	5
	0.480313	0.352041	5		0.391493	0.151478	5
	0.499977	0.356013	5		0.38831	0.150647	5
	0.478888	0.339088	5		0.383199	0.152914	5
	0.478461	0.336785	5		0.385718	0.159424	5
	0.497556	0.347102	5		0.388115	0.158212	5
	0.367545	0.394595	5		0.302906	0.230591	5
	0.439536	0.480768	2		0.194055	0.234575	3
