# Supplementary material for: Mechanically induced topological transition of spectrin regulates its distribution in the mammalian cell cortex
Source: Nat Commun. 2024 Jul 8;15:5711. doi: 10.1038/s41467-024-49906-6 (PMC11231315; doi:10.1038/s41467-024-49906-6)
Supplement: Supplementary file 12 — Source data [file 41467_2024_49906_MOESM12_ESM.zip › Source Data Files/Source Data Supplementary/FigureS8/SF8F_left_actin.txt]

actin x	actin y
623.538290724796	432
623.538290724796	576
623.538290724796	720
623.538290724796	864
623.538290724796	1008
623.538290724796	1152
623.538290724796	1296
623.538290724796	1440
623.538290724796	1584
623.538290724796	1728
748.245948869755	432
748.245948869755	504
748.245948869755	648
748.245948869755	792
748.245948869755	936
748.245948869755	1080
748.245948869755	1224
748.245948869755	1368
748.245948869755	1512
748.245948869755	1656
872.953607014714	432
872.953607014714	576
872.953607014714	720
872.953607014714	864
872.953607014714	1008
872.953607014714	1152
872.953607014714	1296
872.953607014714	1440
872.953607014714	1584
872.953607014714	1728
997.661265159673	432
997.661265159673	504
997.661265159673	648
997.661265159673	792
997.661265159673	936
997.661265159673	1080
997.661265159673	1224
997.661265159673	1368
997.661265159673	1512
997.661265159673	1656
1122.36892330463	432
1122.36892330463	576
1122.36892330463	720
1122.36892330463	864
1122.36892330463	1008
1122.36892330463	1152
1122.36892330463	1296
1122.36892330463	1440
1122.36892330463	1584
1122.36892330463	1728
1247.07658144959	432
1247.07658144959	504
1247.07658144959	648
1247.07658144959	792
1247.07658144959	936
1247.07658144959	1080
1247.07658144959	1224
1247.07658144959	1368
1247.07658144959	1512
1247.07658144959	1656
1371.78423959455	432
1371.78423959455	576
1371.78423959455	720
1371.78423959455	864
1371.78423959455	1008
1371.78423959455	1152
1371.78423959455	1296
1371.78423959455	1440
1371.78423959455	1584
1371.78423959455	1728
1496.49189773951	432
1496.49189773951	504
1496.49189773951	648
1496.49189773951	792
1496.49189773951	936
1496.49189773951	1080
1496.49189773951	1224
1496.49189773951	1368
1496.49189773951	1512
1496.49189773951	1656
1621.19955588447	432
1621.19955588447	576
1621.19955588447	720
1621.19955588447	864
1621.19955588447	1008
1621.19955588447	1152
1621.19955588447	1296
1621.19955588447	1440
1621.19955588447	1584
1621.19955588447	1728
1745.90721402943	432
1745.90721402943	504
1745.90721402943	648
1745.90721402943	792
1745.90721402943	936
1745.90721402943	1080
1745.90721402943	1224
1745.90721402943	1368
1745.90721402943	1512
1745.90721402943	1656
1870.61487217439	432
1870.61487217439	576
1870.61487217439	720
1870.61487217439	864
1870.61487217439	1008
1870.61487217439	1152
1870.61487217439	1296
1870.61487217439	1440
1870.61487217439	1584
1870.61487217439	1728
1995.32253031935	432
1995.32253031935	504
1995.32253031935	648
1995.32253031935	792
1995.32253031935	936
1995.32253031935	1080
1995.32253031935	1224
1995.32253031935	1368
1995.32253031935	1512
1995.32253031935	1656
2120.03018846431	432
2120.03018846431	576
2120.03018846431	720
2120.03018846431	864
2120.03018846431	1008
2120.03018846431	1152
2120.03018846431	1296
2120.03018846431	1440
2120.03018846431	1584
2120.03018846431	1728
2244.73784660927	432
2244.73784660927	504
2244.73784660927	648
2244.73784660927	792
2244.73784660927	936
2244.73784660927	1080
2244.73784660927	1224
2244.73784660927	1368
2244.73784660927	1512
2244.73784660927	1656
2369.44550475422	432
2369.44550475422	576
2369.44550475422	720
2369.44550475422	864
2369.44550475422	1008
2369.44550475422	1152
2369.44550475422	1296
2369.44550475422	1440
2369.44550475422	1584
2369.44550475422	1728
