# Supplementary material for: Mechanically induced topological transition of spectrin regulates its distribution in the mammalian cell cortex
Source: Nat Commun. 2024 Jul 8;15:5711. doi: 10.1038/s41467-024-49906-6 (PMC11231315; doi:10.1038/s41467-024-49906-6)
Supplement: Supplementary file 12 — Source data [file 41467_2024_49906_MOESM12_ESM.zip › Source Data Files/Source Data Supplementary/FigureS8/SF8F_right_spectrin.txt]

edge end 1	edge end 2	edge type	force spring
1	2	0	-0.166666666666667
1	12	0	-0.166666666666667
2	3	0	-0.166666666666667
2	12	0	-0.166666666666667
2	13	0	-0.166666666666667
3	4	0	-0.166666666666667
3	13	0	-0.166666666666667
3	14	0	-0.166666666666667
4	5	0	-0.166666666666667
4	14	0	-0.166666666666667
4	15	0	-0.166666666666667
5	6	0	-0.166666666666667
5	15	0	-0.166666666666667
5	16	0	-0.166666666666667
6	7	0	-0.166666666666667
6	16	0	-0.166666666666667
6	17	0	-0.166666666666667
7	8	0	-0.166666666666667
7	17	0	-0.166666666666667
7	18	0	-0.166666666666667
8	9	0	-0.166666666666667
8	18	0	-0.166666666666667
8	19	0	-0.166666666666667
9	10	0	-0.166666666666667
9	19	0	-0.166666666666667
9	20	0	-0.166666666666667
10	20	0	-0.166666666666667
12	13	0	-0.166666666666667
12	21	0	-0.166666666666667
12	22	0	-0.166666666666667
13	14	0	-0.166666666666667
13	22	0	-0.166666666666667
13	23	0	-0.166666666666667
14	15	0	-0.166666666666667
14	23	0	-0.166666666666667
14	24	0	-0.166666666666667
15	16	0	-0.166666666666667
15	24	0	-0.166666666666667
15	25	0	-0.166666666666667
16	17	0	-0.166666666666667
16	25	0	-0.166666666666667
16	26	0	-0.166666666666667
17	18	0	-0.166666666666667
17	26	0	-0.166666666666667
17	27	0	-0.166666666666667
18	19	0	-0.166666666666667
18	27	0	-0.166666666666667
18	28	0	-0.166666666666667
19	20	0	-0.166666666666667
19	28	0	-0.166666666666667
19	29	0	-0.166666666666667
20	29	0	-0.166666666666667
20	30	0	-0.166666666666667
21	22	0	-0.166666666666667
21	32	0	-0.166666666666667
22	23	0	-0.166666666666667
22	32	0	-0.166666666666667
22	33	0	-0.166666666666667
23	24	0	-0.166666666666667
23	33	0	-0.166666666666667
23	34	0	-0.166666666666667
24	25	0	-0.166666666666667
24	34	0	-0.166666666666667
24	35	0	-0.166666666666667
25	26	0	-0.166666666666667
25	35	0	-0.166666666666667
25	36	0	-0.166666666666667
26	27	0	-0.166666666666667
26	36	0	-0.166666666666667
26	37	0	-0.166666666666667
27	28	0	-0.166666666666667
27	37	0	-0.166666666666667
27	38	0	-0.166666666666667
28	29	0	-0.166666666666667
28	38	0	-0.166666666666667
28	39	0	-0.166666666666667
29	30	0	-0.166666666666667
29	39	0	-0.166666666666667
29	40	0	-0.166666666666667
30	40	0	-0.166666666666667
32	33	0	-0.166666666666667
32	41	0	-0.166666666666667
32	42	0	-0.166666666666667
33	34	0	-0.166666666666667
33	42	0	-0.166666666666667
33	43	0	-0.166666666666667
34	35	0	-0.166666666666667
34	43	0	-0.166666666666667
34	44	0	-0.166666666666667
35	36	0	-0.166666666666667
35	44	0	-0.166666666666667
35	45	0	-0.166666666666667
36	37	0	-0.166666666666667
36	45	0	-0.166666666666667
36	46	0	-0.166666666666667
37	38	0	-0.166666666666667
37	46	0	-0.166666666666667
37	47	0	-0.166666666666667
38	39	0	-0.166666666666667
38	47	0	-0.166666666666667
38	48	0	-0.166666666666667
39	40	0	-0.166666666666667
39	48	0	-0.166666666666667
39	49	0	-0.166666666666667
40	49	0	-0.166666666666667
40	50	0	-0.166666666666667
41	42	0	-0.166666666666667
41	52	0	-0.166666666666667
42	43	0	-0.166666666666667
42	52	0	-0.166666666666667
42	53	0	-0.166666666666667
43	44	0	-0.166666666666667
43	53	0	-0.166666666666667
43	54	0	-0.166666666666667
44	45	0	-0.166666666666667
44	54	0	-0.166666666666667
44	55	0	-0.166666666666667
45	46	0	-0.166666666666667
45	55	0	-0.166666666666667
45	56	0	-0.166666666666667
46	47	0	-0.166666666666667
46	56	0	-0.166666666666667
46	57	0	-0.166666666666667
47	48	0	-0.166666666666667
47	57	0	-0.166666666666667
47	58	0	-0.166666666666667
48	49	0	-0.166666666666667
48	58	0	-0.166666666666667
48	59	0	-0.166666666666667
49	50	0	-0.166666666666667
49	59	0	-0.166666666666667
49	60	0	-0.166666666666667
50	60	0	-0.166666666666667
52	53	0	-0.166666666666667
52	61	0	-0.166666666666667
52	62	0	-0.166666666666667
53	54	0	-0.166666666666667
53	62	0	-0.166666666666667
53	63	0	-0.166666666666667
54	55	0	-0.166666666666667
54	63	0	-0.166666666666667
54	64	0	-0.166666666666667
55	56	0	-0.166666666666667
55	64	0	-0.166666666666667
55	65	0	-0.166666666666667
56	57	0	-0.166666666666667
56	65	0	-0.166666666666667
56	66	0	-0.166666666666667
57	58	0	-0.166666666666667
57	66	0	-0.166666666666667
57	67	0	-0.166666666666667
58	59	0	-0.166666666666667
58	67	0	-0.166666666666667
58	68	0	-0.166666666666667
59	60	0	-0.166666666666667
59	68	0	-0.166666666666667
59	69	0	-0.166666666666667
60	69	0	-0.166666666666667
60	70	0	-0.166666666666667
61	62	0	-0.166666666666667
61	72	0	-0.166666666666667
62	63	0	-0.166666666666667
62	72	0	-0.166666666666667
62	73	0	-0.166666666666667
63	64	0	-0.166666666666667
63	73	0	-0.166666666666667
63	74	0	-0.166666666666667
64	65	0	-0.166666666666667
64	74	0	-0.166666666666667
64	75	0	-0.166666666666667
65	66	0	-0.166666666666667
65	75	0	-0.166666666666667
65	76	0	-0.166666666666667
66	67	0	-0.166666666666667
66	76	0	-0.166666666666667
66	77	0	-0.166666666666667
67	68	0	-0.166666666666667
67	77	0	-0.166666666666667
67	78	0	-0.166666666666667
68	69	0	-0.166666666666667
68	78	0	-0.166666666666667
68	79	0	-0.166666666666667
69	70	0	-0.166666666666667
69	79	0	-0.166666666666667
69	80	0	-0.166666666666667
70	80	0	-0.166666666666667
72	73	0	-0.166666666666667
72	81	0	-0.166666666666667
72	82	0	-0.166666666666667
73	74	0	-0.166666666666667
73	82	0	-0.166666666666667
73	83	0	-0.166666666666667
74	75	0	-0.166666666666667
74	83	0	-0.166666666666667
74	84	0	-0.166666666666667
75	76	0	-0.166666666666667
75	84	0	-0.166666666666667
75	85	0	-0.166666666666667
76	77	0	-0.166666666666667
76	85	0	-0.166666666666667
76	86	0	-0.166666666666667
77	78	0	-0.166666666666667
77	86	0	-0.166666666666667
77	87	0	-0.166666666666667
78	79	0	-0.166666666666667
78	87	0	-0.166666666666667
78	88	0	-0.166666666666667
79	80	0	-0.166666666666667
79	88	0	-0.166666666666667
79	89	0	-0.166666666666667
80	89	0	-0.166666666666667
80	90	0	-0.166666666666667
81	82	0	-0.166666666666667
81	92	0	-0.166666666666667
82	83	0	-0.166666666666667
82	92	0	-0.166666666666667
82	93	0	-0.166666666666667
83	84	0	-0.166666666666667
83	93	0	-0.166666666666667
83	94	0	-0.166666666666667
84	85	0	-0.166666666666667
84	94	0	-0.166666666666667
84	95	0	-0.166666666666667
85	86	0	-0.166666666666667
85	95	0	-0.166666666666667
85	96	0	-0.166666666666667
86	87	0	-0.166666666666667
86	96	0	-0.166666666666667
86	97	0	-0.166666666666667
87	88	0	-0.166666666666667
87	97	0	-0.166666666666667
87	98	0	-0.166666666666667
88	89	0	-0.166666666666667
88	98	0	-0.166666666666667
88	99	0	-0.166666666666667
89	90	0	-0.166666666666667
89	99	0	-0.166666666666667
89	100	0	-0.166666666666667
90	100	0	-0.166666666666667
92	93	0	-0.166666666666667
92	101	0	-0.166666666666667
92	102	0	-0.166666666666667
93	94	0	-0.166666666666667
93	102	0	-0.166666666666667
93	103	0	-0.166666666666667
94	95	0	-0.166666666666667
94	103	0	-0.166666666666667
94	104	0	-0.166666666666667
95	96	0	-0.166666666666667
95	104	0	-0.166666666666667
95	105	0	-0.166666666666667
96	97	0	-0.166666666666667
96	105	0	-0.166666666666667
96	106	0	-0.166666666666667
97	98	0	-0.166666666666667
97	106	0	-0.166666666666667
97	107	0	-0.166666666666667
98	99	0	-0.166666666666667
98	107	0	-0.166666666666667
98	108	0	-0.166666666666667
99	100	0	-0.166666666666667
99	108	0	-0.166666666666667
99	109	0	-0.166666666666667
100	109	0	-0.166666666666667
100	110	0	-0.166666666666667
101	102	0	-0.166666666666667
101	112	0	-0.166666666666667
102	103	0	-0.166666666666667
102	112	0	-0.166666666666667
102	113	0	-0.166666666666667
103	104	0	-0.166666666666667
103	113	0	-0.166666666666667
103	114	0	-0.166666666666667
104	105	0	-0.166666666666667
104	114	0	-0.166666666666667
104	115	0	-0.166666666666667
105	106	0	-0.166666666666667
105	115	0	-0.166666666666667
105	116	0	-0.166666666666667
106	107	0	-0.166666666666667
106	116	0	-0.166666666666667
106	117	0	-0.166666666666667
107	108	0	-0.166666666666667
107	117	0	-0.166666666666667
107	118	0	-0.166666666666667
108	109	0	-0.166666666666667
108	118	0	-0.166666666666667
108	119	0	-0.166666666666667
109	110	0	-0.166666666666667
109	119	0	-0.166666666666667
109	120	0	-0.166666666666667
110	120	0	-0.166666666666667
112	113	0	-0.166666666666667
112	121	0	-0.166666666666667
112	122	0	-0.166666666666667
113	114	0	-0.166666666666667
113	122	0	-0.166666666666667
113	123	0	-0.166666666666667
114	115	0	-0.166666666666667
114	123	0	-0.166666666666667
114	124	0	-0.166666666666667
115	116	0	-0.166666666666667
115	124	0	-0.166666666666667
115	125	0	-0.166666666666667
116	117	0	-0.166666666666667
116	125	0	-0.166666666666667
116	126	0	-0.166666666666667
117	118	0	-0.166666666666667
117	126	0	-0.166666666666667
117	127	0	-0.166666666666667
118	119	0	-0.166666666666667
118	127	0	-0.166666666666667
118	128	0	-0.166666666666667
119	120	0	-0.166666666666667
119	128	0	-0.166666666666667
119	129	0	-0.166666666666667
120	129	0	-0.166666666666667
120	130	0	-0.166666666666667
121	122	0	-0.166666666666667
121	132	0	-0.166666666666667
122	123	0	-0.166666666666667
122	132	0	-0.166666666666667
122	133	0	-0.166666666666667
123	124	0	-0.166666666666667
123	133	0	-0.166666666666667
123	134	0	-0.166666666666667
124	125	0	-0.166666666666667
124	134	0	-0.166666666666667
124	135	0	-0.166666666666667
125	126	0	-0.166666666666667
125	135	0	-0.166666666666667
125	136	0	-0.166666666666667
126	127	0	-0.166666666666667
126	136	0	-0.166666666666667
126	137	0	-0.166666666666667
127	128	0	-0.166666666666667
127	137	0	-0.166666666666667
127	138	0	-0.166666666666667
128	129	0	-0.166666666666667
128	138	0	-0.166666666666667
128	139	0	-0.166666666666667
129	130	0	-0.166666666666667
129	139	0	-0.166666666666667
129	140	0	-0.166666666666667
130	140	0	-0.166666666666667
132	133	0	-0.166666666666667
132	141	0	-0.166666666666667
132	142	0	-0.166666666666667
133	134	0	-0.166666666666667
133	142	0	-0.166666666666667
133	143	0	-0.166666666666667
134	135	0	-0.166666666666667
134	143	0	-0.166666666666667
134	144	0	-0.166666666666667
135	136	0	-0.166666666666667
135	144	0	-0.166666666666667
135	145	0	-0.166666666666667
136	137	0	-0.166666666666667
136	145	0	-0.166666666666667
136	146	0	-0.166666666666667
137	138	0	-0.166666666666667
137	146	0	-0.166666666666667
137	147	0	-0.166666666666667
138	139	0	-0.166666666666667
138	147	0	-0.166666666666667
138	148	0	-0.166666666666667
139	140	0	-0.166666666666667
139	148	0	-0.166666666666667
139	149	0	-0.166666666666667
140	149	0	-0.166666666666667
140	150	0	-0.166666666666667
141	142	0	-0.166666666666667
142	143	0	-0.166666666666667
143	144	0	-0.166666666666667
144	145	0	-0.166666666666667
145	146	0	-0.166666666666667
146	147	0	-0.166666666666667
147	148	0	-0.166666666666667
148	149	0	-0.166666666666667
149	150	0	-0.166666666666667
