# Supplementary material for: Mechanically induced topological transition of spectrin regulates its distribution in the mammalian cell cortex
Source: Nat Commun. 2024 Jul 8;15:5711. doi: 10.1038/s41467-024-49906-6 (PMC11231315; doi:10.1038/s41467-024-49906-6)
Supplement: Supplementary file 12 — Source data [file 41467_2024_49906_MOESM12_ESM.zip › Source Data Files/Source Data Supplementary/FigureS8/SF8G_hist_final_compressed.txt]

Bin center	Count
177.75	16
178.25	88
178.75	64
179.25	48
179.75	36
180.25	4
180.75	66
181.25	54
181.75	4
