# Supplementary material for: Mechanically induced topological transition of spectrin regulates its distribution in the mammalian cell cortex
Source: Nat Commun. 2024 Jul 8;15:5711. doi: 10.1038/s41467-024-49906-6 (PMC11231315; doi:10.1038/s41467-024-49906-6)
Supplement: Supplementary file 12 — Source data [file 41467_2024_49906_MOESM12_ESM.zip › Source Data Files/Source Data Supplementary/FigureS8/SF8F_right_actin.txt]

actin x	actin y
187.061487217439	0
187.061487217439	216
187.061487217439	432
187.061487217439	648
187.061487217439	864
187.061487217439	1080
187.061487217439	1296
187.061487217439	1512
187.061487217439	1728
187.061487217439	1944
374.122974434878	0
374.122974434878	108
374.122974434878	324
374.122974434878	540
374.122974434878	756
374.122974434878	972
374.122974434878	1188
374.122974434878	1404
374.122974434878	1620
374.122974434878	1836
561.184461652316	0
561.184461652316	216
561.184461652316	432
561.184461652316	648
561.184461652316	864
561.184461652316	1080
561.184461652316	1296
561.184461652316	1512
561.184461652316	1728
561.184461652316	1944
748.245948869755	0
748.245948869755	108
748.245948869755	324
748.245948869755	540
748.245948869755	756
748.245948869755	972
748.245948869755	1188
748.245948869755	1404
748.245948869755	1620
748.245948869755	1836
935.307436087194	0
935.307436087194	216
935.307436087194	432
935.307436087194	648
935.307436087194	864
935.307436087194	1080
935.307436087194	1296
935.307436087194	1512
935.307436087194	1728
935.307436087194	1944
1122.36892330463	0
1122.36892330463	108
1122.36892330463	324
1122.36892330463	540
1122.36892330463	756
1122.36892330463	972
1122.36892330463	1188
1122.36892330463	1404
1122.36892330463	1620
1122.36892330463	1836
1309.43041052207	0
1309.43041052207	216
1309.43041052207	432
1309.43041052207	648
1309.43041052207	864
1309.43041052207	1080
1309.43041052207	1296
1309.43041052207	1512
1309.43041052207	1728
1309.43041052207	1944
1496.49189773951	0
1496.49189773951	108
1496.49189773951	324
1496.49189773951	540
1496.49189773951	756
1496.49189773951	972
1496.49189773951	1188
1496.49189773951	1404
1496.49189773951	1620
1496.49189773951	1836
1683.55338495695	0
1683.55338495695	216
1683.55338495695	432
1683.55338495695	648
1683.55338495695	864
1683.55338495695	1080
1683.55338495695	1296
1683.55338495695	1512
1683.55338495695	1728
1683.55338495695	1944
1870.61487217439	0
1870.61487217439	108
1870.61487217439	324
1870.61487217439	540
1870.61487217439	756
1870.61487217439	972
1870.61487217439	1188
1870.61487217439	1404
1870.61487217439	1620
1870.61487217439	1836
2057.67635939183	0
2057.67635939183	216
2057.67635939183	432
2057.67635939183	648
2057.67635939183	864
2057.67635939183	1080
2057.67635939183	1296
2057.67635939183	1512
2057.67635939183	1728
2057.67635939183	1944
2244.73784660927	0
2244.73784660927	108
2244.73784660927	324
2244.73784660927	540
2244.73784660927	756
2244.73784660927	972
2244.73784660927	1188
2244.73784660927	1404
2244.73784660927	1620
2244.73784660927	1836
2431.7993338267	0
2431.7993338267	216
2431.7993338267	432
2431.7993338267	648
2431.7993338267	864
2431.7993338267	1080
2431.7993338267	1296
2431.7993338267	1512
2431.7993338267	1728
2431.7993338267	1944
2618.86082104414	0
2618.86082104414	108
2618.86082104414	324
2618.86082104414	540
2618.86082104414	756
2618.86082104414	972
2618.86082104414	1188
2618.86082104414	1404
2618.86082104414	1620
2618.86082104414	1836
2805.92230826158	0
2805.92230826158	216
2805.92230826158	432
2805.92230826158	648
2805.92230826158	864
2805.92230826158	1080
2805.92230826158	1296
2805.92230826158	1512
2805.92230826158	1728
2805.92230826158	1944
