# Supplementary material for: Mechanically induced topological transition of spectrin regulates its distribution in the mammalian cell cortex
Source: Nat Commun. 2024 Jul 8;15:5711. doi: 10.1038/s41467-024-49906-6 (PMC11231315; doi:10.1038/s41467-024-49906-6)
Supplement: Supplementary file 12 — Source data [file 41467_2024_49906_MOESM12_ESM.zip › Source Data Files/Source Data Supplementary/FigureS8/SF8F_center_actin.txt]

actin x	actin y
393.528281536846	164.861674822549
394.594076128111	344.382024454689
394.908440308547	523.791457000738
395.071804334948	703.114876244996
395.150425523195	882.378743998966
395.150425523195	1061.62125600103
395.071804334948	1240.885123755
394.908440308547	1420.20854299926
394.594076128111	1599.61797554531
393.528281536844	1779.13832517745
374.122974434878	0
550.675339893521	254.113449493118
551.172131116551	433.86005091777
551.420087718919	613.350399137462
551.55541911258	792.705022156621
551.600142427244	972
551.555419112579	1151.29497784338
551.420087718919	1330.64960086254
551.172131116551	1510.13994908223
550.67533989352	1689.88655050688
707.721739084273	165.229955564235
707.816170935176	344.367996987992
708.086923133335	523.736793037952
708.270300104795	703.075587111714
708.363414069496	882.364930272336
708.363414069496	1061.63506972767
708.270300104795	1240.92441288829
708.086923133335	1420.26320696205
707.816170935176	1599.63200301201
707.721739084273	1778.77004443577
748.245948869755	0
865.071508211837	254.738477000739
865.147585605254	434.208625521297
865.319427302335	613.53336371764
865.442825085072	792.783767658966
865.486457016276	972
865.442825085072	1151.21623234103
865.319427302334	1330.46663628236
865.147585605254	1509.7913744787
865.071508211837	1689.26152299926
1022.80406945522	166.318405384252
1022.66938837412	345.141795005771
1022.72994638583	524.206257993527
1022.83769777682	703.323700474903
1022.90514700369	882.442236220504
1022.90514700369	1061.5577637795
1022.83769777682	1240.6762995251
1022.72994638583	1419.79374200647
1022.66938837412	1598.85820499423
1022.80406945522	1777.68159461575
1122.36892330463	0
1180.51455377451	255.527340436511
1180.47486965427	434.819456037011
1180.52563172609	613.918203739485
1180.5856811827	792.965914056235
1180.60969101441	972
1180.5856811827	1151.03408594377
1180.52563172609	1330.08179626052
1180.47486965427	1509.18054396299
1180.51455377451	1688.47265956349
1338.52381123895	167.078229128147
1338.44646675839	345.732466767914
1338.44648377269	524.620388755751
1338.47457008403	703.561852198854
1338.4966977143	882.519263673947
1338.4966977143	1061.48073632605
1338.47457008402	1240.43814780115
1338.44648377269	1419.37961124425
1338.44646675839	1598.26753323209
1338.52381123895	1776.92177087185
1496.49189773951	0
1496.49189773951	255.859765601156
1496.49189773951	435.087411881561
1496.49189773951	614.097890133112
1496.49189773951	793.053883511701
1496.49189773951	972
1496.49189773951	1150.9461164883
1496.49189773951	1329.90210986689
1496.49189773951	1508.91258811844
1496.49189773951	1688.14023439885
1654.45998424007	167.078229128147
1654.53732872063	345.732466767915
1654.53731170633	524.620388755751
1654.50922539499	703.561852198854
1654.48709776472	882.519263673947
1654.48709776472	1061.48073632605
1654.509225395	1240.43814780115
1654.53731170633	1419.37961124425
1654.53732872063	1598.26753323209
1654.45998424007	1776.92177087185
1870.61487217439	0
1812.46924170451	255.527340436512
1812.50892582475	434.819456037012
1812.45816375293	613.918203739485
1812.39811429632	792.965914056235
1812.37410446461	972
1812.39811429632	1151.03408594377
1812.45816375293	1330.08179626052
1812.50892582475	1509.18054396299
1812.46924170451	1688.47265956349
1970.1797260238	166.318405384252
1970.3144071049	345.141795005772
1970.25384909319	524.206257993528
1970.1460977022	703.323700474903
1970.07864847533	882.442236220503
1970.07864847533	1061.5577637795
1970.1460977022	1240.6762995251
1970.25384909319	1419.79374200647
1970.3144071049	1598.85820499423
1970.1797260238	1777.68159461575
2244.73784660927	0
2127.91228726718	254.738477000739
2127.83620987376	434.208625521298
2127.66436817669	613.533363717641
2127.54097039395	792.783767658966
2127.49733846274	972
2127.54097039395	1151.21623234103
2127.66436817669	1330.46663628236
2127.83620987376	1509.7913744787
2127.91228726718	1689.26152299926
2285.26205639475	165.229955564236
2285.16762454384	344.367996987993
2284.89687234568	523.736793037952
2284.71349537423	703.075587111714
2284.62038140952	882.364930272337
2284.62038140952	1061.63506972767
2284.71349537423	1240.92441288829
2284.89687234568	1420.26320696205
2285.16762454384	1599.63200301201
2285.26205639475	1778.77004443576
2618.86082104414	0
2442.3084555855	254.113449493119
2441.81166436247	433.860050917771
2441.5637077601	613.350399137462
2441.42837636644	792.705022156622
2441.38365305178	972
2441.42837636644	1151.29497784338
2441.5637077601	1330.64960086254
2441.81166436247	1510.13994908223
2442.3084555855	1689.88655050688
2599.45551394217	164.861674822547
2598.38971935091	344.382024454689
2598.07535517048	523.791457000737
2597.91199114407	703.114876244995
2597.83336995583	882.378743998966
2597.83336995583	1061.62125600103
2597.91199114407	1240.88512375501
2598.07535517048	1420.20854299926
2598.38971935091	1599.61797554531
2599.45551394217	1779.13832517746
