# Supplementary material for: Mechanically induced topological transition of spectrin regulates its distribution in the mammalian cell cortex
Source: Nat Commun. 2024 Jul 8;15:5711. doi: 10.1038/s41467-024-49906-6 (PMC11231315; doi:10.1038/s41467-024-49906-6)
Supplement: Supplementary file 12 — Source data [file 41467_2024_49906_MOESM12_ESM.zip › Source Data Files/Source Data Supplementary/FigureS8/SF8F_left_spectrin.txt]

edge end 1	edge end 2	edge type	force spring
1	2	0	0.25
1	12	0	0.25
2	3	0	0.25
2	12	0	0.25
2	13	0	0.25
3	4	0	0.25
3	13	0	0.25
3	14	0	0.25
4	5	0	0.25
4	14	0	0.25
4	15	0	0.25
5	6	0	0.25
5	15	0	0.25
5	16	0	0.25
6	7	0	0.25
6	16	0	0.25
6	17	0	0.25
7	8	0	0.25
7	17	0	0.25
7	18	0	0.25
8	9	0	0.25
8	18	0	0.25
8	19	0	0.25
9	10	0	0.25
9	19	0	0.25
9	20	0	0.25
10	20	0	0.25
12	13	0	0.25
12	21	0	0.25
12	22	0	0.25
13	14	0	0.25
13	22	0	0.25
13	23	0	0.25
14	15	0	0.25
14	23	0	0.25
14	24	0	0.25
15	16	0	0.25
15	24	0	0.25
15	25	0	0.25
16	17	0	0.25
16	25	0	0.25
16	26	0	0.25
17	18	0	0.25
17	26	0	0.25
17	27	0	0.25
18	19	0	0.25
18	27	0	0.25
18	28	0	0.25
19	20	0	0.25
19	28	0	0.25
19	29	0	0.25
20	29	0	0.25
20	30	0	0.25
21	22	0	0.25
21	32	0	0.25
22	23	0	0.25
22	32	0	0.25
22	33	0	0.25
23	24	0	0.25
23	33	0	0.25
23	34	0	0.25
24	25	0	0.25
24	34	0	0.25
24	35	0	0.25
25	26	0	0.25
25	35	0	0.25
25	36	0	0.25
26	27	0	0.25
26	36	0	0.25
26	37	0	0.25
27	28	0	0.25
27	37	0	0.25
27	38	0	0.25
28	29	0	0.25
28	38	0	0.25
28	39	0	0.25
29	30	0	0.25
29	39	0	0.25
29	40	0	0.25
30	40	0	0.25
32	33	0	0.25
32	41	0	0.25
32	42	0	0.25
33	34	0	0.25
33	42	0	0.25
33	43	0	0.25
34	35	0	0.25
34	43	0	0.25
34	44	0	0.25
35	36	0	0.25
35	44	0	0.25
35	45	0	0.25
36	37	0	0.25
36	45	0	0.25
36	46	0	0.25
37	38	0	0.25
37	46	0	0.25
37	47	0	0.25
38	39	0	0.25
38	47	0	0.25
38	48	0	0.25
39	40	0	0.25
39	48	0	0.25
39	49	0	0.25
40	49	0	0.25
40	50	0	0.25
41	42	0	0.25
41	52	0	0.25
42	43	0	0.25
42	52	0	0.25
42	53	0	0.25
43	44	0	0.25
43	53	0	0.25
43	54	0	0.25
44	45	0	0.25
44	54	0	0.25
44	55	0	0.25
45	46	0	0.25
45	55	0	0.25
45	56	0	0.25
46	47	0	0.25
46	56	0	0.25
46	57	0	0.25
47	48	0	0.25
47	57	0	0.25
47	58	0	0.25
48	49	0	0.25
48	58	0	0.25
48	59	0	0.25
49	50	0	0.25
49	59	0	0.25
49	60	0	0.25
50	60	0	0.25
52	53	0	0.25
52	61	0	0.25
52	62	0	0.25
53	54	0	0.25
53	62	0	0.25
53	63	0	0.25
54	55	0	0.25
54	63	0	0.25
54	64	0	0.25
55	56	0	0.25
55	64	0	0.25
55	65	0	0.25
56	57	0	0.25
56	65	0	0.25
56	66	0	0.25
57	58	0	0.25
57	66	0	0.25
57	67	0	0.25
58	59	0	0.25
58	67	0	0.25
58	68	0	0.25
59	60	0	0.25
59	68	0	0.25
59	69	0	0.25
60	69	0	0.25
60	70	0	0.25
61	62	0	0.25
61	72	0	0.25
62	63	0	0.25
62	72	0	0.25
62	73	0	0.25
63	64	0	0.25
63	73	0	0.25
63	74	0	0.25
64	65	0	0.25
64	74	0	0.25
64	75	0	0.25
65	66	0	0.25
65	75	0	0.25
65	76	0	0.25
66	67	0	0.25
66	76	0	0.25
66	77	0	0.25
67	68	0	0.25
67	77	0	0.25
67	78	0	0.25
68	69	0	0.25
68	78	0	0.25
68	79	0	0.25
69	70	0	0.25
69	79	0	0.25
69	80	0	0.25
70	80	0	0.25
72	73	0	0.25
72	81	0	0.25
72	82	0	0.25
73	74	0	0.25
73	82	0	0.25
73	83	0	0.25
74	75	0	0.25
74	83	0	0.25
74	84	0	0.25
75	76	0	0.25
75	84	0	0.25
75	85	0	0.25
76	77	0	0.25
76	85	0	0.25
76	86	0	0.25
77	78	0	0.25
77	86	0	0.25
77	87	0	0.25
78	79	0	0.25
78	87	0	0.25
78	88	0	0.25
79	80	0	0.25
79	88	0	0.25
79	89	0	0.25
80	89	0	0.25
80	90	0	0.25
81	82	0	0.25
81	92	0	0.25
82	83	0	0.25
82	92	0	0.25
82	93	0	0.25
83	84	0	0.25
83	93	0	0.25
83	94	0	0.25
84	85	0	0.25
84	94	0	0.25
84	95	0	0.25
85	86	0	0.25
85	95	0	0.25
85	96	0	0.25
86	87	0	0.25
86	96	0	0.25
86	97	0	0.25
87	88	0	0.25
87	97	0	0.25
87	98	0	0.25
88	89	0	0.25
88	98	0	0.25
88	99	0	0.25
89	90	0	0.25
89	99	0	0.25
89	100	0	0.25
90	100	0	0.25
92	93	0	0.25
92	101	0	0.25
92	102	0	0.25
93	94	0	0.25
93	102	0	0.25
93	103	0	0.25
94	95	0	0.25
94	103	0	0.25
94	104	0	0.25
95	96	0	0.25
95	104	0	0.25
95	105	0	0.25
96	97	0	0.25
96	105	0	0.25
96	106	0	0.25
97	98	0	0.25
97	106	0	0.25
97	107	0	0.25
98	99	0	0.25
98	107	0	0.25
98	108	0	0.25
99	100	0	0.25
99	108	0	0.25
99	109	0	0.25
100	109	0	0.25
100	110	0	0.25
101	102	0	0.25
101	112	0	0.25
102	103	0	0.25
102	112	0	0.25
102	113	0	0.25
103	104	0	0.25
103	113	0	0.25
103	114	0	0.25
104	105	0	0.25
104	114	0	0.25
104	115	0	0.25
105	106	0	0.25
105	115	0	0.25
105	116	0	0.25
106	107	0	0.25
106	116	0	0.25
106	117	0	0.25
107	108	0	0.25
107	117	0	0.25
107	118	0	0.25
108	109	0	0.25
108	118	0	0.25
108	119	0	0.25
109	110	0	0.25
109	119	0	0.25
109	120	0	0.25
110	120	0	0.25
112	113	0	0.25
112	121	0	0.25
112	122	0	0.25
113	114	0	0.25
113	122	0	0.25
113	123	0	0.25
114	115	0	0.25
114	123	0	0.25
114	124	0	0.25
115	116	0	0.25
115	124	0	0.25
115	125	0	0.25
116	117	0	0.25
116	125	0	0.25
116	126	0	0.25
117	118	0	0.25
117	126	0	0.25
117	127	0	0.25
118	119	0	0.25
118	127	0	0.25
118	128	0	0.25
119	120	0	0.25
119	128	0	0.25
119	129	0	0.25
120	129	0	0.25
120	130	0	0.25
121	122	0	0.25
121	132	0	0.25
122	123	0	0.25
122	132	0	0.25
122	133	0	0.25
123	124	0	0.25
123	133	0	0.25
123	134	0	0.25
124	125	0	0.25
124	134	0	0.25
124	135	0	0.25
125	126	0	0.25
125	135	0	0.25
125	136	0	0.25
126	127	0	0.25
126	136	0	0.25
126	137	0	0.25
127	128	0	0.25
127	137	0	0.25
127	138	0	0.25
128	129	0	0.25
128	138	0	0.25
128	139	0	0.25
129	130	0	0.25
129	139	0	0.25
129	140	0	0.25
130	140	0	0.25
132	133	0	0.25
132	141	0	0.25
132	142	0	0.25
133	134	0	0.25
133	142	0	0.25
133	143	0	0.25
134	135	0	0.25
134	143	0	0.25
134	144	0	0.25
135	136	0	0.25
135	144	0	0.25
135	145	0	0.25
136	137	0	0.25
136	145	0	0.25
136	146	0	0.25
137	138	0	0.25
137	146	0	0.25
137	147	0	0.25
138	139	0	0.25
138	147	0	0.25
138	148	0	0.25
139	140	0	0.25
139	148	0	0.25
139	149	0	0.25
140	149	0	0.25
140	150	0	0.25
141	142	0	0.25
142	143	0	0.25
143	144	0	0.25
144	145	0	0.25
145	146	0	0.25
146	147	0	0.25
147	148	0	0.25
148	149	0	0.25
149	150	0	0.25
