# Supplementary material for: Mechanically induced topological transition of spectrin regulates its distribution in the mammalian cell cortex
Source: Nat Commun. 2024 Jul 8;15:5711. doi: 10.1038/s41467-024-49906-6 (PMC11231315; doi:10.1038/s41467-024-49906-6)
Supplement: Supplementary file 12 — Source data [file 41467_2024_49906_MOESM12_ESM.zip › Source Data Files/Source Data Supplementary/FigureS6/FigureS6b_CytochalasinB_sptan.csv]

0.1	0
0.2	0
0.3	0.0944400630914826
0.4	0.16574658254469
0.5	0.318151945320715
0.6	0.162723449001052
0.7	0.149382229232387
0.8	0.0659831756046267
0.9	0.0255651945320715
1	0.0156414300736067
1.1	0.00236593059936909
1.2	0
1.3	0
1.4	0
1.5	0
