# Supplementary material for: Mechanically induced topological transition of spectrin regulates its distribution in the mammalian cell cortex
Source: Nat Commun. 2024 Jul 8;15:5711. doi: 10.1038/s41467-024-49906-6 (PMC11231315; doi:10.1038/s41467-024-49906-6)
Supplement: Supplementary file 12 — Source data [file 41467_2024_49906_MOESM12_ESM.zip › Source Data Files/Source Data Supplementary/FigureS6/FigureS6b_Untreated_sptbn.csv]

Bin Center
0.1	0
0.2	0.00391811930273469
0.3	0.0238285622901008
0.4	0.138093715016792
0.5	0.201823124900048
0.6	0.236126659203582
0.7	0.151767151767152
0.8	0.102190948344795
0.9	0.0636494482648329
1	0.0389413081720774
1.1	0.0227090996321766
1.2	0.0143131296977451
1.3	0.00263873340796418
1.4	0
1.5	0
