# Supplementary material for: Mechanically induced topological transition of spectrin regulates its distribution in the mammalian cell cortex
Source: Nat Commun. 2024 Jul 8;15:5711. doi: 10.1038/s41467-024-49906-6 (PMC11231315; doi:10.1038/s41467-024-49906-6)
Supplement: Supplementary file 12 — Source data [file 41467_2024_49906_MOESM12_ESM.zip › Source Data Files/Source Data Supplementary/FigureS6/FigureS6b_SMIFH2_sptbn.csv]

0.1	0
0.2	0.00368715083798883
0.3	0.0236312849162011
0.4	0.109608938547486
0.5	0.241675977653631
0.6	0.282849162011173
0.7	0.16731843575419
0.8	0.0960893854748603
0.9	0.0460335195530726
1	0.0205586592178771
1.1	0.0064804469273743
1.2	0.00206703910614525
1.3	0
1.4	0
1.5	0
