# Supplementary material for: Mechanically induced topological transition of spectrin regulates its distribution in the mammalian cell cortex
Source: Nat Commun. 2024 Jul 8;15:5711. doi: 10.1038/s41467-024-49906-6 (PMC11231315; doi:10.1038/s41467-024-49906-6)
Supplement: Supplementary file 12 — Source data [file 41467_2024_49906_MOESM12_ESM.zip › Source Data Files/Source Data Supplementary/FigureS6/FigureS6b_CucurbitacinE_sptan.csv]

0.1	0.01386737998029
0.2	0.0250598338730114
0.3	0.0549063775869351
0.4	0.10643390116852
0.5	0.168520343516824
0.6	0.213501337463044
0.7	0.155497677037871
0.8	0.113332394762776
0.9	0.0701112206110094
1	0.0389976066450795
1.1	0.0188652681965367
1.2	0.0124595241447276
1.3	0.00520906659158102
1.4	0.002886104462903
1.5	0.00035196395889061
