# Supplementary material for: Mechanically induced topological transition of spectrin regulates its distribution in the mammalian cell cortex
Source: Nat Commun. 2024 Jul 8;15:5711. doi: 10.1038/s41467-024-49906-6 (PMC11231315; doi:10.1038/s41467-024-49906-6)
Supplement: Supplementary file 12 — Source data [file 41467_2024_49906_MOESM12_ESM.zip › Source Data Files/Source Data Supplementary/FigureS6/FigureS6b_CucurbitacinE_sptbn.csv]

0.1	0.00560782603277463
0.2	0.0140818742600785
0.3	0.0706586080129603
0.4	0.172845660165742
0.5	0.242507321328432
0.6	0.209234220200636
0.7	0.130475419029223
0.8	0.0740233036326251
0.9	0.0415602218206742
1	0.0209981930338339
1.1	0.0120256713813945
1.2	0.00598168110162627
1.3	0
1.4	0
1.5	0
