# Supplementary material for: Mechanically induced topological transition of spectrin regulates its distribution in the mammalian cell cortex
Source: Nat Commun. 2024 Jul 8;15:5711. doi: 10.1038/s41467-024-49906-6 (PMC11231315; doi:10.1038/s41467-024-49906-6)
Supplement: Supplementary file 12 — Source data [file 41467_2024_49906_MOESM12_ESM.zip › Source Data Files/Source Data Supplementary/FigureS6/FigureS6b_SMIFH2_sptan.csv]

0.1	0
0.2	0.0143650016323865
0.3	0.029382957884427
0.4	0.079333986287953
0.5	0.177342474698008
0.6	0.258308847535096
0.7	0.171727064968985
0.8	0.120208945478289
0.9	0.0821416911524649
1	0.0427685275873327
1.1	0.0148873653281097
1.2	0.00574600065295462
1.3	0.00326477309826967
1.4	0.000522363695723147
1.5	0
