# Supplementary material for: Mechanically induced topological transition of spectrin regulates its distribution in the mammalian cell cortex
Source: Nat Commun. 2024 Jul 8;15:5711. doi: 10.1038/s41467-024-49906-6 (PMC11231315; doi:10.1038/s41467-024-49906-6)
Supplement: Supplementary file 12 — Source data [file 41467_2024_49906_MOESM12_ESM.zip › Source Data Files/Source Data Supplementary/FigureS6/FigureS6b_LatrunculinA_sptan.csv]

0.1	0
0.2	0
0.3	0
0.4	0.535042631674427
0.5	0.209167321763319
0.6	0.193445002116466
0.7	0.0541210618612808
0.8	0.00822398258450747
0.9	0
1	0
1.1	0
1.2	0
1.3	0
1.4	0
1.5	0
