# Supplementary material for: Mechanically induced topological transition of spectrin regulates its distribution in the mammalian cell cortex
Source: Nat Commun. 2024 Jul 8;15:5711. doi: 10.1038/s41467-024-49906-6 (PMC11231315; doi:10.1038/s41467-024-49906-6)
Supplement: Supplementary file 12 — Source data [file 41467_2024_49906_MOESM12_ESM.zip › Source Data Files/Source Data Supplementary/FigureS6/FigureS6b_CK666_sptbn.csv]

0.1	0.0132600258732212
0.2	0.0198900388098318
0.3	0.0575679172056921
0.4	0.202619663648124
0.5	0.230595084087969
0.6	0.21862871927555
0.7	0.120633893919793
0.8	0.0695342820181113
0.9	0.0295924967658473
1	0.0215071151358344
1.1	0.0134217335058215
1.2	0.0027490297542044
1.3	0
1.4	0
1.5	0
