# Supplementary material for: Mechanically induced topological transition of spectrin regulates its distribution in the mammalian cell cortex
Source: Nat Commun. 2024 Jul 8;15:5711. doi: 10.1038/s41467-024-49906-6 (PMC11231315; doi:10.1038/s41467-024-49906-6)
Supplement: Supplementary file 12 — Source data [file 41467_2024_49906_MOESM12_ESM.zip › Source Data Files/Source Data Supplementary/FigureS6/FigureS6b_CytochalasinB_sptbn.csv]

0.1	0
0.2	0
0.3	0.0518537502135657
0.4	0.110541602596959
0.5	0.287373996241244
0.6	0.168460618486246
0.7	0.18178711771741
0.8	0.0949940201606014
0.9	0.0472407312489322
1	0.0315222962583291
1.1	0.0118742525200752
1.2	0.00683410216982744
1.3	0.00504015035024774
1.4	0.00247736203656245
1.5	0
