# Supplementary material for: Mechanically induced topological transition of spectrin regulates its distribution in the mammalian cell cortex
Source: Nat Commun. 2024 Jul 8;15:5711. doi: 10.1038/s41467-024-49906-6 (PMC11231315; doi:10.1038/s41467-024-49906-6)
Supplement: Supplementary file 12 — Source data [file 41467_2024_49906_MOESM12_ESM.zip › Source Data Files/Source Data Supplementary/FigureS6/FigureS6b_Untreated_sptan.csv]

0.1	0.0175599582898853
0.2	0.0392492179353493
0.3	0.0966423357664234
0.4	0.22473409801877
0.5	0.242836287799791
0.6	0.208967674661105
0.7	0.105401459854015
0.8	0.0451303441084463
0.9	0.0141814389989572
1	0.00421272158498436
1.1	0.000917622523461939
1.2	0.000166840458811262
1.3	0
1.4	0
1.5	0
